# Supplementary material for: Coaggregation of RNA-Binding Proteins in a Model of TDP-43 Proteinopathy with Selective RGG Motif Methylation and a Role for RRM1 Ubiquitination
Source: PLoS One. 2012 Jun 21;7(6):e38658. doi: 10.1371/journal.pone.0038658 (PMC3380899; doi:10.1371/journal.pone.0038658)
Supplement: Table S1 — Quantification of 585 proteins in both experimental replicates. All proteins quantified by light/heavy peptide ratio in both experimental replicates (insoluble/insoluble and insoluble/soluble experimental/standard light/heavy mixtures) are listed. Standard deviation across all quantified peptides of each protein is given along with the number of quantified peptides, and average signal to noise ratio of the quantified peptides for each of six light/heavy mixtures. Mean normalization factors for recentering population data are given on the darkened header row above each of the six log2(light/heavy) data columns. (XLS) [file pone.0038658.s005.xls]

## Sheet: S1.All_Quantified
Table S1. Proteins Quantified in Both Experimental Replicates †, inconsistent replicate measurements vary greater than 0.7 log2 units							Mock Insoluble Fraction Insoluble Fraction SILAC Internal Standard						TDP-43 Insoluble Fraction Insoluble Fraction SILAC Internal Standard						TDP-S6 Insoluble Fraction Insoluble Fraction SILAC Internal Standard						REPLICATE 1		Mock Insoluble Fraction Soluble Fraction SILAC Internal Standard						TDP-43 Insoluble Fraction Soluble Fraction SILAC Internal Standard						TDP-S6 Insoluble Fraction Soluble Fraction SILAC Internal Standard						REPLICATE 2		N = 2, Combined Average Log2(L/H)
Row Number	Homology Group	Reference	Symbol	Description	Mass	Total Peptides Sequenced	Total Peptides	Spectral Counts	Log2 (L/H)	Std. Dev.	# of Quant. Peptides	Signal Noise	Total Peptides	Spectral Counts	Log2 (L/H)	Std. Dev.	# of Quant. Peptides	Signal Noise	Total Peptides	Spectral Counts	Log2 (L/H)	Std. Dev.	# of Quant. Peptides	Signal Noise	WT-ctl	S6-ctl	Total Peptides	Spectral Counts	Log2 (L/H)	Std. Dev.	# of Quant. Peptides	Signal Noise	Total Peptides	Spectral Counts	Log2 (L/H)	Std. Dev.	# of Quant. Peptides	Signal Noise	Total Peptides	Spectral Counts	Log2 (L/H)	Std. Dev.	# of Quant. Peptides	Signal Noise	WT-ctl	S6-ctl	Combined WT-Ct	Combined S6-Ct	S6-WT
1	1.1	NP_008835.5	PRKDC	DNA-dependent protein kinase catalytic subunit isoform 1 [Homo sapiens]	469	142	93	117	-3.14	0.58	90	284.1	90	110	-2.92	0.49	92	272.7	99	133	-3.25	0.51	101	369.9	0.22	-0.11	64	69	-0.48	0.25	54	208.2	33	38	0.03	0.36	25	50.9	63	66	-0.17	0.89	45	90.9	0.51	0.31	0.365	0.1	-0.265
2	1.1	NP_001075109.1	PRKDC	DNA-dependent protein kinase catalytic subunit isoform 2 [Homo sapiens]	465	138	90	114	-3.15	0.58	88	284.1	87	106	-2.9	0.47	89	272.7	96	129	-3.24	0.51	98	369.9	0.25	-0.09	61	65	-0.48	0.25	51	208.2	31	36	0.03	0.37	23	50.9	61	64	-0.17	0.9	44	90.9	0.51	0.31	0.38	0.11	-0.27
3	1.1	XP_001129414.1	LOC731751	PREDICTED: similar to protein kinase, DNA-activated, catalytic polypeptide [Homo sapiens]	465	132	84	106	-3.17	0.58	83	284.1	81	98	-2.92	0.48	84	272.7	90	121	-3.24	0.52	93	369.9	0.25	-0.07	58	62	-0.48	0.26	49	208.2	29	34	0.02	0.38	22	50.9	57	60	-0.17	0.92	42	90.9	0.5	0.31	0.375	0.12	-0.255
4	2.1	NP_005955.1	MYH10	myosin-10 [Homo sapiens]	229	133	102	144	-2.16	0.58	87	529.7	68	98	-4.16	0.68	68	352.5	79	111	-3.66	0.74	84	528.7	-2	-1.5	64	71	1.08	0.59	49	227	5	7	-0.66	0.21	3	10.1	29	30	0.02	0.69	25	111.5	-1.74	-1.06	-1.87	-1.28	0.59
5	2.1	NP_002464.1	MYH9	myosin-9 [Homo sapiens]	226	97	73	99	-2.26	0.85	73	529.7	62	82	-3.08	0.89	66	309	65	89	-3.23	0.9	74	528.7	-0.82	-0.97	58	69	-0.68	0.47	48	249	12	14	-1.22	0.46	13	54.3	37	43	-1.17	0.83	34	111.5	-0.54	-0.49	-0.68	-0.73	-0.05
6	2.1	NP_001035203.1	MYH11	myosin-11 isoform SM1B [Homo sapiens]	228	21	15	19	-2.18	0.53	13	522.9	10	15	-3.92	0.77	9	352.5	14	18	-3.43	0.76	12	528.7	-1.74	-1.25	17	21	0.22	0.89	12	227	2	3	-1.29	0.15	2	8.1	10	12	-0.33	1.1	11	111.5	-1.51	-0.55	-1.625	-0.9	0.725
7	2.1	NP_001035202.1	MYH11	myosin-11 isoform SM2B [Homo sapiens]	224	21	15	19	-2.18	0.53	13	522.9	10	15	-3.92	0.77	9	352.5	14	18	-3.43	0.76	12	528.7	-1.74	-1.25	17	21	0.22	0.89	12	227	2	3	-1.29	0.15	2	8.1	10	12	-0.33	1.1	11	111.5	-1.51	-0.55	-1.625	-0.9	0.725
8	2.1	NP_002465.1	MYH11	myosin-11 isoform SM1A [Homo sapiens]	227	21	15	19	-2.18	0.53	13	522.9	10	15	-3.92	0.77	9	352.5	14	18	-3.43	0.76	12	528.7	-1.74	-1.25	17	21	0.22	0.89	12	227	2	3	-1.29	0.15	2	8.1	10	12	-0.33	1.1	11	111.5	-1.51	-0.55	-1.625	-0.9	0.725
9	2.1	NP_074035.1	MYH11	myosin-11 isoform SM2A [Homo sapiens]	223	21	15	19	-2.18	0.53	13	522.9	10	15	-3.92	0.77	9	352.5	14	18	-3.43	0.76	12	528.7	-1.74	-1.25	17	21	0.22	0.89	12	227	2	3	-1.29	0.15	2	8.1	10	12	-0.33	1.1	11	111.5	-1.51	-0.55	-1.625	-0.9	0.725
10	3.1	NP_004095.4	FASN	fatty acid synthase [Homo sapiens]	273	84	39	41	-0.37	0.27	27	160.7	41	44	0.35	0.2	31	129.7	30	32	-0.21	0.29	25	112.5	0.72	0.16	58	69	-1.66	0.66	45	214.3	37	46	-0.71	1.2	28	141.7	52	61	-1.32	0.36	39	245.1	0.95	0.34	0.835	0.25	-0.585
11	4.1	NP_001104026.1	FLNA	filamin-A isoform 2 [Homo sapiens]	281	74	18	18	-1.46	0.33	28	30.1	29	29	-0.86	0.41	30	35.1	32	35	-1.32	0.37	30	36.5	0.6	0.14	55	59	-3.2	0.59	50	135.1	29	41	-2.11	0.56	30	88.2	54	64	-2.69	0.51	53	100.5	1.09	0.51	0.845	0.325	-0.52
12	4.1	NP_001447.2	FLNA	filamin-A isoform 1 [Homo sapiens]	280	74	18	18	-1.46	0.33	28	30.1	29	29	-0.86	0.41	30	35.1	32	35	-1.32	0.37	30	36.5	0.6	0.14	55	59	-3.2	0.59	50	135.1	29	41	-2.11	0.56	30	88.2	54	64	-2.69	0.51	53	100.5	1.09	0.51	0.845	0.325	-0.52
13	5.1	NP_004850.1	CLTC	clathrin heavy chain 1 [Homo sapiens]	191	71	43	51	-1.69	0.27	35	247.1	42	50	-1.22	0.36	38	253.6	45	50	-1.63	0.4	36	229.1	0.47	0.06	46	55	-1.41	0.27	32	225.1	22	26	-0.54	0.21	16	39.3	43	51	-0.97	0.39	31	214.7	0.87	0.44	0.67	0.25	-0.42
14	6.1	NP_003371.2	VIM	vimentin [Homo sapiens]	54	67	49	90	-1.33	0.97	39	2349.9	54	99	-0.79	0.21	40	2770.2	49	85	-1.66	0.32	39	2386.2	0.54	-0.33	43	76	0.04	0.64	32	1351.5	47	73	0.75	0.17	35	1847.1	44	99	0.16	0.46	27	825.4	0.71	0.12	0.625	-0.105	-0.73
15	6.1	NP_001918.3	DES	desmin [Homo sapiens]	54	10	6	9	-1.47	0.2	4	1549.2	7	10	-0.93	0.44	5	1271.7	5	7	-1.44	0.03	3	1270.6	0.54	0.03	5	6	-0.11	0.05	2	670.7	6	8	0.72	0.27	5	808.3	3	6	-0.01	0	1	814.9	0.83	0.1	0.685	0.065	-0.62
16	6.1	NP_002046.1	GFAP	glial fibrillary acidic protein isoform 1 [Homo sapiens]	50	8	4	5	-1.26	0.04	2	1549.2	3	4	-0.74	0.03	2	1239.8	0	0	-1.47	0.04	2	1155.2	0.52	-0.21	6	16	3.75	3.4	6	739.9	0	0	0.65	0	1	808.3	4	10	0.64	0.47	2	355.9	-3.1	-3.11	†	-1.66	†
17	6.1	NP_006253.2	PRPH	peripherin [Homo sapiens]	54	8	5	7	-1.56	0.3	3	1065.9	6	10	-0.93	0.2	3	821	4	8	-1.69	0.29	3	901.7	0.63	-0.13	4	4	-0.08	0	1	514.7	6	8	0.64	0.14	4	612.3	2	8	0.12	0	1	303.6	0.72	0.2	0.675	0.035	-0.64
18	7.1	NP_004915.2	ACTN4	alpha-actinin-4 [Homo sapiens]	105	61	49	61	-0.52	0.68	36	609.3	30	37	-2.88	0.98	28	195.6	37	51	-2.45	0.6	33	315.3	-2.36	-1.93	37	42	1.6	1.15	30	590.2	12	12	-0.68	0.13	8	285.1	6	6	0.01	0.16	3	16.3	-2.28	-1.59	-2.32	-1.76	0.56
19	7.1	NP_001093.1	ACTN1	alpha-actinin-1 isoform b [Homo sapiens]	103	30	18	21	-0.08	0.51	12	205.5	13	17	-2.17	1.2	11	195.6	17	22	-2	0.81	15	315.3	-2.09	-1.92	21	22	1.7	0.32	16	243.8	9	9	-0.65	0.09	7	285.1	3	3	-0.16	0	1	16.3	-2.35	-1.86	-2.22	-1.89	0.33
20	7.1	NP_001094.1	ACTN2	alpha-actinin-2 [Homo sapiens]	104	12	9	10	-0.35	0.03	5	171.8	7	10	-2.26	0.87	7	150	7	11	-2.41	0.65	7	159.7	-1.91	-2.06	8	9	1.78	0.16	7	144.2	4	4	-0.62	0.05	4	50.7	3	3	-0.16	0	1	16.3	-2.4	-1.94	-2.155	-2	0.155
21	7.1	NP_001095.1	ACTN3	alpha-actinin-3 [Homo sapiens]	103	4	2	2	-0.32	0	1	171.8	2	4	-2.24	1.13	3	150	2	4	-2.75	0.61	2	159.7	-1.92	-2.43	4	5	1.73	0.29	3	205.7	2	2	-0.61	0.04	2	32.9	2	2	-0.16	0	1	16.3	-2.34	-1.89	-2.13	-2.16	-0.03
22	8.1	NP_001348.2	DHX9	ATP-dependent RNA helicase A [Homo sapiens]	141	58	31	40	-0.18	0.4	31	335.1	29	37	0.49	0.46	24	229.8	29	36	-0.24	0.4	24	208.4	0.67	-0.06	27	37	-1.14	0.27	21	278.4	30	38	-0.34	0.42	21	152.8	42	51	-0.92	0.22	31	410.7	0.8	0.22	0.735	0.08	-0.655
23	9.1	NP_003861.1	IQGAP1	ras GTPase-activating-like protein IQGAP1 [Homo sapiens]	189	58	40	44	-1.33	0.31	38	136.5	33	41	-2.3	0.52	35	89.4	31	37	-2.29	0.53	32	98.9	-0.97	-0.96	43	46	-0.31	0.27	31	100.4	3	3	-0.85	0.31	3	27.8	25	25	-0.82	0.3	19	52.2	-0.54	-0.51	-0.755	-0.735	0.02
24	10.1	NP_003118.2	SPTAN1	spectrin alpha chain, brain isoform 2 [Homo sapiens]	284	58	14	14	-0.12	0.34	13	24.3	10	10	-0.41	0.32	9	25.9	10	10	-0.54	0.26	8	36.9	-0.29	-0.42	39	39	-1.27	0.88	33	92.2	8	8	-1.51	1.46	4	39.7	28	29	-1.32	0.54	26	50.5	-0.24	-0.05	-0.265	-0.235	0.03
25	11.1	NP_005337.2	HSPA1B	heat shock 70 kDa protein 1A/1B [Homo sapiens]	70	57	41	77	3.43	1.33	26	1537.4	42	95	3.92	1.59	29	1384.7	43	97	3.54	1.04	30	1602.3	0.49	0.11	47	102	1.73	1.09	29	1215.7	49	104	2.23	0.84	30	1332.4	45	139	2.68	0.94	31	2027.3	0.5	0.95	0.495	0.53	0.035
26	11.1	NP_006588.1	HSPA8	heat shock cognate 71 kDa protein isoform 1 [Homo sapiens]	71	52	36	60	-0.03	0.67	23	997.6	40	73	0.61	0.6	27	1142.8	39	70	0.44	0.62	29	1095.1	0.64	0.47	39	76	-1.46	0.89	24	1032.8	45	72	-0.6	0.93	30	1262.7	36	94	-0.61	0.79	22	1945.6	0.86	0.85	0.75	0.66	-0.09
27	11.1	NP_005338.1	HSPA5	78 kDa glucose-regulated protein [Homo sapiens]	72	48	22	27	0.65	0.26	12	997.6	30	40	1.13	0.45	18	1114.3	29	37	0.82	0.27	20	1095.1	0.48	0.17	29	41	-1.37	0.27	17	879.1	33	48	-0.51	0.4	21	1262.7	22	37	-0.69	0.2	13	1945.6	0.86	0.68	0.67	0.425	-0.245
28	11.1	NP_004125.3	HSPA9	heat shock 70kDa protein 9 precursor [Homo sapiens]	74	46	24	34	1.09	0.2	19	217.1	24	33	1.55	0.26	19	228	26	37	1.37	0.28	19	211	0.46	0.28	28	36	-0.25	0.78	19	239.4	32	38	0.37	0.7	21	334.1	29	42	0.07	0.25	16	156.1	0.62	0.32	0.54	0.3	-0.24
29	11.1	NP_694881.1	HSPA8	heat shock cognate 71 kDa protein isoform 2 [Homo sapiens]	53	45	31	55	-0.01	0.71	20	997.6	35	67	0.64	0.64	24	1142.8	34	63	0.46	0.66	26	1095.1	0.65	0.47	33	67	-1.4	0.94	21	1032.8	38	64	-0.76	0.69	26	1262.7	30	82	-0.6	0.8	19	1945.6	0.64	0.8	0.645	0.635	-0.01
30	11.1	NP_005518.3	HSPA1L	heat shock 70 kDa protein 1-like [Homo sapiens]	70	36	28	55	2.85	1.39	15	1537.4	30	67	3.04	1.22	17	1384.7	29	63	3.22	1.32	18	1602.3	0.19	0.37	31	75	1.42	1.5	18	1215.7	32	71	1.93	1.16	18	1332.4	30	100	2.5	1.68	19	2027.3	0.51	1.08	0.35	0.725	0.375
31	11.1	NP_068814.2	HSPA2	heat shock-related 70 kDa protein 2 [Homo sapiens]	70	20	12	21	1.11	1.49	6	997.6	13	26	1.45	1.43	7	1114.3	15	24	0.97	1.41	10	1095.1	0.34	-0.14	13	28	-0.45	1.59	7	1032.8	16	27	0.09	1.62	8	1262.7	14	40	0.18	1.62	7	1945.6	0.54	0.63	0.44	†	†
32	11.1	NP_002146.2	HSPA6	heat shock 70 kDa protein 6 [Homo sapiens]	71	12	10	21	3.04	0.84	5	994.8	10	22	3.39	0.67	4	1142.8	9	19	3.05	1.51	6	1207.3	0.35	0.01	11	22	1.69	0.01	2	1032.8	10	20	2.34	0.06	3	1047.3	11	35	1.79	1.59	6	1668.1	0.65	0.1	0.5	0.055	-0.445
33	12.1	NP_031381.2	HSP90AB1	heat shock protein HSP 90-beta [Homo sapiens]	83	55	33	51	1.44	0.54	23	1109.4	34	56	1.93	0.33	27	1291.3	33	48	1.59	0.36	25	1226.2	0.49	0.15	46	71	-0.16	0.29	30	1580.9	47	71	0.58	0.33	33	1351.4	34	55	0.42	0.3	23	1089.8	0.74	0.58	0.615	0.365	-0.25
34	12.1	NP_005339.3	HSP90AA1	heat shock protein HSP 90-alpha isoform 2 [Homo sapiens]	85	52	30	53	1.11	0.67	21	1109.4	28	51	1.64	0.45	23	1291.3	34	53	1.18	0.52	25	1226.2	0.53	0.07	39	64	-0.56	0.47	29	1580.9	46	73	0.07	0.32	32	1351.4	33	64	-0.09	0.51	19	1089.8	0.63	0.47	0.58	0.27	-0.31
35	12.1	NP_001017963.2	HSP90AA1	heat shock protein HSP 90-alpha isoform 1 [Homo sapiens]	98	52	30	53	1.11	0.67	21	1109.4	28	51	1.64	0.45	23	1291.3	34	53	1.18	0.52	25	1226.2	0.53	0.07	39	64	-0.56	0.47	29	1580.9	46	73	0.07	0.32	32	1351.4	33	64	-0.09	0.51	19	1089.8	0.63	0.47	0.58	0.27	-0.31
36	12.1	NP_003290.1	HSP90B1	endoplasmin precursor [Homo sapiens]	92	38	11	13	0.27	0.44	10	497.6	15	16	0.73	0.33	11	550.4	15	16	0.55	0.34	10	490.3	0.46	0.28	20	24	-2.05	0.43	17	669.6	25	29	-1.24	0.24	20	724.5	15	22	-1.52	0.47	8	746.4	0.81	0.53	0.635	0.405	-0.23
37	13.1	NP_054733.2	SNRNP200	U5 small nuclear ribonucleoprotein 200 kDa helicase [Homo sapiens]	244	48	18	19	-0.03	0.15	12	25.7	22	23	0.28	0.21	16	56.9	19	20	0.09	0.2	12	36	0.31	0.12	35	36	-0.91	0.29	29	81.6	7	7	-0.32	0.45	6	17.6	29	32	-0.39	0.28	18	69.4	0.59	0.52	0.45	0.32	-0.13
38	13.1	XP_946578.2	LOC652147	PREDICTED: similar to U5 snRNP-specific 200kD protein, partial [Homo sapiens]	194	36	14	15	-0.01	0.16	9	25.7	16	17	0.29	0.22	11	56.9	14	15	0.1	0.17	8	36	0.3	0.11	26	27	-0.92	0.32	20	81.6	6	6	-0.38	0.48	5	17.6	22	25	-0.42	0.22	13	69.4	0.54	0.5	0.42	0.305	-0.115
39	14.1	NP_001058.2	TOP2A	DNA topoisomerase 2-alpha [Homo sapiens]	174	47	29	31	0.67	0.37	23	144.6	16	18	-0.15	0.48	16	195.4	23	26	0.33	0.35	17	118.6	-0.82	-0.34	28	30	1.23	0.37	22	189.7	4	4	1.03	0.55	6	8.4	22	26	1.24	0.25	19	157.6	-0.2	0.01	-0.51	-0.165	0.345
40	15.1	NP_001605.1	ACTG1	actin, cytoplasmic 2 [Homo sapiens]	42	47	42	180	-0.48	0.17	31	5231.3	37	141	-2.44	0.3	29	4747.3	38	181	-1.65	0.27	28	4661.2	-1.96	-1.17	39	163	1.34	0.45	25	4532.9	32	100	-0.35	0.22	25	2837.2	32	128	0.43	0.18	21	3082.3	-1.69	-0.91	-1.825	-1.04	0.785
41	15.1	NP_001092.1	ACTB	actin, cytoplasmic 1 [Homo sapiens]	42	47	42	180	-0.48	0.17	31	5231.3	37	141	-2.44	0.3	29	4747.3	38	181	-1.65	0.27	28	4661.2	-1.96	-1.17	39	163	1.34	0.45	25	4532.9	32	100	-0.35	0.22	25	2837.2	32	128	0.43	0.18	21	3082.3	-1.69	-0.91	-1.825	-1.04	0.785
42	15.1	NP_005150.1	ACTC1	actin, alpha cardiac muscle 1 proprotein [Homo sapiens]	42	25	22	85	-0.49	0.19	18	5231.3	18	64	-2.32	0.22	16	4747.3	18	83	-1.51	0.15	15	4661.2	-1.83	-1.02	20	79	1.31	0.5	16	4532.9	16	48	-0.31	0.26	16	2837.2	16	67	0.36	0.1	14	2386.7	-1.62	-0.95	-1.725	-0.985	0.74
43	15.1	NP_001091.1	ACTA1	actin, alpha skeletal muscle [Homo sapiens]	42	25	22	85	-0.49	0.19	18	5231.3	18	64	-2.32	0.22	16	4747.3	18	83	-1.51	0.15	15	4661.2	-1.83	-1.02	20	79	1.31	0.5	16	4532.9	16	48	-0.31	0.26	16	2837.2	16	67	0.36	0.1	14	2386.7	-1.62	-0.95	-1.725	-0.985	0.74
44	15.1	NP_001606.1	ACTG2	actin, gamma-enteric smooth muscle propeptide [Homo sapiens]	42	21	19	75	-0.43	0.06	14	5231.3	16	59	-2.3	0.18	15	4747.3	16	75	-1.5	0.15	14	4661.2	-1.87	-1.07	17	73	1.33	0.51	15	4532.9	14	43	-0.31	0.27	14	2837.2	16	67	0.36	0.11	13	2386.7	-1.64	-0.97	-1.755	-1.02	0.735
45	15.1	NP_001604.1	ACTA2	actin, aortic smooth muscle [Homo sapiens]	42	21	19	75	-0.43	0.06	14	5231.3	16	59	-2.3	0.18	15	4747.3	16	75	-1.5	0.15	14	4661.2	-1.87	-1.07	17	73	1.33	0.51	15	4532.9	14	43	-0.3	0.26	15	2837.2	16	67	0.36	0.1	14	2386.7	-1.63	-0.97	-1.75	-1.02	0.73
46	15.1	NP_001077007.1	POTEE	POTE ankyrin domain family member E [Homo sapiens]	121	19	17	61	-0.47	0.13	8	5231.3	13	39	-2.42	0.29	7	4747.3	16	56	-1.68	0.23	7	4661.2	-1.95	-1.21	14	40	1.06	0.09	5	4532.9	10	31	-0.4	0.17	6	2837.2	9	37	0.37	0.02	3	2386.7	-1.46	-0.69	-1.705	-0.95	0.755
47	15.1	NP_001093241.1	POTEF	POTE ankyrin domain family member F [Homo sapiens]	121	17	15	54	-0.5	0.14	6	5231.3	11	35	-2.28	0.11	4	4747.3	14	51	-1.57	0.09	5	4661.2	-1.78	-1.07	12	37	1.06	0.09	5	4532.9	8	29	-0.45	0.13	5	2837.2	8	36	0.37	0.02	3	2386.7	-1.51	-0.69	-1.645	-0.88	0.765
48	15.1	XP_933678.1	LOC653269	PREDICTED: similar to protein expressed in prostate, ovary, testis, and placenta 2 isoform 2 [Homo sapiens]	121	15	13	34	-0.53	0.14	5	5231.3	9	19	-2.3	0.11	3	4747.3	12	31	-1.59	0.09	4	4661.2	-1.77	-1.06	10	23	1.04	0.08	4	4532.9	6	18	-0.5	0.07	4	2837.2	6	18	0.36	0.02	2	2386.7	-1.54	-0.68	-1.655	-0.87	0.785
49	15.1	XP_934799.2	LOC653781	PREDICTED: similar to protein expressed in prostate, ovary, testis, and placenta 2 [Homo sapiens]	117	11	9	30	-0.54	0.16	4	3867.2	8	18	-2.29	0.14	2	2523.2	9	27	-1.6	0.07	3	3030.6	-1.75	-1.06	8	21	1.05	0.1	3	3683.8	6	18	-0.48	0.07	3	2006.6	4	15	0.36	0.02	2	2386.7	-1.53	-0.69	-1.64	-0.875	0.765
50	15.1	NP_001017992.1	ACTBL2	beta-actin-like protein 2 [Homo sapiens]	42	10	10	53	-0.45	0.07	9	4015.8	8	41	-2.4	0.27	8	3291.3	8	49	-1.63	0.23	8	3130.5	-1.95	-1.18	9	43	1.08	0.1	8	3004.6	7	28	-0.36	0.19	8	2149.9	8	40	0.34	0.11	8	2916.4	-1.44	-0.74	-1.695	-0.96	0.735
51	16.1	NP_821133.1	TUBB	tubulin beta chain [Homo sapiens]	50	46	37	102	-0.81	1.95	26	1005.5	33	132	-0.48	0.45	27	1040.9	42	119	-0.54	1.72	31	1059.9	0.33	0.27	36	128	-1.12	0.59	27	791.1	43	123	-0.49	1.63	31	1441.3	32	117	-0.49	0.38	23	803.7	0.63	0.63	0.48	0.45	-0.03
52	16.1	NP_006079.1	TUBB2C	tubulin beta-2C chain [Homo sapiens]	50	45	35	86	-1.11	1.97	27	1005.5	33	117	-0.73	0.55	28	1040.9	40	97	-0.82	1.74	32	1059.9	0.38	0.29	34	111	-1.45	0.69	28	672.3	42	106	-0.79	1.66	32	1441.3	31	104	-0.8	0.51	25	751.2	0.66	0.65	0.52	0.47	-0.05
53	16.1	NP_821080.1	TUBB2B	tubulin beta-2B chain [Homo sapiens]	50	43	32	78	-0.85	2.04	24	1005.5	26	98	-0.69	0.78	21	1040.9	34	90	-0.64	1.89	26	1059.9	0.16	0.21	28	96	-1.29	0.66	23	621.1	39	96	-0.67	1.81	26	1441.3	26	87	-0.67	0.52	21	751.2	0.62	0.62	0.39	0.415	0.025
54	16.1	NP_001060.1	TUBB2A	tubulin beta-2A chain [Homo sapiens]	50	41	30	76	-0.85	2.08	23	1005.5	26	98	-0.69	0.78	21	1040.9	33	89	-0.64	1.93	25	1059.9	0.16	0.21	27	94	-1.28	0.68	22	621.1	37	94	-0.66	1.85	25	1441.3	24	85	-0.66	0.53	20	751.2	0.62	0.62	0.39	0.415	0.025
55	16.1	NP_006078.2	TUBB4	tubulin beta-4 chain [Homo sapiens]	50	38	30	72	-1.11	2.13	23	1005.5	26	93	-0.65	0.54	22	1040.9	32	77	-0.76	1.92	26	1059.9	0.46	0.35	28	91	-1.49	0.59	22	672.3	33	80	-0.73	1.85	25	869	23	84	-0.77	0.54	19	338.7	0.76	0.72	0.61	0.535	-0.075
56	16.1	NP_006077.2	TUBB3	tubulin beta-3 chain [Homo sapiens]	50	27	23	59	-0.96	2.39	18	1005.5	19	78	-0.57	0.62	16	1040.9	23	71	-0.69	2.18	20	1059.9	0.39	0.27	22	81	-1.21	0.73	18	621.1	24	64	-0.63	2.16	18	1441.3	21	86	-0.64	0.54	17	338.7	0.58	0.57	0.485	0.42	-0.065
57	16.1	NP_115914.1	TUBB6	tubulin beta-6 chain [Homo sapiens]	50	23	20	48	-1.04	0.2	13	1005.5	15	57	-0.64	0.25	10	1040.9	20	51	-0.67	0.17	12	1059.9	0.4	0.37	18	57	-1.36	0.26	11	621.1	19	47	-0.47	0.28	9	773.2	15	45	-0.56	0.53	10	338.7	0.89	0.8	0.645	0.585	-0.06
58	16.1	NP_817124.1	RP11-631M21.2	tubulin beta-8 chain isoform 1 [Homo sapiens]	50	12	11	29	-1.32	0.62	7	700.6	10	39	-0.77	0.34	7	932.3	11	31	-1.01	0.57	7	838.7	0.55	0.31	11	43	-1.58	0.4	7	494.7	12	35	-0.93	0.65	7	773.2	8	27	-0.79	0.78	6	338.7	0.65	0.79	0.6	0.55	-0.05
59	16.1	NP_064424.3	TUBB4Q	putative tubulin beta-4q chain [Homo sapiens]	48	11	11	24	-1.36	0.54	8	285.6	7	26	-0.77	0.31	8	277.3	9	18	-0.9	0.53	10	214.8	0.59	0.46	7	24	-1.57	0.44	7	154	9	24	-1.12	1.07	9	773.2	6	14	-0.94	0.45	5	49.6	0.45	0.63	0.52	0.545	0.025
60	16.1	NP_110400.1	TUBB1	tubulin beta-1 chain [Homo sapiens]	50	7	6	15	-0.95	0.02	2	700.6	5	19	-0.56	0.08	3	932.3	6	19	-0.21	5.36	4	838.7	0.39	0.74	6	23	-1.36	0.23	3	494.7	7	16	-0.64	0.12	3	690.1	5	19	-0.48	0.78	4	338.7	0.72	0.88	0.555	0.81	0.255
61	17.1	NP_002645.3	PKM2	pyruvate kinase isozymes M1/M2 isoform M2 [Homo sapiens]	58	46	28	39	0.11	0.59	19	345.6	32	41	0.54	0.9	20	292.3	29	39	0.33	0.22	20	299.1	0.43	0.22	35	56	-1.46	1.27	27	508.5	37	51	-1.07	0.39	29	447.5	32	56	-1.37	0.75	21	595.3	0.39	0.09	0.41	0.155	-0.255
62	17.1	NP_872271.1	PKM2	pyruvate kinase isozymes M1/M2 isoform M1 [Homo sapiens]	58	43	26	35	0.1	0.6	18	345.6	30	38	0.54	0.93	19	292.3	27	35	0.33	0.22	19	256.5	0.44	0.23	32	47	-1.45	1.32	25	508.5	34	44	-1.08	0.4	27	447.5	30	50	-1.38	0.76	20	595.3	0.37	0.07	0.405	0.15	-0.255
63	17.1	NP_872270.1	PKM2	pyruvate kinase isozymes M1/M2 isoform M1 [Homo sapiens]	58	43	26	35	0.1	0.6	18	345.6	30	38	0.54	0.93	19	292.3	27	35	0.33	0.22	19	256.5	0.44	0.23	32	47	-1.45	1.32	25	508.5	34	44	-1.08	0.4	27	447.5	30	50	-1.38	0.76	20	595.3	0.37	0.07	0.405	0.15	-0.255
64	17.1	XP_001719942.1	LOC652797	PREDICTED: similar to pyruvate kinase, muscle [Homo sapiens]	40	31	20	28	0.17	0.12	11	345.6	23	30	0.78	0.24	13	292.3	22	30	0.39	0.2	14	256.5	0.61	0.22	22	36	-1.82	0.27	15	508.5	24	32	-1.08	0.21	15	447.5	22	38	-1.25	0.31	12	432.3	0.74	0.57	0.675	0.395	-0.28
65	18.1	NP_955472.1	HSPD1	60 kDa heat shock protein, mitochondrial [Homo sapiens]	61	46	20	28	0.66	0.25	18	480.8	28	36	0.97	0.31	20	501.6	23	31	0.66	0.29	20	403.7	0.31	0	31	45	-1.05	0.89	25	548.1	33	50	-0.69	0.26	25	702.1	30	60	-0.84	1.54	24	776	0.36	0.21	0.335	0.105	-0.23
66	18.1	NP_002147.2	HSPD1	60 kDa heat shock protein, mitochondrial [Homo sapiens]	61	46	20	28	0.66	0.25	18	480.8	28	36	0.97	0.31	20	501.6	23	31	0.66	0.29	20	403.7	0.31	0	31	45	-1.05	0.89	25	548.1	33	50	-0.69	0.26	25	702.1	30	60	-0.84	1.54	24	776	0.36	0.21	0.335	0.105	-0.23
67	19.1	NP_001609.2	PARP1	poly [ADP-ribose] polymerase 1 [Homo sapiens]	113	44	22	32	0.08	0.34	16	146.1	24	32	0.66	0.45	19	161.2	26	33	0.24	0.44	15	200.5	0.58	0.16	32	45	-1.13	0.29	23	251.8	24	32	-0.64	0.64	20	196	33	47	0.15	0.71	22	170.8	0.49	1.28	0.535	0.72	0.185
68	20.1	NP_001952.1	EEF2	elongation factor 2 [Homo sapiens]	95	43	15	19	0.94	0.33	13	249.7	15	17	1.42	0.3	15	310.3	13	17	1.06	0.23	14	285.1	0.48	0.12	23	30	-0.88	0.8	25	523.9	30	37	-0.05	0.46	27	430.3	15	24	-0.37	0.15	11	528.4	0.83	0.51	0.655	0.315	-0.34
69	21.1	NP_005372.2	NCL	nucleolin [Homo sapiens]	77	42	19	24	0.64	0.29	16	341.5	26	30	1.26	0.19	19	337.8	23	30	0.75	0.2	20	370	0.62	0.11	33	46	-0.66	0.27	21	649.8	32	42	0.13	0.15	24	682.4	23	39	-0.13	0.12	14	640.2	0.79	0.53	0.705	0.32	-0.385
70	22.1	NP_006436.3	PRPF8	pre-mRNA-processing-splicing factor 8 [Homo sapiens]	273	41	13	13	-0.26	0.2	10	51.5	15	15	0.1	0.32	14	56.9	16	16	-0.08	0.2	13	64.3	0.36	0.18	26	28	-1.04	0.28	20	116.7	6	7	-0.43	0.19	6	24.5	20	20	-0.33	0.22	14	74.7	0.61	0.71	0.485	0.445	-0.04
71	23.1	NP_112480.2	HNRNPM	heterogeneous nuclear ribonucleoprotein M isoform b [Homo sapiens]	74	41	27	35	-1.24	0.49	30	463.4	30	48	-0.64	0.59	34	511.4	27	42	-0.96	0.75	33	506.4	0.6	0.28	23	31	-1.25	0.24	21	370.2	27	35	-0.4	0.46	27	367.3	25	32	-0.33	0.21	16	295.8	0.85	0.92	0.725	0.6	-0.125
72	23.1	NP_005959.2	HNRNPM	heterogeneous nuclear ribonucleoprotein M isoform a [Homo sapiens]	77	41	27	35	-1.24	0.49	30	463.4	30	48	-0.64	0.59	34	511.4	27	42	-0.96	0.75	33	506.4	0.6	0.28	23	31	-1.25	0.24	21	370.2	27	35	-0.4	0.46	27	367.3	25	32	-0.33	0.21	16	295.8	0.85	0.92	0.725	0.6	-0.125
73	24.1	NP_004492.2	HNRNPU	heterogeneous nuclear ribonucleoprotein U isoform b [Homo sapiens]	89	40	17	33	-1.26	0.17	13	347.9	19	35	-0.74	0.27	13	478.9	22	40	-1.19	0.34	15	376.8	0.52	0.07	26	48	-1.53	0.41	19	536.9	28	50	-0.91	0.29	16	668.5	24	51	-1.33	0.31	14	499.7	0.62	0.2	0.57	0.135	-0.435
74	24.1	NP_114032.2	HNRNPU	heterogeneous nuclear ribonucleoprotein U isoform a [Homo sapiens]	91	38	17	33	-1.26	0.17	13	347.9	19	35	-0.74	0.27	13	478.9	22	40	-1.19	0.34	15	376.8	0.52	0.07	26	48	-1.53	0.41	19	536.9	28	50	-0.89	0.29	15	668.5	22	49	-1.35	0.31	13	499.7	0.64	0.18	0.58	0.125	-0.455
75	25.1	NP_001367.2	DYNC1H1	cytoplasmic dynein 1 heavy chain 1 [Homo sapiens]	532	39	11	11	-1.5	0.3	18	40.9	17	17	-1.06	0.25	23	28.8	24	25	-1.27	0.4	26	36.3	0.44	0.23	22	22	-1.06	0.35	20	31.3	0	0	0.38	1.53	2	5.6	14	14	-0.73	0.43	13	29.5	1.44	0.33	0.94	0.28	-0.66
76	26.1	NP_112533.1	HNRNPA2B1	heterogeneous nuclear ribonucleoproteins A2/B1 isoform B1 [Homo sapiens]	37	39	22	32	-0.3	0.08	15	1399.4	26	44	-0.08	0.09	16	1581.3	23	33	-0.42	0.14	14	1361.9	0.22	-0.12	31	59	-0.85	0.17	16	1836.7	29	49	-0.35	0.32	19	1738.3	27	48	-0.62	0.12	17	1425.8	0.5	0.23	0.36	0.055	-0.305
77	26.1	NP_002128.1	HNRNPA2B1	heterogeneous nuclear ribonucleoproteins A2/B1 isoform A2 [Homo sapiens]	36	38	22	32	-0.3	0.08	15	1399.4	26	44	-0.08	0.09	16	1581.3	23	33	-0.42	0.14	14	1361.9	0.22	-0.12	30	58	-0.85	0.17	16	1836.7	29	49	-0.35	0.32	19	1738.3	27	48	-0.62	0.12	17	1425.8	0.5	0.23	0.36	0.055	-0.305
78	26.1	NP_002127.1	HNRNPA1	heterogeneous nuclear ribonucleoprotein A1 isoform a [Homo sapiens]	34	25	16	21	-0.23	0.17	11	552.7	17	24	0.12	0.11	12	430.9	16	24	-0.16	0.12	11	554.3	0.35	0.07	20	34	-1.37	0.28	14	1116.8	23	36	-0.73	0.22	14	998.7	18	30	-0.88	0.2	11	712.1	0.64	0.49	0.495	0.28	-0.215
79	26.1	NP_112420.1	HNRNPA1	heterogeneous nuclear ribonucleoprotein A1 isoform b [Homo sapiens]	39	25	16	21	-0.23	0.17	11	552.7	17	24	0.12	0.11	12	430.9	16	24	-0.16	0.12	11	554.3	0.35	0.07	20	34	-1.37	0.28	14	1116.8	23	36	-0.73	0.22	14	998.7	18	30	-0.88	0.2	11	712.1	0.64	0.49	0.495	0.28	-0.215
80	26.1	NP_919223.1	HNRNPA3	heterogeneous nuclear ribonucleoprotein A3 [Homo sapiens]	40	20	16	20	-0.91	0.29	11	224.1	15	19	-0.37	0.17	10	248.1	11	16	-0.99	0.3	9	270.7	0.54	-0.08	17	25	-1.37	0.34	10	352.2	14	20	-0.63	0.13	10	668.3	13	21	-1.07	0.21	9	335.7	0.74	0.3	0.64	0.11	-0.53
81	26.1	NP_001011725.1	HNRNPA1L2	heterogeneous nuclear ribonucleoprotein A1-like 2 [Homo sapiens]	34	18	12	17	-0.24	0.14	8	552.7	12	17	0.12	0.1	8	430.9	12	19	-0.19	0.12	8	554.3	0.36	0.05	15	24	-1.34	0.32	9	1116.8	17	21	-0.75	0.24	10	998.7	13	19	-0.85	0.19	7	712.1	0.59	0.49	0.475	0.27	-0.205
82	26.1	NP_001011724.1	HNRNPA1L2	heterogeneous nuclear ribonucleoprotein A1-like 2 [Homo sapiens]	34	18	12	17	-0.24	0.14	8	552.7	12	17	0.12	0.1	8	430.9	12	19	-0.19	0.12	8	554.3	0.36	0.05	15	24	-1.34	0.32	9	1116.8	17	21	-0.75	0.24	10	998.7	13	19	-0.85	0.19	7	712.1	0.59	0.49	0.475	0.27	-0.205
83	26.1	XP_943060.1	LOC120364	PREDICTED: similar to heterogeneous nuclear ribonucleoprotein A1-like [Homo sapiens]	34	4	3	4	-0.1	0	1	489.3	3	3	0.16	0.19	2	416.7	3	4	-0.14	0	1	301.7	0.26	-0.04	4	6	-1.16	0.34	2	495.1	4	7	-0.45	0.02	2	769.8	3	5	-0.67	0	1	503.3	0.71	0.49	0.485	0.225	-0.26
84	26.1	XP_062025.3	LOC120364	PREDICTED: similar to heterogeneous nuclear ribonucleoprotein A1-like [Homo sapiens]	34	4	3	4	-0.1	0	1	489.3	3	3	0.16	0.19	2	416.7	3	4	-0.14	0	1	301.7	0.26	-0.04	4	6	-1.16	0.34	2	495.1	4	7	-0.45	0.02	2	769.8	3	5	-0.67	0	1	503.3	0.71	0.49	0.485	0.225	-0.26
85	26.1	XP_001718736.1	LOC120364	PREDICTED: similar to heterogeneous nuclear ribonucleoprotein A1-like [Homo sapiens]	34	4	3	4	-0.1	0	1	489.3	3	3	0.16	0.19	2	416.7	3	4	-0.14	0	1	301.7	0.26	-0.04	4	6	-1.16	0.34	2	495.1	4	7	-0.45	0.02	2	769.8	3	5	-0.67	0	1	503.3	0.71	0.49	0.485	0.225	-0.26
86	27.1	NP_006073.2	TUBA1B	tubulin alpha-1B chain [Homo sapiens]	50	38	24	54	-0.91	0.11	15	1424.9	25	75	-0.54	0.19	19	1187.1	26	66	-0.75	0.31	20	1151.4	0.37	0.16	31	96	-0.52	1.31	18	965.9	32	79	-0.49	0.39	22	1712.4	29	84	-0.49	0.32	12	1658.2	0.03	0.03	0.2	0.095	-0.105
87	27.1	NP_006000.2	TUBA1A	tubulin alpha-1A chain [Homo sapiens]	50	38	24	54	-0.91	0.11	15	1424.9	23	72	-0.55	0.19	18	1187.1	24	64	-0.73	0.2	18	1151.4	0.36	0.18	30	93	-0.36	1.85	18	965.9	31	72	-0.52	0.39	22	1712.4	29	83	0.04	1.19	15	1658.2	-0.16	0.4	0.1	0.29	0.19
88	27.1	NP_116093.1	TUBA1C	tubulin alpha-1C chain [Homo sapiens]	50	35	24	54	-0.91	0.11	15	1424.9	25	75	-0.54	0.19	19	1187.1	25	65	-0.74	0.31	19	1151.4	0.37	0.17	29	94	-0.49	1.34	17	965.9	31	78	-0.49	0.39	22	1712.4	26	81	-0.42	0.29	11	1658.2	0	0.07	0.185	0.12	-0.065
89	27.1	NP_005991.1	TUBA4A	tubulin alpha-4A chain [Homo sapiens]	50	30	18	31	-0.94	0.11	11	932.5	19	46	-0.56	0.2	15	832	19	38	-0.75	0.21	15	860.3	0.38	0.19	23	66	-0.44	1.46	14	874	23	55	-0.5	0.43	18	1101.4	20	53	-0.53	0.35	9	753.7	-0.06	-0.09	0.16	0.05	-0.11
90	27.1	NP_005992.1	TUBA3C	tubulin alpha-3C/D chain [Homo sapiens]	50	26	17	38	-0.88	0.1	10	1424.9	17	54	-0.53	0.17	12	1187.1	15	44	-0.7	0.22	11	1151.4	0.35	0.18	22	75	-0.85	0.43	11	934.8	20	54	-0.55	0.15	14	1101.4	21	67	-0.13	0.99	12	1658.2	0.3	0.72	0.325	0.45	0.125
91	27.1	NP_525125.2	TUBA3D	tubulin alpha-3C/D chain [Homo sapiens]	50	26	17	38	-0.88	0.1	10	1424.9	17	54	-0.53	0.17	12	1187.1	15	44	-0.7	0.22	11	1151.4	0.35	0.18	22	75	-0.85	0.43	11	934.8	20	54	-0.55	0.15	14	1101.4	21	67	-0.13	0.99	12	1658.2	0.3	0.72	0.325	0.45	0.125
92	27.1	NP_061816.1	TUBA8	tubulin alpha-8 chain [Homo sapiens]	50	24	16	23	-0.95	0.1	10	932.5	16	31	-0.57	0.23	12	832	15	27	-0.78	0.23	12	860.3	0.38	0.17	19	50	-0.41	1.52	13	874	20	44	-0.57	0.23	13	600.6	16	43	-0.55	0.36	8	753.7	-0.16	-0.14	0.11	0.015	-0.095
93	27.1	NP_997195.1	TUBA3E	tubulin alpha-3E chain [Homo sapiens]	50	24	15	36	-0.88	0.1	9	1424.9	17	54	-0.54	0.17	11	1187.1	13	42	-0.7	0.22	11	1151.4	0.34	0.18	20	72	-0.83	0.7	11	934.8	19	52	-0.55	0.16	12	981.1	21	67	-0.13	0.99	12	1658.2	0.28	0.7	0.31	0.44	0.13
94	27.1	NP_079079.1	TUBAL3	tubulin alpha chain-like 3 isoform 1 [Homo sapiens]	50	7	7	8	-0.94	0.09	5	540.5	4	7	-0.56	0.26	5	605.5	4	7	-0.65	0.04	4	586.3	0.38	0.29	5	8	-0.98	0	1	793.5	6	10	-0.69	0.14	5	600.6	3	3	-0.59	0.04	3	358.6	0.29	0.39	0.335	0.34	0.005
95	28.1	NP_001460.1	XRCC6	X-ray repair cross-complementing protein 6 [Homo sapiens]	70	37	17	21	-0.83	0.23	12	152	22	26	0.05	0.18	15	135.8	16	17	-0.61	0.2	13	117.7	0.88	0.22	23	27	-2.07	0.3	17	193.9	30	36	-1.13	0.29	24	233.7	19	26	-1.53	0.28	10	118.1	0.94	0.54	0.91	0.38	-0.53
96	29.1	NP_001677.2	ATP5B	ATP synthase subunit beta, mitochondrial precursor [Homo sapiens]	57	35	25	36	-0.5	0.19	19	303.1	19	25	-0.15	0.2	15	222.9	25	34	-0.38	0.18	19	222.9	0.35	0.12	23	35	-2.11	0.36	17	501.8	31	47	-1.27	0.88	26	464.5	21	42	-1.66	0.22	16	378.1	0.84	0.45	0.595	0.285	-0.31
97	30.1	NP_001419.1	ENO1	alpha-enolase [Homo sapiens]	47	35	22	45	1.03	0.22	17	840.7	24	42	1.41	0.33	18	957.2	21	43	1.05	0.21	15	812.5	0.38	0.02	25	56	-1.06	0.32	19	1567.6	29	76	-0.28	0.3	21	1418.1	26	64	-0.7	0.4	15	801.1	0.78	0.36	0.58	0.19	-0.39
98	30.1	NP_001966.1	ENO2	gamma-enolase [Homo sapiens]	47	4	3	8	0.78	0	1	333.2	3	7	1.09	0	1	417	3	10	0.83	0.16	2	332.4	0.31	0.05	3	10	-0.9	0	1	406.4	3	10	-0.35	0	1	837.1	4	13	-0.51	0	1	531.1	0.55	0.39	0.43	0.22	-0.21
99	30.1	NP_443739.2	ENO3	beta-enolase [Homo sapiens]	47	4	3	8	0.78	0	1	333.2	3	7	1.09	0	1	417	3	10	0.83	0.16	2	332.4	0.31	0.05	3	10	-0.9	0	1	406.4	3	10	-0.35	0	1	837.1	4	13	-0.51	0	1	531.1	0.55	0.39	0.43	0.22	-0.21
100	30.1	NP_001967.2	ENO3	beta-enolase [Homo sapiens]	47	4	3	8	0.78	0	1	333.2	3	7	1.09	0	1	417	3	10	0.83	0.16	2	332.4	0.31	0.05	3	10	-0.9	0	1	406.4	3	10	-0.35	0	1	837.1	4	13	-0.51	0	1	531.1	0.55	0.39	0.43	0.22	-0.21
101	31.1	NP_695012.1	UBA1	ubiquitin-like modifier-activating enzyme 1 [Homo sapiens]	118	35	13	17	-0.79	0.31	8	82.9	15	24	-0.18	0.2	10	76.2	12	19	-0.47	0.22	10	106.7	0.61	0.32	25	37	-2.47	0.27	20	236	30	41	-1.73	0.7	26	209.7	22	45	-1.74	0.35	18	102.5	0.74	0.73	0.675	0.525	-0.15
102	31.1	NP_003325.2	UBA1	ubiquitin-like modifier-activating enzyme 1 [Homo sapiens]	118	35	13	17	-0.79	0.31	8	82.9	15	24	-0.18	0.2	10	76.2	12	19	-0.47	0.22	10	106.7	0.61	0.32	25	37	-2.47	0.27	20	236	30	41	-1.73	0.7	26	209.7	22	45	-1.74	0.35	18	102.5	0.74	0.73	0.675	0.525	-0.15
103	32.1	NP_001001937.1	ATP5A1	ATP synthase subunit alpha, mitochondrial precursor [Homo sapiens]	60	34	18	23	-0.67	0.17	11	286.4	17	23	-0.16	0.12	8	362.3	18	23	-0.62	0.16	12	293.1	0.51	0.05	21	36	-1.92	0.42	14	385	27	33	-1.6	0.38	19	457.5	21	36	-1.74	0.34	16	451.3	0.32	0.18	0.415	0.115	-0.3
104	32.1	NP_004037.1	ATP5A1	ATP synthase subunit alpha, mitochondrial precursor [Homo sapiens]	60	34	18	23	-0.67	0.17	11	286.4	17	23	-0.16	0.12	8	362.3	18	23	-0.62	0.16	12	293.1	0.51	0.05	21	36	-1.92	0.42	14	385	27	33	-1.6	0.38	19	457.5	21	36	-1.74	0.34	16	451.3	0.32	0.18	0.415	0.115	-0.3
105	33.1	NP_036350.2	ILF3	interleukin enhancer-binding factor 3 isoform a [Homo sapiens]	95	34	15	15	-0.34	0.22	13	181.7	21	26	-0.06	0.24	14	202	23	27	-0.63	0.24	16	98	0.28	-0.29	20	27	-0.89	0.19	18	244	23	26	-0.29	0.23	19	186	10	16	-0.67	0.21	8	82.7	0.6	0.22	0.44	-0.035	-0.475
106	33.1	NP_703194.1	ILF3	interleukin enhancer-binding factor 3 isoform c [Homo sapiens]	75	32	15	15	-0.34	0.22	13	181.7	21	26	-0.06	0.24	14	202	22	26	-0.62	0.25	15	98	0.28	-0.28	19	26	-0.88	0.19	17	244	22	25	-0.32	0.19	17	186	10	16	-0.68	0.22	7	82.7	0.56	0.2	0.42	-0.04	-0.46
107	33.1	NP_004507.2	ILF3	interleukin enhancer-binding factor 3 isoform b [Homo sapiens]	76	32	15	15	-0.34	0.22	13	181.7	21	26	-0.06	0.24	14	202	22	26	-0.62	0.25	15	98	0.28	-0.28	19	26	-0.88	0.19	17	244	22	25	-0.32	0.19	17	186	10	16	-0.68	0.22	7	82.7	0.56	0.2	0.42	-0.04	-0.46
108	33.1	NP_060857.2	STRBP	spermatid perinuclear RNA-binding protein isoform 1 [Homo sapiens]	74	4	2	2	-0.54	0	1	46.5	2	3	-0.4	0.2	2	33.9	1	1	-0.7	0	1	12.7	0.14	-0.16	3	4	-0.95	0.2	2	35.2	2	2	-0.55	0.25	2	105.4	2	2	-0.7	0	1	82.7	0.4	0.25	0.27	0.045	-0.225
109	34.1	NP_006576.2	CCT8	T-complex protein 1 subunit theta [Homo sapiens]	60	33	12	12	1.76	0.42	13	68.2	13	13	1.92	0.5	12	87.5	9	9	1.6	0.53	13	59.3	0.16	-0.16	22	22	-0.42	0.21	14	101.2	15	16	0.28	0.16	13	114.2	11	11	0.11	0.1	8	105.9	0.7	0.53	0.43	0.185	-0.245
110	35.1	NP_001347.3	DDX3X	DEAD/H (Asp-Glu-Ala-Asp/His) box polypeptide 3 [Homo sapiens]	73	33	19	24	-1.18	0.33	16	175.4	20	25	-0.56	0.27	16	134.2	18	22	-0.68	0.25	16	154.6	0.62	0.5	17	19	-0.36	0.24	14	62	18	21	0.7	0.24	15	261.1	8	8	0.66	0.21	7	81.1	1.06	1.02	0.84	0.76	-0.08
111	35.1	NP_006377.2	DDX17	probable ATP-dependent RNA helicase DDX17 isoform 1 [Homo sapiens]	80	30	20	25	-1.11	0.39	17	382.3	21	28	-0.48	0.32	16	412.9	19	25	-0.65	0.53	21	358.9	0.63	0.46	17	22	-1.43	0.68	19	311	18	21	-0.29	0.97	17	279	16	21	-0.79	0.82	9	304.5	1.14	0.64	0.885	0.55	-0.335
112	35.1	NP_001091974.1	DDX17	probable ATP-dependent RNA helicase DDX17 isoform 3 [Homo sapiens]	80	30	20	25	-1.11	0.39	17	382.3	21	28	-0.48	0.32	16	412.9	19	25	-0.65	0.53	21	358.9	0.63	0.46	17	22	-1.43	0.68	19	311	18	21	-0.29	0.97	17	279	16	21	-0.79	0.82	9	304.5	1.14	0.64	0.885	0.55	-0.335
113	35.1	NP_004387.1	DDX5	probable ATP-dependent RNA helicase DDX5 [Homo sapiens]	69	28	18	21	-0.75	0.33	18	382.3	16	22	0.07	0.22	17	412.9	16	20	-0.07	0.36	17	358.9	0.82	0.68	10	13	-0.39	0.38	10	311	17	19	1.06	0.59	17	279	14	18	0.71	0.52	6	304.5	1.45	1.1	1.135	0.89	-0.245
114	35.1	NP_001116137.1	DDX3Y	ATP-dependent RNA helicase DDX3Y [Homo sapiens]	73	21	13	17	-1.22	0.32	12	175.4	16	20	-0.52	0.29	13	118.7	12	16	-0.61	0.17	11	131.5	0.7	0.61	11	13	-0.4	0.23	11	62	13	15	0.72	0.29	10	143.2	5	5	0.61	0.21	4	35.1	1.12	1.01	0.91	0.81	-0.1
115	35.1	NP_004651.2	DDX3Y	ATP-dependent RNA helicase DDX3Y [Homo sapiens]	73	21	13	17	-1.22	0.32	12	175.4	16	20	-0.52	0.29	13	118.7	12	16	-0.61	0.17	11	131.5	0.7	0.61	11	13	-0.4	0.23	11	62	13	15	0.72	0.29	10	143.2	5	5	0.61	0.21	4	35.1	1.12	1.01	0.91	0.81	-0.1
116	35.1	NP_001091975.1	DDX17	probable ATP-dependent RNA helicase DDX17 isoform 4 [Homo sapiens]	19	2	2	2	-1.52	0	1	43.2	2	2	-0.86	0	1	37.2	2	2	-1.35	0	1	40.2	0.66	0.17	1	1	-1.77	0	1	37	2	2	-1.19	0	1	45.5	2	2	-1.3	0	1	68.9	0.58	0.47	0.62	0.32	-0.3
117	35.1	NP_112020.1	DDX17	probable ATP-dependent RNA helicase DDX17 isoform 2 [Homo sapiens]	19	2	2	2	-1.52	0	1	43.2	2	2	-0.86	0	1	37.2	2	2	-1.35	0	1	40.2	0.66	0.17	1	1	-1.77	0	1	37	2	2	-1.19	0	1	45.5	2	2	-1.3	0	1	68.9	0.58	0.47	0.62	0.32	-0.3
118	35.1	NP_077726.1	DDX4	probable ATP-dependent RNA helicase DDX4 isoform 1 [Homo sapiens]	79	2	2	2	-1.56	0	1	76.7	0	0	-1.06	0	1	51.5	1	1	-0.66	0	1	57.4	0.5	0.9	0	0	-0.26	0	1	31.7	1	1	1.07	0	1	39.1	0	0	0.51	0	1	35.1	1.33	0.77	0.915	0.835	-0.08
119	36.1	NP_573566.2	LRPPRC	leucine-rich PPR motif-containing protein, mitochondrial precursor [Homo sapiens]	158	32	7	7	-0.54	0.37	7	97.7	4	4	-0.3	0	1	23.8	3	3	-0.49	0.24	5	44.2	0.24	0.05	9	10	-1.51	0.56	8	90.3	7	7	-0.93	0.31	7	37.6	23	23	-0.84	0.13	17	166	0.58	0.67	0.41	0.36	-0.05
120	37.1	NP_031401.1	TARDBP	TAR DNA-binding protein 43 [Homo sapiens]	45	31	4	5	1.49	0.23	2	95.9	13	36	6.13	1.36	11	1164.6	21	65	8.32	2.07	14	4982.6	4.64	6.83	6	11	3.12	0.33	7	434.2	15	54	5.49	0.76	15	3191.9	19	61	8.92	1.64	12	5315.7	2.37	5.8	3.505	6.315	2.81
121	38.1	NP_006383.2	NOP56	nucleolar protein 56 [Homo sapiens]	66	31	20	23	1.78	0.35	16	204.2	21	27	1.91	0.35	16	199.7	18	24	1.26	0.3	16	198.1	0.13	-0.52	18	21	1.78	0.5	17	158.6	18	22	2.4	0.43	19	187.6	10	12	1.99	0.86	7	192	0.62	0.21	0.375	†	†
122	39.1	NP_002256.2	KPNB1	importin subunit beta-1 [Homo sapiens]	97	31	5	5	0.42	0.31	6	69.4	14	14	1.04	0.18	8	95.2	9	13	0.5	0.27	9	83.6	0.62	0.08	19	25	-1.4	0.33	18	138.1	23	27	-0.36	0.27	14	226.8	14	15	-0.51	0.29	7	171	1.04	0.89	0.83	0.485	-0.345
123	40.1	NP_001407.1	EIF4A1	eukaryotic initiation factor 4A-I [Homo sapiens]	46	30	16	18	-0.34	0.24	11	332	16	20	0.4	0.2	13	385.5	17	25	0.48	0.13	14	409.2	0.74	0.82	20	27	-1.38	0.3	15	310.9	25	35	-0.51	0.24	20	539.4	18	28	-0.15	0.36	11	313.6	0.87	1.23	0.805	1.025	0.22
124	40.1	NP_055555.1	EIF4A3	eukaryotic initiation factor 4A-III [Homo sapiens]	47	18	4	5	-0.19	0.29	4	156.8	6	7	0.63	0.25	8	188.4	4	6	0.26	0.27	4	197.4	0.82	0.45	8	9	-0.75	0.22	5	61.7	11	13	0.02	0.32	12	273.5	3	3	-0.06	0.19	2	146	0.77	0.69	0.795	0.57	-0.225
125	40.1	NP_001958.2	EIF4A2	eukaryotic initiation factor 4A-II [Homo sapiens]	46	14	8	10	-0.33	0.19	6	332	7	8	0.43	0.11	5	385.5	7	10	0.49	0.13	6	409.2	0.76	0.82	8	13	-1.52	0.31	7	261.8	12	18	-0.52	0.04	7	539.4	9	13	-0.17	0.22	5	313.6	1	1.35	0.88	1.085	0.205
126	41.1	NP_954659.1	MATR3	matrin-3 [Homo sapiens]	95	30	4	6	-0.65	0.38	3	17.9	13	19	-0.03	0.28	8	60.1	13	19	-0.22	0.31	7	50	0.62	0.43	12	17	-1.27	0.33	10	91.8	15	20	-0.4	0.32	10	170.6	22	26	-0.73	0.32	14	136.4	0.87	0.54	0.745	0.485	-0.26
127	41.1	NP_061322.2	MATR3	matrin-3 [Homo sapiens]	95	30	4	6	-0.65	0.38	3	17.9	13	19	-0.03	0.28	8	60.1	13	19	-0.22	0.31	7	50	0.62	0.43	12	17	-1.27	0.33	10	91.8	15	20	-0.4	0.32	10	170.6	22	26	-0.73	0.32	14	136.4	0.87	0.54	0.745	0.485	-0.26
128	42.1	NP_002131.2	HNRNPK	heterogeneous nuclear ribonucleoprotein K isoform a [Homo sapiens]	51	30	22	33	-0.84	0.18	14	603.1	22	37	-0.35	0.2	12	712.6	25	36	-0.78	0.41	16	626.1	0.49	0.06	26	40	-2	0.31	15	885	26	37	-1.31	0.25	15	1031.6	24	35	-1.44	0.2	12	567.4	0.69	0.56	0.59	0.31	-0.28
129	42.1	NP_112553.1	HNRNPK	heterogeneous nuclear ribonucleoprotein K isoform a [Homo sapiens]	51	30	22	33	-0.84	0.18	14	603.1	22	37	-0.35	0.2	12	712.6	25	36	-0.78	0.41	16	626.1	0.49	0.06	26	40	-2	0.31	15	885	26	37	-1.31	0.25	15	1031.6	24	35	-1.44	0.2	12	567.4	0.69	0.56	0.59	0.31	-0.28
130	42.1	NP_112552.1	HNRNPK	heterogeneous nuclear ribonucleoprotein K isoform b [Homo sapiens]	51	30	22	33	-0.84	0.18	14	603.1	22	37	-0.35	0.2	12	712.6	25	36	-0.78	0.41	16	626.1	0.49	0.06	26	40	-2	0.31	15	885	26	37	-1.31	0.25	15	1031.6	24	35	-1.44	0.2	12	567.4	0.69	0.56	0.59	0.31	-0.28
131	43.1	NP_009123.1	SUPT16H	FACT complex subunit SPT16 [Homo sapiens]	120	29	11	12	-0.32	0.24	13	113.3	8	9	-0.31	0.01	3	69.6	15	17	-0.58	0.18	12	95.8	0.01	-0.26	14	16	-0.4	0.52	12	53.2	12	17	-0.37	0.25	7	22	22	25	-0.54	0.2	15	149.5	0.03	-0.14	0.02	-0.2	-0.22
132	44.1	NP_001814.2	CKB	creatine kinase B-type [Homo sapiens]	43	29	16	27	0.01	0.14	11	399.6	19	32	0.53	0.21	14	510.4	21	38	0.21	0.18	14	499.1	0.52	0.2	21	43	-1.66	0.23	14	522.7	26	54	-1.04	0.21	17	956	23	40	-1.21	0.28	14	762.8	0.62	0.45	0.57	0.325	-0.245
133	45.1	NP_001091868.1	COPA	coatomer subunit alpha isoform 1 [Homo sapiens]	139	29	15	15	-1.2	0.27	13	67.4	14	14	-0.78	0.26	12	76	12	12	-1.04	0.27	12	94.7	0.42	0.16	15	15	-1.4	0.31	13	64.5	5	6	-0.29	0.15	6	9.1	17	17	-0.73	0.39	13	79.5	1.11	0.67	0.765	0.415	-0.35
134	45.1	NP_004362.2	COPA	coatomer subunit alpha isoform 2 [Homo sapiens]	138	29	15	15	-1.2	0.27	13	67.4	14	14	-0.78	0.26	12	76	12	12	-1.04	0.27	12	94.7	0.42	0.16	15	15	-1.4	0.31	13	64.5	5	6	-0.29	0.15	6	9.1	17	17	-0.73	0.39	13	79.5	1.11	0.67	0.765	0.415	-0.35
135	46.1	NP_000909.2	P4HB	protein disulfide-isomerase precursor [Homo sapiens]	57	28	8	8	-0.19	0.17	8	207	10	10	0.41	0.17	7	98.2	7	7	-0.15	0.24	8	103.6	0.6	0.04	15	18	-2.13	0.31	16	306.7	18	20	-1.5	0.35	17	337.5	11	12	-1.58	0.4	9	114.4	0.63	0.55	0.615	0.295	-0.32
136	47.1	NP_002130.2	RBMX	heterogeneous nuclear ribonucleoprotein G isoform 1 [Homo sapiens]	42	28	22	27	-0.93	0.18	11	478.5	19	26	-0.56	0.17	11	626	22	29	-0.32	0.11	14	545.9	0.37	0.61	18	22	0.14	0.13	12	594.6	20	24	0.7	0.17	14	643.5	19	23	1.12	0.23	12	449.8	0.56	0.98	0.465	0.795	0.33
137	47.1	NP_062556.2	RBMXL1	RNA binding motif protein, X-linked-like 1 [Homo sapiens]	42	16	13	16	-0.95	0.18	7	478.5	14	17	-0.58	0.12	6	626	14	17	-0.35	0.12	8	545.9	0.37	0.6	11	14	0.11	0.12	8	594.6	12	14	0.68	0.18	8	643.5	11	13	1.18	0.26	7	449.8	0.57	1.07	0.47	0.835	0.365
138	47.1	NP_055284.3	RBMXL2	RNA-binding motif protein, X-linked-like-2 [Homo sapiens]	43	4	4	6	-0.78	0	1	478.5	4	9	-0.58	0.28	3	626	4	8	-0.28	0.14	3	545.9	0.2	0.5	4	7	0.22	0	2	334.5	4	7	0.72	0.23	3	643.5	4	6	0.93	0.07	3	436.7	0.5	0.71	0.35	0.605	0.255
139	48.1	NP_005304.3	PDIA3	protein disulfide-isomerase A3 precursor [Homo sapiens]	57	27	8	9	0.69	0.27	8	90.6	15	15	1.05	0.19	12	106	11	12	0.83	0.27	11	84.2	0.36	0.14	17	20	-1.6	0.23	13	133.6	20	23	-0.63	0.13	16	241.4	12	12	-0.76	0.2	11	88.7	0.97	0.84	0.665	0.49	-0.175
140	49.1	NP_005564.1	LMNB1	lamin-B1 [Homo sapiens]	66	27	11	11	-0.46	0.29	12	142.4	10	10	-0.05	0.27	8	119.2	9	9	-0.52	0.33	10	58.3	0.41	-0.06	15	17	-2.3	0.25	14	225	18	22	-1.88	0.33	15	203.9	17	25	-2.13	0.45	15	224.6	0.42	0.17	0.415	0.055	-0.36
141	50.1	NP_001070911.1	HNRNPC	heterogeneous nuclear ribonucleoproteins C1/C2 isoform b [Homo sapiens]	32	27	15	27	-0.06	0.22	9	672.7	18	33	0.3	0.17	11	846.9	15	28	-0.19	0.06	11	784	0.36	-0.13	18	38	-0.46	0.1	12	560	25	45	0.05	0.06	14	1147.1	19	39	-0.28	0.07	9	754.3	0.51	0.18	0.435	0.025	-0.41
142	50.1	NP_004491.2	HNRNPC	heterogeneous nuclear ribonucleoproteins C1/C2 isoform b [Homo sapiens]	32	27	15	27	-0.06	0.22	9	672.7	18	33	0.3	0.17	11	846.9	15	28	-0.19	0.06	11	784	0.36	-0.13	18	38	-0.46	0.1	12	560	25	45	0.05	0.06	14	1147.1	19	39	-0.28	0.07	9	754.3	0.51	0.18	0.435	0.025	-0.41
143	50.1	NP_001070910.1	HNRNPC	heterogeneous nuclear ribonucleoproteins C1/C2 isoform a [Homo sapiens]	34	25	15	27	-0.06	0.22	9	672.7	18	33	0.3	0.17	11	846.9	15	28	-0.19	0.06	11	784	0.36	-0.13	18	38	-0.46	0.1	12	560	23	42	0.05	0.05	13	1147.1	17	35	-0.29	0.08	9	754.3	0.51	0.17	0.435	0.02	-0.415
144	50.1	NP_112604.2	HNRNPC	heterogeneous nuclear ribonucleoproteins C1/C2 isoform a [Homo sapiens]	34	25	15	27	-0.06	0.22	9	672.7	18	33	0.3	0.17	11	846.9	15	28	-0.19	0.06	11	784	0.36	-0.13	18	38	-0.46	0.1	12	560	23	42	0.05	0.05	13	1147.1	17	35	-0.29	0.08	9	754.3	0.51	0.17	0.435	0.02	-0.415
145	50.1	NP_001013653.1	HNRNPCL1	heterogeneous nuclear ribonucleoprotein C-like 1 [Homo sapiens]	32	15	9	16	-0.14	0.17	6	632.6	12	15	0.24	0.04	7	765.6	10	15	-0.2	0.04	7	784	0.38	-0.06	11	19	-0.48	0.1	7	560	12	19	0.05	0.05	7	1147.1	12	19	-0.28	0.1	6	754.3	0.53	0.2	0.455	0.07	-0.385
146	51.1	NP_005753.1	TRIM28	transcription intermediary factor 1-beta [Homo sapiens]	88	26	2	3	-0.26	5.42	3	115.2	5	7	-0.45	0.03	4	123.2	9	10	-0.64	0.2	6	126.2	-0.19	-0.38	16	28	-2.8	0.46	21	164.5	24	30	-2.34	0.57	20	146.5	7	14	-2.42	0.3	9	126.4	0.46	0.38	0.135	†	†
147	52.1	NP_009057.1	VCP	transitional endoplasmic reticulum ATPase [Homo sapiens]	89	26	5	5	-0.77	0.27	4	18.6	9	9	-0.33	0.4	5	30.2	6	7	-0.41	0.16	8	50.8	0.44	0.36	19	22	-2.99	0.4	17	155.8	21	25	-2.38	0.31	18	145.9	11	12	-1.97	0.54	7	108	0.61	1.02	0.525	0.69	0.165
148	53.1	NP_000282.1	PGK1	phosphoglycerate kinase 1 [Homo sapiens]	45	26	11	12	1	0.13	7	159.5	12	16	1.3	0.17	9	182.6	12	14	1.12	0.28	7	161.3	0.3	0.12	16	19	-1.11	0.15	12	158.1	16	23	-0.52	0.08	10	340	18	22	-0.69	0.14	11	295	0.59	0.42	0.445	0.27	-0.175
149	53.1	NP_620061.2	PGK2	phosphoglycerate kinase 2 [Homo sapiens]	45	6	3	4	1.01	0	1	113.9	4	4	1.43	0.29	2	123.6	3	3	1	0	1	130.2	0.42	-0.01	3	4	-1.01	0	1	87.3	3	5	-0.46	0	1	238.9	5	7	-0.78	0.2	2	211.8	0.55	0.23	0.485	0.11	-0.375
150	54.1	NP_001393.1	EEF1A1	elongation factor 1-alpha 1 [Homo sapiens]	50	26	13	28	0.3	0.21	8	1730.8	12	25	0.84	0.18	12	1720.5	12	32	0.56	0.13	9	1578.6	0.54	0.26	22	52	-0.72	0.95	17	2400.7	17	45	-0.2	0.25	15	2343.4	15	42	-0.13	0.41	12	2536.1	0.52	0.59	0.53	0.425	-0.105
151	54.1	NP_001949.1	EEF1A2	elongation factor 1-alpha 2 [Homo sapiens]	50	13	8	13	0.39	0.21	5	1730.8	6	11	0.82	0.15	5	1720.5	7	15	0.61	0.16	4	1578.6	0.43	0.22	9	24	-0.86	0.01	3	2400.7	11	24	-0.2	0.14	5	2343.4	7	19	-0.14	0.31	4	2536.1	0.66	0.72	0.545	0.47	-0.075
152	55.1	NP_110379.2	TCP1	T-complex protein 1 subunit alpha isoform a [Homo sapiens]	60	26	8	8	1.53	0.03	4	82.3	8	8	1.57	0.37	6	37.6	6	6	1.4	0.22	6	72.2	0.04	-0.13	13	14	-0.43	0.24	7	94.8	9	9	0.46	0.37	9	118.2	7	7	0.13	0.04	2	118.6	0.89	0.56	0.465	0.215	-0.25
153	55.1	NP_006421.2	CCT4	T-complex protein 1 subunit delta [Homo sapiens]	58	16	4	4	1.34	0.24	4	32.7	6	7	1.73	0.36	5	94.9	4	5	1.23	0.25	5	69.8	0.39	-0.11	9	10	-0.31	0.32	7	57.4	11	13	0.5	0.32	10	209.7	7	7	0.05	0.08	5	54.8	0.81	0.36	0.6	0.125	-0.475
154	56.1	NP_001524.2	HNRNPL	heterogeneous nuclear ribonucleoprotein L isoform a [Homo sapiens]	64	26	19	25	-0.49	0.22	14	423.2	17	23	-0.06	0.18	14	331.1	16	22	-0.71	0.23	13	259.1	0.43	-0.22	16	23	-0.82	0.23	11	305.1	19	25	-0.17	0.25	11	295.8	12	17	-0.65	0.25	10	181.6	0.65	0.17	0.54	-0.025	-0.565
155	56.1	NP_001005335.1	HNRNPL	heterogeneous nuclear ribonucleoprotein L isoform b [Homo sapiens]	51	19	14	18	-0.5	0.24	10	423.2	13	17	-0.04	0.18	9	331.1	12	17	-0.67	0.11	8	259.1	0.46	-0.17	11	17	-0.86	0.25	7	305.1	14	19	-0.23	0.25	7	295.8	9	12	-0.7	0.25	7	54.8	0.63	0.16	0.545	-0.005	-0.55
156	57.1	NP_003119.2	SPTBN1	spectrin beta chain, brain 1 isoform 1 [Homo sapiens]	274	26	5	5	-0.18	0.28	7	25.6	11	11	-0.51	0.51	9	129.7	6	6	-0.64	0.35	8	112.5	-0.33	-0.46	20	21	-0.88	0.3	16	214.3	3	3	-0.96	0.24	2	16.6	12	12	-1.01	0.29	10	172.5	-0.08	-0.13	-0.205	-0.295	-0.09
157	57.1	NP_842565.2	SPTBN1	spectrin beta chain, brain 1 isoform 2 [Homo sapiens]	251	24	5	5	-0.18	0.28	7	25.6	9	9	-0.56	0.53	8	129.7	5	5	-0.7	0.34	7	112.5	-0.38	-0.52	18	19	-0.87	0.31	15	214.3	3	3	-0.96	0.24	2	16.6	11	11	-1.02	0.31	9	172.5	-0.09	-0.15	-0.235	-0.335	-0.1
158	58.1	NP_009204.1	PHB2	prohibitin-2 isoform 2 [Homo sapiens]	33	26	8	8	1.13	0.25	8	108.4	12	12	1.54	0.41	10	110.5	10	10	1.23	0.18	7	73.2	0.41	0.1	16	16	-0.46	0.12	9	198.7	17	19	0.17	0.1	9	290.8	14	14	0.04	0.22	8	206.2	0.63	0.5	0.52	0.3	-0.22
159	59.1	NP_004334.1	CALR	calreticulin precursor [Homo sapiens]	48	25	9	10	-0.04	0.12	6	99.8	10	11	0.5	0.26	7	100	13	15	0.09	0.28	7	99.6	0.54	0.13	14	17	-2.15	0.3	9	205.9	17	22	-1.32	0.45	11	239.5	9	11	-1.54	0.33	6	342.5	0.83	0.61	0.685	0.37	-0.315
160	60.1	NP_005057.1	SFPQ	splicing factor, proline- and glutamine-rich [Homo sapiens]	76	25	11	11	-0.91	0.21	6	349.5	9	11	0.04	0.22	7	365.3	12	14	-0.2	0.08	8	374.8	0.95	0.71	17	21	-2.21	0.45	12	430.2	16	19	-1.18	0.45	13	511.4	9	10	-1.42	0.25	5	161	1.03	0.79	0.99	0.75	-0.24
161	60.1	NP_031389.3	NONO	non-POU domain-containing octamer-binding protein isoform 1 [Homo sapiens]	54	21	11	14	-1.2	0.22	9	349.5	10	16	-0.56	0.21	9	365.3	12	18	-0.37	0.17	13	374.8	0.64	0.83	10	15	-1.58	0.4	10	430.2	14	21	-0.78	0.15	14	511.4	11	14	-0.38	0.69	8	147.3	0.8	1.2	0.72	1.015	0.295
162	61.1	NP_006537.3	IGF2BP1	insulin-like growth factor 2 mRNA-binding protein 1 isoform 1 [Homo sapiens]	63	25	14	18	-0.42	0.29	10	89.7	17	22	0.05	0.07	9	123.2	17	21	0.09	0.2	10	137.7	0.47	0.51	7	8	-0.61	0.13	7	69.3	13	14	0.28	0.2	12	106.5	10	12	0.51	0.33	6	86	0.89	1.12	0.68	0.815	0.135
163	62.1	NP_005817.1	HNRNPR	heterogeneous nuclear ribonucleoprotein R isoform 2 [Homo sapiens]	71	25	12	13	-0.27	0.62	13	236.3	14	14	-0.23	0.2	11	191.4	13	16	-0.58	0.28	11	192.7	0.04	-0.31	17	20	-1.25	0.23	12	187	18	19	-0.66	0.2	14	295.6	11	14	-0.81	0.14	7	253.5	0.59	0.44	0.315	†	†
164	62.1	NP_001095868.1	HNRNPR	heterogeneous nuclear ribonucleoprotein R isoform 1 [Homo sapiens]	71	23	10	11	-0.49	0.36	11	236.3	13	13	-0.21	0.2	10	191.4	12	15	-0.57	0.29	10	192.7	0.28	-0.08	15	18	-1.24	0.24	11	187	16	17	-0.67	0.21	13	295.6	11	14	-0.81	0.14	7	253.5	0.57	0.43	0.425	0.175	-0.25
165	62.1	NP_001095867.1	HNRNPR	heterogeneous nuclear ribonucleoprotein R isoform 4 [Homo sapiens]	60	21	10	11	-0.31	0.65	11	236.3	10	10	-0.24	0.21	9	191.4	9	11	-0.62	0.25	9	192.7	0.07	-0.31	15	17	-1.23	0.22	10	187	14	15	-0.64	0.2	12	295.6	9	12	-0.8	0.15	5	253.5	0.59	0.43	0.33	†	†
166	62.1	NP_001095869.1	HNRNPR	heterogeneous nuclear ribonucleoprotein R isoform 3 [Homo sapiens]	60	19	8	9	-0.43	0.54	10	236.3	9	9	-0.22	0.22	8	191.4	8	10	-0.61	0.27	8	192.7	0.21	-0.18	13	15	-1.28	0.14	8	187	12	13	-0.64	0.21	11	295.6	9	12	-0.8	0.15	5	253.5	0.64	0.48	0.425	0.15	-0.275
167	63.1	NP_002291.1	LDHB	L-lactate dehydrogenase B chain [Homo sapiens]	37	25	12	15	1.65	0.35	8	349.2	15	20	1.82	0.31	10	328.3	13	18	1.67	0.36	9	279	0.17	0.02	18	26	-0.4	0.12	13	572.9	20	27	0.2	0.15	14	789.7	17	25	0	0.12	13	480.5	0.6	0.4	0.385	0.21	-0.175
168	63.1	NP_005557.1	LDHA	L-lactate dehydrogenase A chain isoform 1 [Homo sapiens]	37	19	6	6	1.53	0.38	4	189.8	6	6	1.52	0.31	4	233	9	10	1.68	0.22	5	187	-0.01	0.15	9	11	-0.17	0.13	6	394.8	14	16	0.45	0.13	7	283.1	12	14	0.37	0.25	7	325	0.62	0.54	0.305	0.345	0.04
169	65.1	NP_002037.2	GAPDH	glyceraldehyde-3-phosphate dehydrogenase [Homo sapiens]	36	24	14	24	1	0.36	11	809	16	26	1.35	0.3	13	832.2	18	28	0.94	0.17	11	601.8	0.35	-0.06	19	45	-1.22	0.23	14	1221.2	20	45	-0.55	0.09	14	1245.8	20	42	-0.61	0.11	10	1050.8	0.67	0.61	0.51	0.275	-0.235
170	67.1	NP_004506.2	ILF2	interleukin enhancer-binding factor 2 [Homo sapiens]	43	24	12	17	-0.33	0.18	7	236.4	16	23	0.15	0.15	9	310.3	13	19	-0.4	0.17	9	196	0.48	-0.07	11	17	-1.11	0.25	7	245.1	17	22	-0.41	0.14	12	355.4	14	21	-0.73	0.13	9	312.2	0.7	0.38	0.59	0.155	-0.435
171	68.1	NP_036558.3	SF3B3	splicing factor 3B subunit 3 [Homo sapiens]	135	23	5	6	-0.99	0.1	4	73.7	2	2	-0.38	0.26	3	16.3	4	5	-0.65	0.35	4	32.4	0.61	0.34	8	8	-1.51	0.18	6	37.6	5	6	-0.65	0.28	3	8.9	18	23	-1.1	0.33	15	76.3	0.86	0.41	0.735	0.375	-0.36
172	69.1	NP_000996.2	RPS3	40S ribosomal protein S3 [Homo sapiens]	27	23	18	19	-0.88	0.18	10	351.6	17	18	-0.6	0.18	12	263.9	14	16	-0.84	0.18	11	257.4	0.28	0.04	16	17	-0.44	0.14	10	337.9	18	19	0.12	0.12	11	275.6	13	15	0.03	0.17	9	327	0.56	0.47	0.42	0.255	-0.165
173	70.1	NP_036565.2	SF3B1	splicing factor 3B subunit 1 isoform 1 [Homo sapiens]	146	23	15	15	-1.44	0.34	14	46.9	12	12	-1.22	0.29	11	50.9	13	13	-1.67	0.43	12	77.9	0.22	-0.23	9	9	-1.13	0.23	9	26.8	6	6	-0.66	0.26	4	29.6	9	10	-1.08	0.04	4	33.4	0.47	0.05	0.345	-0.09	-0.435
174	71.1	NP_006752.1	YWHAE	14-3-3 protein epsilon [Homo sapiens]	29	23	12	15	0.05	0.1	9	1070.2	16	21	0.66	0.22	13	906.8	12	16	0.35	0.19	9	674.1	0.61	0.3	19	29	-1.47	0.38	16	1457.8	19	26	-0.75	0.32	12	2149.1	18	31	-0.85	0.25	14	830.7	0.72	0.62	0.665	0.46	-0.205
175	71.1	NP_003395.1	YWHAB	14-3-3 protein beta/alpha [Homo sapiens]	28	20	8	10	-0.33	0.32	7	1070.2	9	11	0.32	0.22	7	906.8	6	9	0.03	0.21	5	674.1	0.65	0.36	12	17	-1.83	0.68	12	1457.8	16	21	-1.04	0.37	12	2149.1	13	21	-1.14	0.72	10	830.7	0.79	0.69	0.72	0.525	-0.195
176	71.1	NP_647539.1	YWHAB	14-3-3 protein beta/alpha [Homo sapiens]	28	20	8	10	-0.33	0.32	7	1070.2	9	11	0.32	0.22	7	906.8	6	9	0.03	0.21	5	674.1	0.65	0.36	12	17	-1.83	0.68	12	1457.8	16	21	-1.04	0.37	12	2149.1	13	21	-1.14	0.72	10	830.7	0.79	0.69	0.72	0.525	-0.195
177	71.1	NP_003397.1	YWHAZ	14-3-3 protein zeta/delta [Homo sapiens]	28	18	8	11	-0.19	0.23	6	1070.2	12	19	0.29	0.18	7	906.8	12	19	0.11	0.1	8	674.1	0.48	0.3	14	24	-1.71	0.37	10	1457.8	17	28	-0.95	0.24	10	2149.1	12	23	-1.09	0.23	7	830.7	0.76	0.62	0.62	0.46	-0.16
178	71.1	NP_663723.1	YWHAZ	14-3-3 protein zeta/delta [Homo sapiens]	28	18	8	11	-0.19	0.23	6	1070.2	12	19	0.29	0.18	7	906.8	12	19	0.11	0.1	8	674.1	0.48	0.3	14	24	-1.71	0.37	10	1457.8	17	28	-0.95	0.24	10	2149.1	12	23	-1.09	0.23	7	830.7	0.76	0.62	0.62	0.46	-0.16
179	71.1	NP_006817.1	YWHAQ	14-3-3 protein theta [Homo sapiens]	28	17	6	8	0.26	0.36	6	1070.2	11	13	0.62	0.26	7	906.8	6	9	0.36	0.25	6	674.1	0.36	0.1	12	16	-1.54	0.3	10	1457.8	11	16	-0.81	0.3	9	2149.1	14	21	-0.77	0.2	8	830.7	0.73	0.77	0.545	0.435	-0.11
180	71.1	NP_036611.2	YWHAG	14-3-3 protein gamma [Homo sapiens]	28	15	5	7	-0.1	0.18	4	1070.2	10	11	0.94	0.53	9	906.8	7	9	0.33	0.93	6	674.1	1.04	0.43	10	15	-0.87	0.43	8	1457.8	10	14	-0.02	0.7	9	2149.1	10	17	-0.26	0.59	6	830.7	0.85	0.61	0.945	0.52	-0.425
181	71.1	NP_003396.1	YWHAH	14-3-3 protein eta [Homo sapiens]	28	13	3	5	-0.02	0.07	3	1070.2	7	8	0.46	0.08	4	906.8	3	5	0.18	0.04	3	674.1	0.48	0.2	9	12	-1.12	0.39	7	1457.8	6	9	-0.56	0.09	5	2149.1	8	13	-0.61	0.28	5	830.7	0.56	0.51	0.52	0.355	-0.165
182	71.1	NP_006133.1	SFN	14-3-3 protein sigma [Homo sapiens]	28	4	3	5	-0.02	0.07	3	1070.2	4	5	0.42	0.05	3	906.8	3	5	0.18	0.04	3	674.1	0.44	0.2	3	6	-1.31	0.05	3	1457.8	3	6	-0.65	0.02	2	2149.1	3	8	-0.81	0	1	830.7	0.66	0.5	0.55	0.35	-0.2
183	72.1	NP_001143.2	SLC25A5	ADP/ATP translocase 2 [Homo sapiens]	33	23	17	21	-1.95	0.62	11	1364.1	17	23	-2.09	0.53	12	1207.9	11	13	-2.25	0.7	9	1191.9	-0.14	-0.3	15	24	-0.99	0.26	9	952.9	14	19	-0.55	0.14	8	1125.4	13	17	-0.79	0.18	7	651.4	0.44	0.2	0.15	-0.05	-0.2
184	72.1	NP_001142.2	SLC25A4	ADP/ATP translocase 1 [Homo sapiens]	33	21	14	17	-2.07	0.34	6	1364.1	14	17	-1.96	0.19	6	1168.7	9	11	-1.59	1.1	8	1017.9	0.11	0.48	13	18	-0.91	0.75	9	952.9	11	15	-0.56	0.64	8	1125.4	12	15	-1.24	0.61	6	651.4	0.35	-0.33	0.23	†	†
185	72.1	NP_001627.2	SLC25A6	ADP/ATP translocase 3 [Homo sapiens]	33	17	12	16	-2.01	0.51	8	1364.1	13	17	-2.26	0.52	9	1207.9	10	12	-2.45	0.35	6	1191.9	-0.25	-0.44	11	18	-1.27	0.38	8	952.9	10	14	-1.1	0.42	7	1125.4	11	14	-1.25	0.46	6	651.4	0.17	0.02	-0.04	-0.21	-0.17
186	72.1	NP_112581.1	SLC25A31	ADP/ATP translocase 4 [Homo sapiens]	35	5	5	6	-1.77	0.02	2	1364.1	5	7	-1.75	0.03	2	1168.7	3	4	-1.92	0	1	1017.9	0.02	-0.15	4	6	-0.92	0	1	952.9	4	6	-0.7	0.02	2	1125.4	3	4	-0.83	0	1	651.4	0.22	0.09	0.12	-0.03	-0.15
187	74.1	NP_001395.1	EEF1G	elongation factor 1-gamma [Homo sapiens]	50	22	9	10	0.23	0.31	5	52.3	9	11	0.79	0.2	9	104.8	14	15	0.57	0.17	8	104.5	0.56	0.34	13	15	-1.37	0.19	9	222.8	20	25	-0.7	0.29	13	673.4	5	6	-0.71	0.03	3	55.3	0.67	0.66	0.615	0.5	-0.115
188	75.1	NP_006319.1	RBM14	RNA-binding protein 14 [Homo sapiens]	69	21	11	11	-1.45	0.34	9	113.3	13	13	-0.42	0.21	10	34.8	13	13	-0.18	0.13	9	142.8	1.03	1.27	0	0	-0.07	0.47	2	31.9	4	4	1.25	0.35	4	52.1	6	6	1.75	0.36	5	59	1.32	1.82	1.175	1.545	0.37
189	76.1	NP_002941.1	RPN1	dolichyl-diphosphooligosaccharide--protein glycosyltransferase subunit 1 precursor [Homo sapiens]	69	21	7	7	-0.46	0.31	7	45.6	6	6	-0.1	0.14	6	31.5	6	6	-0.25	0.18	5	34.6	0.36	0.21	11	12	-1.73	0.2	8	63.9	18	18	-1.22	0.3	15	60	7	7	-1.46	0.76	6	107.3	0.51	0.27	0.435	0.24	-0.195
190	77.1	NP_001307.2	CSE1L	exportin-2 [Homo sapiens]	110	21	8	9	-1.54	0.3	9	80.1	11	11	-1.15	0.29	9	65.7	13	14	-1.58	0.21	13	97.4	0.39	-0.04	14	15	-1.39	0.34	11	53.2	14	16	-0.47	0.09	10	92	2	2	-0.71	0.38	3	27.7	0.92	0.68	0.655	†	†
191	78.1	NP_066964.1	XRCC5	X-ray repair cross-complementing protein 5 [Homo sapiens]	83	21	8	8	-0.78	0.21	5	69.2	11	11	-0.19	0.36	7	207.3	9	10	-0.56	0.14	8	69.1	0.59	0.22	14	19	-2.11	0.35	12	331.4	18	24	-1.42	0.24	13	307.2	5	6	-1.68	0.02	2	79	0.69	0.43	0.64	0.325	-0.315
192	79.1	NP_008855.1	SFRS1	splicing factor, arginine/serine-rich 1 isoform 1 [Homo sapiens]	28	21	15	18	-0.81	0.18	9	207.9	18	21	-0.22	0.15	8	200.5	12	15	-0.83	0.1	7	132	0.59	-0.02	16	21	-1.35	0.35	10	365	14	20	-0.55	0.17	8	297.2	15	19	-0.87	0.25	10	252.7	0.8	0.48	0.695	0.23	-0.465
193	79.1	NP_001071634.1	SFRS1	splicing factor, arginine/serine-rich 1 isoform 2 [Homo sapiens]	22	19	13	15	-0.81	0.19	8	207.9	16	18	-0.25	0.12	7	200.5	10	12	-0.75	0.19	8	132	0.56	0.06	14	17	-1.22	0.57	10	365	12	16	-0.54	0.18	7	297.2	13	15	-0.83	0.24	9	252.7	0.68	0.39	0.62	0.225	-0.395
194	79.1	NP_003760.1	SFRS9	splicing factor, arginine/serine-rich 9 [Homo sapiens]	26	9	4	4	-0.31	0.12	3	140.5	3	3	0.12	0.11	3	146.6	2	2	-0.39	0.09	2	31.9	0.43	-0.08	4	4	0.07	0	1	152	5	5	0.83	0.16	4	128.1	3	3	0.38	0.07	2	128.4	0.76	0.31	0.595	0.115	-0.48
195	80.1	NP_000025.1	ALDOA	fructose-bisphosphate aldolase A [Homo sapiens]	39	21	8	9	1.74	0.31	5	251.7	7	8	2.16	0.27	7	237.7	7	8	2.14	0.02	3	206.2	0.42	0.4	8	9	-0.26	0.09	7	399.1	13	16	0.3	0.14	10	431.3	7	9	0.03	0.15	5	371.7	0.56	0.29	0.49	0.345	-0.145
196	80.1	NP_908932.1	ALDOA	fructose-bisphosphate aldolase A [Homo sapiens]	39	21	8	9	1.74	0.31	5	251.7	7	8	2.16	0.27	7	237.7	7	8	2.14	0.02	3	206.2	0.42	0.4	8	9	-0.26	0.09	7	399.1	13	16	0.3	0.14	10	431.3	7	9	0.03	0.15	5	371.7	0.56	0.29	0.49	0.345	-0.145
197	80.1	NP_908930.1	ALDOA	fructose-bisphosphate aldolase A [Homo sapiens]	39	21	8	9	1.74	0.31	5	251.7	7	8	2.16	0.27	7	237.7	7	8	2.14	0.02	3	206.2	0.42	0.4	8	9	-0.26	0.09	7	399.1	13	16	0.3	0.14	10	431.3	7	9	0.03	0.15	5	371.7	0.56	0.29	0.49	0.345	-0.145
198	80.1	NP_001121089.1	ALDOA	fructose-bisphosphate aldolase A [Homo sapiens]	39	21	8	9	1.74	0.31	5	251.7	7	8	2.16	0.27	7	237.7	7	8	2.14	0.02	3	206.2	0.42	0.4	8	9	-0.26	0.09	7	399.1	13	16	0.3	0.14	10	431.3	7	9	0.03	0.15	5	371.7	0.56	0.29	0.49	0.345	-0.145
199	80.1	NP_005156.1	ALDOC	fructose-bisphosphate aldolase C [Homo sapiens]	39	4	2	2	2.02	0	1	67.3	3	3	2.27	0.47	2	155.6	1	1	2.2	0	1	63.5	0.25	0.18	3	3	-0.18	0.15	2	247.9	2	3	-1.29	4.33	2	335.9	3	5	0.16	0	1	272.3	-1.11	0.34	†	0.26	†
200	81.1	NP_001055.1	TKT	transketolase [Homo sapiens]	68	21	8	8	-0.33	0.26	6	53.1	8	8	0.13	0.24	6	55.6	6	6	-0.32	0.08	5	51.6	0.46	0.01	13	15	-2.66	0.41	13	139.6	13	16	-1.91	0.28	13	165.3	13	17	-1.98	0.43	10	239.4	0.75	0.68	0.605	0.345	-0.26
201	82.1	NP_001099008.1	MYBBP1A	myb-binding protein 1A isoform 1 [Homo sapiens]	149	21	11	12	-1.29	0.43	12	125.5	9	9	-1.43	0.38	10	68.9	9	10	-1.61	0.34	11	94.6	-0.14	-0.32	11	11	0.37	0.25	8	54.2	3	3	0.77	1.01	4	15.2	7	7	-0.04	0.54	5	43.5	0.4	-0.41	0.13	-0.365	-0.495
202	82.1	NP_055335.2	MYBBP1A	myb-binding protein 1A isoform 2 [Homo sapiens]	149	21	11	12	-1.29	0.43	12	125.5	9	9	-1.43	0.38	10	68.9	9	10	-1.61	0.34	11	94.6	-0.14	-0.32	11	11	0.37	0.25	8	54.2	3	3	0.77	1.01	4	15.2	7	7	-0.04	0.54	5	43.5	0.4	-0.41	0.13	-0.365	-0.495
203	83.1	NP_057018.1	NOP58	nucleolar protein 58 [Homo sapiens]	60	20	17	24	1.97	0.36	14	113.8	17	26	2.29	0.33	15	100.2	15	23	1.31	0.28	14	67	0.32	-0.66	10	14	2.2	0.23	8	91.1	14	20	2.53	0.47	14	201.3	8	11	1.4	0.6	6	29.6	0.33	-0.8	0.325	-0.73	-1.055
204	86.1	NP_002625.1	PHB	prohibitin [Homo sapiens]	30	20	10	11	1.23	0.05	3	103.9	7	8	1.77	0.53	7	225.7	9	9	1.23	0	2	67.3	0.54	0	14	15	-0.54	0.24	9	244.4	14	17	0.12	0.15	10	352.9	10	11	-0.2	0.14	6	175.1	0.66	0.34	0.6	0.17	-0.43
205	87.1	NP_001145.1	ANXA5	annexin A5 [Homo sapiens]	36	20	4	4	0.32	0.37	4	134	3	3	0.34	0.58	4	116.9	8	9	0.39	0.45	6	90.3	0.02	0.07	7	7	-1.55	0.3	7	130.1	12	12	-0.96	0.28	13	288.5	11	13	-0.83	0.37	8	183.6	0.59	0.72	0.305	0.395	0.09
206	89.1	NP_000998.1	RPS4X	40S ribosomal protein S4, X isoform X isoform [Homo sapiens]	30	20	13	13	-1.22	0.25	10	757.4	13	16	-0.93	0.17	10	663.9	12	15	-1.19	0.21	7	519.9	0.29	0.03	9	9	0.03	0.17	8	379.5	10	10	0.56	0.1	6	484.9	8	10	0.59	0.11	5	329.2	0.53	0.56	0.41	0.295	-0.115
207	89.1	NP_000999.1	RPS4Y1	40S ribosomal protein S4, Y isoform 1 Y isoform [Homo sapiens]	29	12	9	9	-1.28	0.28	7	324	8	9	-1.11	0.28	6	277.9	7	8	-1.36	0.2	3	192.8	0.17	-0.08	5	5	0.02	0.22	5	330.7	6	6	0.53	0.08	4	333.2	2	2	0.68	0.1	2	160.7	0.51	0.66	0.34	†	†
208	89.1	NP_001034656.1	RPS4Y2	40S ribosomal protein S4, Y isoform 2 [Homo sapiens]	29	10	6	6	-1.26	0.33	5	324	5	5	-1.07	0.35	5	392.1	4	5	-1.35	0	1	192.8	0.19	-0.09	3	3	0.04	0.22	5	333	4	4	0.47	0	1	333.2	3	3	0.68	0.1	2	160.7	0.43	0.64	0.31	†	†
209	90.1	NP_004631.1	BAT1	spliceosome RNA helicase BAT1 [Homo sapiens]	49	20	13	16	-0.61	0.28	10	356.8	11	12	-0.11	0.08	8	327.1	13	14	-0.43	0.34	9	313.1	0.5	0.18	13	20	-1.79	0.22	7	191.6	16	24	-0.94	0.38	10	435.7	10	12	-1.04	0.4	7	351.8	0.85	0.75	0.675	0.465	-0.21
210	90.1	NP_542165.1	BAT1	spliceosome RNA helicase BAT1 [Homo sapiens]	49	20	13	16	-0.61	0.28	10	356.8	11	12	-0.11	0.08	8	327.1	13	14	-0.43	0.34	9	313.1	0.5	0.18	13	20	-1.79	0.22	7	191.6	16	24	-0.94	0.38	10	435.7	10	12	-1.04	0.4	7	351.8	0.85	0.75	0.675	0.465	-0.21
211	90.1	NP_005795.2	DDX39	ATP-dependent RNA helicase DDX39 [Homo sapiens]	49	16	11	14	-0.74	0.22	8	356.8	10	11	-0.17	0.2	7	327.1	11	12	-0.54	0.15	6	313.1	0.57	0.2	11	17	-1.7	0.36	6	191.6	13	20	-0.89	0.5	8	435.7	8	9	-0.99	0.88	5	351.8	0.81	0.71	0.69	0.455	-0.235
212	91.1	NP_006422.1	CCT2	T-complex protein 1 subunit beta [Homo sapiens]	57	19	11	13	1.29	0.22	9	69.6	9	11	1.65	0.26	8	59.7	9	12	1.7	0.13	7	94.9	0.36	0.41	6	10	-0.48	0.18	5	63.3	11	14	0.33	0.12	11	283.3	11	15	0.29	0.26	8	78.7	0.81	0.77	0.585	0.59	0.005
213	92.1	NP_003312.3	TUFM	elongation factor Tu, mitochondrial precursor [Homo sapiens]	50	19	6	6	-0.18	0.15	5	92.3	11	11	0.63	0.34	8	124.9	8	8	0.21	0.3	5	99.5	0.81	0.39	13	13	-0.58	0.23	9	122.7	10	11	0.01	0.2	8	191.2	6	6	-0.03	0.11	5	114.4	0.59	0.55	0.7	0.47	-0.23
214	93.1	NP_005909.2	MDH2	malate dehydrogenase, mitochondrial precursor [Homo sapiens]	35	19	5	5	1.07	0.11	4	89.9	6	7	1.52	0.34	6	107.7	8	10	0.9	0.4	7	104.9	0.45	-0.17	11	17	-1.09	0.29	11	228.5	15	21	-0.53	0.22	11	394.1	16	21	-0.71	0.2	8	196.2	0.56	0.38	0.505	0.105	-0.4
215	94.1	NP_004719.2	DDX21	nucleolar RNA helicase 2 [Homo sapiens]	87	19	10	10	1.3	0.1	7	137.2	11	11	1.72	0.22	10	171.2	11	11	1.09	0.45	9	166.3	0.42	-0.21	10	10	1.09	0.4	9	206.5	13	13	1.96	0.32	10	174.8	8	8	1.29	0.27	7	72.1	0.87	0.2	0.645	-0.005	-0.65
216	94.1	NP_076950.1	DDX50	ATP-dependent RNA helicase DDX50 [Homo sapiens]	83	3	1	1	1.25	0	1	37.7	2	2	1.67	0	1	64.2	2	2	0.52	0.36	2	52	0.42	-0.73	1	1	0.96	0	1	54	1	1	1.62	0	1	56.1	1	1	1.12	0	1	18.2	0.66	0.16	0.54	†	†
217	95.1	NP_005511.1	HNRNPH1	heterogeneous nuclear ribonucleoprotein H [Homo sapiens]	49	19	13	25	-0.33	0.17	8	386.4	13	25	0.22	0.09	8	487.2	13	27	0	0.15	10	428.8	0.55	0.33	10	20	-1.09	0.09	5	567	12	25	-0.28	0.19	10	815.7	14	27	-0.32	0.41	7	487.1	0.81	0.77	0.68	0.55	-0.13
218	95.1	NP_004957.1	HNRNPF	heterogeneous nuclear ribonucleoprotein F [Homo sapiens]	46	13	7	12	0.17	0.52	4	205.9	9	18	0.29	0.2	5	487.2	8	14	-0.02	0.05	4	428.8	0.12	-0.19	10	17	-1.24	0.21	5	567	11	22	-0.5	0.27	7	815.7	7	15	-0.78	0.27	3	487.1	0.74	0.46	0.43	0.135	-0.295
219	95.1	NP_001091676.1	HNRNPF	heterogeneous nuclear ribonucleoprotein F [Homo sapiens]	46	13	7	12	0.17	0.52	4	205.9	9	18	0.29	0.2	5	487.2	8	14	-0.02	0.05	4	428.8	0.12	-0.19	10	17	-1.24	0.21	5	567	11	22	-0.5	0.27	7	815.7	7	15	-0.78	0.27	3	487.1	0.74	0.46	0.43	0.135	-0.295
220	95.1	NP_001091674.1	HNRNPF	heterogeneous nuclear ribonucleoprotein F [Homo sapiens]	46	13	7	12	0.17	0.52	4	205.9	9	18	0.29	0.2	5	487.2	8	14	-0.02	0.05	4	428.8	0.12	-0.19	10	17	-1.24	0.21	5	567	11	22	-0.5	0.27	7	815.7	7	15	-0.78	0.27	3	487.1	0.74	0.46	0.43	0.135	-0.295
221	95.1	NP_001091675.1	HNRNPF	heterogeneous nuclear ribonucleoprotein F [Homo sapiens]	46	13	7	12	0.17	0.52	4	205.9	9	18	0.29	0.2	5	487.2	8	14	-0.02	0.05	4	428.8	0.12	-0.19	10	17	-1.24	0.21	5	567	11	22	-0.5	0.27	7	815.7	7	15	-0.78	0.27	3	487.1	0.74	0.46	0.43	0.135	-0.295
222	95.1	NP_001091677.1	HNRNPF	heterogeneous nuclear ribonucleoprotein F [Homo sapiens]	46	13	7	12	0.17	0.52	4	205.9	9	18	0.29	0.2	5	487.2	8	14	-0.02	0.05	4	428.8	0.12	-0.19	10	17	-1.24	0.21	5	567	11	22	-0.5	0.27	7	815.7	7	15	-0.78	0.27	3	487.1	0.74	0.46	0.43	0.135	-0.295
223	95.1	NP_001091678.1	HNRNPF	heterogeneous nuclear ribonucleoprotein F [Homo sapiens]	46	13	7	12	0.17	0.52	4	205.9	9	18	0.29	0.2	5	487.2	8	14	-0.02	0.05	4	428.8	0.12	-0.19	10	17	-1.24	0.21	5	567	11	22	-0.5	0.27	7	815.7	7	15	-0.78	0.27	3	487.1	0.74	0.46	0.43	0.135	-0.295
224	95.1	NP_062543.1	HNRNPH2	heterogeneous nuclear ribonucleoprotein H2 [Homo sapiens]	49	9	7	12	-0.41	0.03	3	386.4	9	15	0.08	0.19	5	302.7	9	15	0.04	0.02	4	378.8	0.49	0.45	6	11	-1.05	0.06	3	290.2	7	13	-0.27	0.23	7	473.9	6	11	-0.22	0.04	2	300.8	0.78	0.83	0.635	0.64	0.005
225	95.1	NP_001027565.1	HNRNPH2	heterogeneous nuclear ribonucleoprotein H2 [Homo sapiens]	49	9	7	12	-0.41	0.03	3	386.4	9	15	0.08	0.19	5	302.7	9	15	0.04	0.02	4	378.8	0.49	0.45	6	11	-1.05	0.06	3	290.2	7	13	-0.27	0.23	7	473.9	6	11	-0.22	0.04	2	300.8	0.78	0.83	0.635	0.64	0.005
226	96.1	NP_001753.1	CCT6A	T-complex protein 1 subunit zeta isoform a [Homo sapiens]	58	19	6	6	1.46	0.26	7	111.8	7	9	1.8	0.3	7	102.7	3	3	1.53	0.28	4	82.6	0.34	0.07	7	11	-0.3	0.28	6	139.6	10	11	0.06	0.52	8	150.4	10	15	0.12	0.19	5	93.5	0.36	0.42	0.35	0.245	-0.105
227	96.1	NP_001009186.1	CCT6A	T-complex protein 1 subunit zeta isoform b [Homo sapiens]	53	13	3	3	1.46	0.26	5	111.8	4	5	1.85	0.29	5	102.7	1	1	1.47	0.31	3	82.6	0.39	0.01	5	7	-0.61	0.76	6	131.4	4	4	-0.23	0.42	5	122.1	8	10	0.05	0.11	4	71.1	0.38	0.66	0.385	0.335	-0.05
228	97.1	NP_005312.1	HIST1H1E	histone H1.4 [Homo sapiens]	22	19	10	17	-0.09	0.08	8	1632	10	13	0.16	0.18	8	1761.1	9	11	-0.11	0.15	8	1107.3	0.25	-0.02	15	23	-1.33	0.41	12	2647.4	15	18	-0.82	0.1	9	2402.5	17	24	-1.09	0.34	9	2235.2	0.51	0.24	0.38	0.11	-0.27
229	97.1	NP_005310.1	HIST1H1C	histone H1.2 [Homo sapiens]	21	19	12	19	-0.09	0.08	8	1632	12	15	0.11	0.1	8	1761.1	10	12	-0.17	0.12	7	1107.3	0.2	-0.08	14	22	-1.38	0.43	10	2647.4	14	17	-0.85	0.09	8	2402.5	17	23	-1.11	0.33	10	2235.2	0.53	0.27	0.365	0.095	-0.27
230	97.1	NP_005311.1	HIST1H1D	histone H1.3 [Homo sapiens]	22	12	8	15	-0.09	0.09	6	1632	9	12	0.07	0.08	5	1761.1	7	9	-0.21	0.1	5	1107.3	0.16	-0.12	11	17	-1.11	0.06	7	2647.4	10	12	-0.85	0.09	6	2402.5	11	15	-0.95	0.03	5	2235.2	0.26	0.16	0.21	0.02	-0.19
231	97.1	NP_005313.1	HIST1H1B	histone H1.5 [Homo sapiens]	23	5	3	3	-0.09	0.07	3	495.9	1	1	0.04	0	1	485.6	0	0	-0.08	0.17	2	430.4	0.13	0.01	3	4	-1.62	0.58	3	979.8	2	3	-0.82	0.08	3	675.4	4	6	-0.97	0.03	2	689.6	0.8	0.65	0.465	0.33	-0.135
232	97.1	NP_005316.1	HIST1H1A	histone H1.1 [Homo sapiens]	22	5	4	7	-0.06	0.03	3	1502.1	3	4	0.11	0.06	3	1506.2	2	2	-0.15	0.07	2	1107.3	0.17	-0.09	4	5	-1.1	0.02	2	2551.2	4	4	-0.86	0.11	2	2402.5	5	5	-1.19	0.43	3	2011.7	0.24	-0.09	0.205	-0.09	-0.295
233	97.1	NP_005314.2	HIST1H1T	histone H1t [Homo sapiens]	22	5	4	7	-0.06	0.03	3	1502.1	3	4	0.11	0.06	3	1506.2	2	2	-0.15	0.07	2	1107.3	0.17	-0.09	4	5	-1.1	0.02	2	2551.2	4	4	-0.86	0.11	2	2402.5	5	5	-1.19	0.43	3	2011.7	0.24	-0.09	0.205	-0.09	-0.295
234	98.1	NP_002559.2	PABPC1	polyadenylate-binding protein 1 [Homo sapiens]	71	19	13	16	0.29	0.11	10	112.6	10	12	0.87	0.15	9	113.1	9	12	1.38	0.3	9	119.2	0.58	1.09	11	12	-0.79	0.15	9	116	10	13	0.15	0.2	10	118.4	9	11	0.62	0.16	7	59.8	0.94	1.41	0.76	1.25	0.49
235	98.1	NP_112241.2	PABPC3	polyadenylate-binding protein 3 [Homo sapiens]	70	12	9	11	0.27	0.08	7	112.6	6	7	0.86	0.19	6	113.1	5	7	1.48	0.21	6	119.2	0.59	1.21	7	8	-0.81	0.17	7	116	8	10	0.21	0.19	7	118.4	4	6	0.76	0	3	52.6	1.02	1.57	0.805	1.39	0.585
236	98.1	NP_003810.1	PABPC4	polyadenylate-binding protein 4 isoform 2 [Homo sapiens]	71	9	6	9	0.23	0.15	4	70.5	5	7	0.99	0.1	5	67.5	3	6	1.55	0.13	3	86.2	0.76	1.32	6	7	-0.84	0.12	5	61.2	4	7	0.13	0.2	4	73.6	5	7	0.76	0	2	26.7	0.97	1.6	0.865	1.46	0.595
237	99.1	NP_001019833.1	RPL6	60S ribosomal protein L6 [Homo sapiens]	33	19	7	8	0.03	0.14	5	189.6	10	11	0.66	0.21	7	229.9	7	9	0.13	0.12	5	143.6	0.63	0.1	9	9	-0.29	0.08	5	250.8	16	21	0.81	0.27	9	341.4	11	14	0.35	0.17	6	200.2	1.1	0.64	0.865	0.37	-0.495
238	99.1	NP_000961.2	RPL6	60S ribosomal protein L6 [Homo sapiens]	33	19	7	8	0.03	0.14	5	189.6	10	11	0.66	0.21	7	229.9	7	9	0.13	0.12	5	143.6	0.63	0.1	9	9	-0.29	0.08	5	250.8	16	21	0.81	0.27	9	341.4	11	14	0.35	0.17	6	200.2	1.1	0.64	0.865	0.37	-0.495
239	100.1	NP_005403.2	SHMT2	serine hydroxymethyltransferase, mitochondrial isoform 1 precursor [Homo sapiens]	56	19	10	11	-0.93	0.23	8	93.1	6	7	-0.36	0.12	5	47.1	11	11	-0.7	0.17	8	59.2	0.57	0.23	7	12	-2.06	0.4	6	121	17	17	-1.71	0.24	10	94.5	7	8	-1.45	0.27	6	151.6	0.35	0.61	0.46	0.42	-0.04
240	100.1	NP_683718.1	SHMT1	serine hydroxymethyltransferase, cytosolic isoform 2 [Homo sapiens]	49	2	2	2	-0.73	0	1	27.1	2	2	-0.18	0	1	25.7	1	1	-0.65	0	1	33.3	0.55	0.08	2	3	-1.54	0	1	43.7	2	2	-1.42	0	1	68.7	2	3	-1.61	0.24	2	21.3	0.12	-0.07	0.335	0.005	-0.33
241	100.1	NP_004160.3	SHMT1	serine hydroxymethyltransferase, cytosolic isoform 1 [Homo sapiens]	53	2	2	2	-0.73	0	1	27.1	2	2	-0.18	0	1	25.7	1	1	-0.65	0	1	33.3	0.55	0.08	2	3	-1.54	0	1	43.7	2	2	-1.42	0	1	68.7	2	3	-1.61	0.24	2	21.3	0.12	-0.07	0.335	0.005	-0.33
242	101.1	NP_003741.1	EIF3A	eukaryotic translation initiation factor 3 subunit A [Homo sapiens]	166	18	9	9	-0.41	0.25	5	35.1	3	3	0.09	0.15	3	35.6	1	1	-0.5	0.35	2	32.1	0.5	-0.09	10	12	-0.15	0.3	11	43.4	5	5	0.65	0.31	3	25.3	9	9	0.05	0.33	6	31.7	0.8	0.2	0.65	0.055	-0.595
243	102.1	NP_004517.2	MCM2	DNA replication licensing factor MCM2 [Homo sapiens]	102	18	2	3	-0.96	0	1	26.3	4	4	0.26	0	1	20.4	3	3	-0.95	0	1	22.8	1.22	0.01	6	6	-1.87	0.34	5	44	6	8	-0.94	0.14	3	35.6	13	15	-1.82	0.63	10	109.5	0.93	0.05	1.075	0.03	-1.045
244	103.1	NP_060918.2	CAND1	cullin-associated NEDD8-dissociated protein 1 [Homo sapiens]	136	18	7	9	-1.87	0.43	8	66.4	11	17	-2.12	0.33	10	135.2	9	13	-2.45	0.25	9	450.5	-0.25	-0.58	10	11	-0.95	0.19	8	51.2	6	6	-0.72	0.53	7	41.9	10	10	-1.44	0.23	8	45.2	0.23	-0.49	-0.01	-0.535	-0.525
245	104.1	NP_000959.2	RPL4	60S ribosomal protein L4 [Homo sapiens]	48	18	8	13	-0.35	0.13	6	458.7	8	12	0.35	0.15	6	462.8	9	12	-0.15	0.23	6	222.7	0.7	0.2	7	12	0.1	0.22	4	158.7	12	20	0.94	0.23	9	427.4	6	8	0.74	0.1	5	220.7	0.84	0.64	0.77	0.42	-0.35
246	105.1	NP_003676.2	KHSRP	far upstream element-binding protein 2 [Homo sapiens]	73	18	7	7	-0.59	0.34	7	35.5	10	10	-0.19	0.23	7	52.2	10	10	-0.7	0.18	7	45.9	0.4	-0.11	14	16	-2.68	0.45	13	123.9	14	14	-2.1	0.3	14	155	9	11	-2.36	0.39	9	198.1	0.58	0.32	0.49	0.105	-0.385
247	106.1	NP_004732.2	NOLC1	nucleolar and coiled-body phosphoprotein 1 [Homo sapiens]	74	18	9	10	3.96	1.64	7	163.4	7	8	4.5	1.37	5	205.4	4	6	4.37	0.32	4	135.5	0.54	0.41	10	13	4.81	0.17	7	191.6	10	13	5	0.54	9	238.8	9	9	4.66	1.63	8	220.7	0.19	-0.15	0.365	0.13	-0.235
248	108.1	NP_005989.3	CCT3	T-complex protein 1 subunit gamma isoform a [Homo sapiens]	60	18	11	11	1.35	0.46	8	120.9	10	10	1.94	0.09	6	114.9	9	9	1.51	0.18	9	107.6	0.59	0.16	11	11	-0.37	0.03	7	119.6	8	8	0.52	0.18	7	155	8	8	0.16	0.09	5	102.7	0.89	0.53	0.74	0.345	-0.395
249	108.1	NP_001008883.1	CCT3	T-complex protein 1 subunit gamma isoform b [Homo sapiens]	60	18	11	11	1.35	0.46	8	120.9	10	10	1.94	0.09	6	114.9	9	9	1.51	0.18	9	107.6	0.59	0.16	11	11	-0.37	0.03	7	119.6	8	8	0.52	0.18	7	155	8	8	0.16	0.09	5	102.7	0.89	0.53	0.74	0.345	-0.395
250	108.1	NP_001008800.1	CCT3	T-complex protein 1 subunit gamma isoform c [Homo sapiens]	56	18	11	11	1.35	0.46	8	120.9	10	10	1.94	0.09	6	114.9	9	9	1.51	0.18	9	107.6	0.59	0.16	11	11	-0.37	0.03	7	119.6	8	8	0.52	0.18	7	155	8	8	0.16	0.09	5	102.7	0.89	0.53	0.74	0.345	-0.395
251	109.1	NP_004437.2	EPRS	bifunctional aminoacyl-tRNA synthetase [Homo sapiens]	170	17	3	3	0.3	0.65	4	24.8	7	7	0.63	0.03	4	33.5	5	5	0.21	0.04	3	29.3	0.33	-0.09	10	10	-0.91	0.29	8	58.1	3	3	0.03	0.17	3	22.6	9	9	-0.26	0.43	5	29	0.94	0.65	0.635	†	†
252	111.1	NP_005733.1	PDIA6	protein disulfide-isomerase A6 precursor [Homo sapiens]	48	17	8	9	0.96	0.83	5	133.4	4	4	0.9	0.02	3	30.5	7	8	1.13	0.7	6	115.8	-0.06	0.17	10	13	-0.95	0.6	7	138.8	14	17	-0.59	0.27	7	170.1	11	14	-0.51	0.23	8	68.4	0.36	0.44	0.15	0.305	0.155
253	112.1	NP_004896.1	PRDX6	peroxiredoxin-6 [Homo sapiens]	25	17	6	6	0.16	0.2	4	174.2	3	3	0.77	0.15	3	233.2	3	3	0.47	0.09	3	152.5	0.61	0.31	9	10	-1.63	0.17	5	200.4	12	12	-0.92	0.26	9	407.4	6	6	-1.07	0.22	5	203.3	0.71	0.56	0.66	0.435	-0.225
254	113.1	NP_002005.1	FKBP4	peptidyl-prolyl cis-trans isomerase FKBP4 [Homo sapiens]	52	17	7	7	1.38	0.13	5	30	5	5	2.08	0.75	6	31	6	6	1.39	0.45	4	28.1	0.7	0.01	2	2	-0.4	0.09	3	41.5	6	7	0.31	0.29	5	71.9	8	8	0.12	0.26	4	66.3	0.71	0.52	0.705	0.265	-0.44
255	114.1	NP_006614.2	PHGDH	D-3-phosphoglycerate dehydrogenase [Homo sapiens]	57	17	9	10	-0.5	0.11	7	207.8	10	11	-0.15	0.14	6	245.8	8	9	-0.49	0.25	4	311.9	0.35	0.01	9	10	-1.39	0.58	8	248.5	12	16	-1.02	0.28	8	544.8	10	13	-1.27	0.23	7	131.2	0.37	0.12	0.36	0.065	-0.295
256	115.1	NP_057376.2	TRAP1	heat shock protein 75 kDa, mitochondrial precursor [Homo sapiens]	80	17	7	12	0.25	0.44	5	674.6	10	15	0.31	0.11	5	940.2	9	13	0.42	0.39	6	895.1	0.06	0.17	7	11	-0.29	0.12	6	1082.3	7	10	0.11	0.22	6	1073.3	5	12	0.18	0.34	5	817.7	0.4	0.47	0.23	0.32	0.09
257	116.1	NP_006182.2	PA2G4	proliferation-associated protein 2G4 [Homo sapiens]	44	17	3	3	1.3	0.16	3	49	4	4	1.84	0.24	4	60.2	5	5	1.92	0.32	3	27.1	0.54	0.62	11	11	-0.39	0.18	7	112.9	8	8	0.41	0.13	6	138.1	5	5	0.52	0	1	55.1	0.8	0.91	0.67	0.765	0.095
258	117.1	NP_003133.1	SSB	lupus La protein [Homo sapiens]	47	17	4	4	0.01	0.14	4	19.7	2	2	0.71	0.01	2	20.5	2	2	0.45	0	1	8.6	0.7	0.44	10	11	-1.7	0.4	8	81.5	10	15	-1.11	0.14	6	186.4	7	8	-1.39	0.28	5	107	0.59	0.31	0.645	0.375	-0.27
259	118.1	NP_004406.2	DSP	desmoplakin isoform I [Homo sapiens]	332	17	4	4	0.39	0.14	4	21.1	9	9	0.26	0.25	7	24.9	9	9	0.2	0.18	8	30.6	-0.13	-0.19	11	11	1.49	0.28	13	28.3	0	0	1.32	0.55	3	7.5	5	5	1.76	0.34	5	15.9	-0.17	0.27	-0.15	0.04	0.19
260	118.1	NP_001008844.1	DSP	desmoplakin isoform II [Homo sapiens]	260	13	4	4	0.39	0.14	4	21.1	8	8	0.24	0.27	6	24.9	8	8	0.21	0.2	7	30.6	-0.15	-0.18	7	7	1.53	0.28	9	28.3	0	0	1.32	0.55	3	7.5	5	5	1.76	0.34	5	15.9	-0.21	0.23	-0.18	0.025	0.205
261	119.1	NP_001485.2	GDI2	rab GDP dissociation inhibitor beta isoform 1 [Homo sapiens]	51	17	3	3	0.5	0.28	3	23.1	4	4	0.98	0.38	3	45.3	6	6	0.66	0.07	3	62.1	0.48	0.16	8	11	-1.66	0.33	6	147.4	14	20	-1	0.26	9	397.1	7	12	-0.72	0.18	4	90.9	0.66	0.94	0.57	0.55	-0.02
262	119.1	NP_001108628.1	GDI2	rab GDP dissociation inhibitor beta isoform 2 [Homo sapiens]	46	13	3	3	0.5	0.28	3	23.1	4	4	0.98	0.38	3	45.3	6	6	0.66	0.07	3	62.1	0.48	0.16	6	8	-1.32	0	2	147.4	10	14	-0.95	0.28	5	397.1	5	9	-0.74	0.22	3	90.9	0.37	0.58	0.425	0.37	-0.055
263	120.1	NP_001029249.1	HIST2H4B	histone H4 [Homo sapiens]	11	17	11	23	0.37	0.08	7	1303.7	4	6	0.9	0.5	5	143.3	12	34	0.03	0.09	10	2528.2	0.53	-0.34	3	4	-0.36	0.43	2	67.3	4	4	0.3	0	1	216.2	15	34	-0.39	0.09	8	2501.6	0.66	-0.03	0.595	-0.185	-0.78
264	120.1	NP_003539.1	HIST2H4A	histone H4 [Homo sapiens]	11	17	11	23	0.37	0.08	7	1303.7	4	6	0.9	0.5	5	143.3	12	34	0.03	0.09	10	2528.2	0.53	-0.34	3	4	-0.36	0.43	2	67.3	4	4	0.3	0	1	216.2	15	34	-0.39	0.09	8	2501.6	0.66	-0.03	0.595	-0.185	-0.78
265	120.1	NP_003486.1	HIST1H4I	histone H4 [Homo sapiens]	11	17	11	23	0.37	0.08	7	1303.7	4	6	0.9	0.5	5	143.3	12	34	0.03	0.09	10	2528.2	0.53	-0.34	3	4	-0.36	0.43	2	67.3	4	4	0.3	0	1	216.2	15	34	-0.39	0.09	8	2501.6	0.66	-0.03	0.595	-0.185	-0.78
266	120.1	NP_003537.1	HIST1H4L	histone H4 [Homo sapiens]	11	17	11	23	0.37	0.08	7	1303.7	4	6	0.9	0.5	5	143.3	12	34	0.03	0.09	10	2528.2	0.53	-0.34	3	4	-0.36	0.43	2	67.3	4	4	0.3	0	1	216.2	15	34	-0.39	0.09	8	2501.6	0.66	-0.03	0.595	-0.185	-0.78
267	120.1	NP_003536.1	HIST1H4E	histone H4 [Homo sapiens]	11	17	11	23	0.37	0.08	7	1303.7	4	6	0.9	0.5	5	143.3	12	34	0.03	0.09	10	2528.2	0.53	-0.34	3	4	-0.36	0.43	2	67.3	4	4	0.3	0	1	216.2	15	34	-0.39	0.09	8	2501.6	0.66	-0.03	0.595	-0.185	-0.78
268	120.1	NP_003535.1	HIST1H4B	histone H4 [Homo sapiens]	11	17	11	23	0.37	0.08	7	1303.7	4	6	0.9	0.5	5	143.3	12	34	0.03	0.09	10	2528.2	0.53	-0.34	3	4	-0.36	0.43	2	67.3	4	4	0.3	0	1	216.2	15	34	-0.39	0.09	8	2501.6	0.66	-0.03	0.595	-0.185	-0.78
269	120.1	NP_003534.1	HIST1H4H	histone H4 [Homo sapiens]	11	17	11	23	0.37	0.08	7	1303.7	4	6	0.9	0.5	5	143.3	12	34	0.03	0.09	10	2528.2	0.53	-0.34	3	4	-0.36	0.43	2	67.3	4	4	0.3	0	1	216.2	15	34	-0.39	0.09	8	2501.6	0.66	-0.03	0.595	-0.185	-0.78
270	120.1	NP_003533.1	HIST1H4C	histone H4 [Homo sapiens]	11	17	11	23	0.37	0.08	7	1303.7	4	6	0.9	0.5	5	143.3	12	34	0.03	0.09	10	2528.2	0.53	-0.34	3	4	-0.36	0.43	2	67.3	4	4	0.3	0	1	216.2	15	34	-0.39	0.09	8	2501.6	0.66	-0.03	0.595	-0.185	-0.78
271	120.1	NP_003532.1	HIST1H4K	histone H4 [Homo sapiens]	11	17	11	23	0.37	0.08	7	1303.7	4	6	0.9	0.5	5	143.3	12	34	0.03	0.09	10	2528.2	0.53	-0.34	3	4	-0.36	0.43	2	67.3	4	4	0.3	0	1	216.2	15	34	-0.39	0.09	8	2501.6	0.66	-0.03	0.595	-0.185	-0.78
272	120.1	NP_003531.1	HIST1H4F	histone H4 [Homo sapiens]	11	17	11	23	0.37	0.08	7	1303.7	4	6	0.9	0.5	5	143.3	12	34	0.03	0.09	10	2528.2	0.53	-0.34	3	4	-0.36	0.43	2	67.3	4	4	0.3	0	1	216.2	15	34	-0.39	0.09	8	2501.6	0.66	-0.03	0.595	-0.185	-0.78
273	120.1	NP_003530.1	HIST1H4D	histone H4 [Homo sapiens]	11	17	11	23	0.37	0.08	7	1303.7	4	6	0.9	0.5	5	143.3	12	34	0.03	0.09	10	2528.2	0.53	-0.34	3	4	-0.36	0.43	2	67.3	4	4	0.3	0	1	216.2	15	34	-0.39	0.09	8	2501.6	0.66	-0.03	0.595	-0.185	-0.78
274	120.1	NP_003529.1	HIST1H4A	histone H4 [Homo sapiens]	11	17	11	23	0.37	0.08	7	1303.7	4	6	0.9	0.5	5	143.3	12	34	0.03	0.09	10	2528.2	0.53	-0.34	3	4	-0.36	0.43	2	67.3	4	4	0.3	0	1	216.2	15	34	-0.39	0.09	8	2501.6	0.66	-0.03	0.595	-0.185	-0.78
275	120.1	NP_778224.1	HIST4H4	histone H4 [Homo sapiens]	11	17	11	23	0.37	0.08	7	1303.7	4	6	0.9	0.5	5	143.3	12	34	0.03	0.09	10	2528.2	0.53	-0.34	3	4	-0.36	0.43	2	67.3	4	4	0.3	0	1	216.2	15	34	-0.39	0.09	8	2501.6	0.66	-0.03	0.595	-0.185	-0.78
276	120.1	NP_068803.1	HIST1H4J	histone H4 [Homo sapiens]	11	17	11	23	0.37	0.08	7	1303.7	4	6	0.9	0.5	5	143.3	12	34	0.03	0.09	10	2528.2	0.53	-0.34	3	4	-0.36	0.43	2	67.3	4	4	0.3	0	1	216.2	15	34	-0.39	0.09	8	2501.6	0.66	-0.03	0.595	-0.185	-0.78
277	121.1	NP_005023.2	PLS3	plastin-3 isoform 1 [Homo sapiens]	71	17	8	9	1.92	0.56	9	93.5	11	13	2.55	0.23	7	63.3	8	8	1.94	0.52	10	107.6	0.63	0.02	9	9	0.58	0.07	5	83.6	12	13	1.29	0.54	10	132.7	4	4	0.96	0.29	5	32.3	0.71	0.38	0.67	0.2	-0.47
278	122.1	NP_000356.1	TPI1	triosephosphate isomerase isoform 1 [Homo sapiens]	27	17	8	11	1.16	0.11	5	111.4	9	11	1.7	0.26	6	177.4	8	12	1.31	0.25	6	198.3	0.54	0.15	11	17	-1.11	0.29	6	186.8	16	22	-0.3	0.09	9	424.9	12	17	-0.37	0.22	8	344.9	0.81	0.74	0.675	0.445	-0.23
279	123.1	NP_002565.1	PRDX1	peroxiredoxin-1 [Homo sapiens]	22	17	10	12	2	0.54	7	411.6	7	9	2.5	0.56	7	375.6	9	10	2.34	0.34	8	435.6	0.5	0.34	10	12	-0.95	0.29	7	372.1	13	13	0.37	0.12	6	503.9	15	17	0.46	0.41	9	562.9	1.32	1.41	0.91	0.875	-0.035
280	123.1	NP_859048.1	PRDX1	peroxiredoxin-1 [Homo sapiens]	22	17	10	12	2	0.54	7	411.6	7	9	2.5	0.56	7	375.6	9	10	2.34	0.34	8	435.6	0.5	0.34	10	12	-0.95	0.29	7	372.1	13	13	0.37	0.12	6	503.9	15	17	0.46	0.41	9	562.9	1.32	1.41	0.91	0.875	-0.035
281	123.1	NP_859047.1	PRDX1	peroxiredoxin-1 [Homo sapiens]	22	17	10	12	2	0.54	7	411.6	7	9	2.5	0.56	7	375.6	9	10	2.34	0.34	8	435.6	0.5	0.34	10	12	-0.95	0.29	7	372.1	13	13	0.37	0.12	6	503.9	15	17	0.46	0.41	9	562.9	1.32	1.41	0.91	0.875	-0.035
282	123.1	NP_005800.3	PRDX2	peroxiredoxin-2 isoform a [Homo sapiens]	22	11	3	3	0.18	1.04	3	264.1	5	5	0.15	0.23	3	69.1	4	5	-0.14	0.16	2	53.9	-0.03	-0.32	3	3	-3.95	0.45	4	256.5	10	11	-2.32	0.05	4	459.6	7	8	-1.63	0.84	5	397.6	1.63	2.32	†	†	†
283	123.1	NP_006397.1	PRDX4	peroxiredoxin-4 [Homo sapiens]	31	5	2	4	1.89	0	1	364	1	3	2.14	0	1	375.6	2	3	2.04	0	1	435.6	0.25	0.15	4	6	-2.81	1.56	3	344.8	2	2	2.3	0	1	16.7	4	6	-0.75	0.9	3	562.9	5.11	2.06	2.68	1.105	-1.575
284	124.1	NP_942127.1	ACLY	ATP-citrate synthase isoform 2 [Homo sapiens]	120	17	1	1	0.99	0	1	22.6	5	6	1.02	0.05	3	45.2	4	5	0.79	0.35	3	24.7	0.03	-0.2	10	12	-1.07	0.32	9	89.8	10	13	-0.64	0.3	9	56.6	3	3	0.74	0	1	37.7	0.43	1.81	0.23	†	†
285	124.1	NP_001087.2	ACLY	ATP-citrate synthase isoform 1 [Homo sapiens]	121	17	1	1	0.99	0	1	22.6	5	6	1.02	0.05	3	45.2	4	5	0.79	0.35	3	24.7	0.03	-0.2	10	12	-1.07	0.32	9	89.8	10	13	-0.64	0.3	9	56.6	3	3	0.74	0	1	37.7	0.43	1.81	0.23	†	†
286	126.1	NP_006176.2	NUMA1	nuclear mitotic apparatus protein 1 [Homo sapiens]	238	16	2	2	-0.58	0.39	2	10.3	5	5	-0.3	0.21	3	9.3	3	3	-0.68	0.03	3	15	0.28	-0.1	11	11	-1.5	0.64	13	23.4	4	4	-0.77	0.21	3	10.9	8	9	-1.18	0.54	7	18.8	0.73	0.32	0.505	0.11	-0.395
287	127.1	NP_002145.3	HSPA4	heat shock 70 kDa protein 4 [Homo sapiens]	94	16	3	3	1.3	0.26	3	21	5	5	1.59	0.34	5	28.8	5	5	1.56	0.28	5	22.3	0.29	0.26	12	13	-0.26	0.28	7	45.6	12	14	0.3	0.17	7	72.1	4	5	0.07	0	1	24	0.56	0.33	0.425	0.295	-0.13
288	128.1	NP_000962.2	RPL7	60S ribosomal protein L7 [Homo sapiens]	29	16	11	11	-0.52	0.23	5	448.4	10	10	0.21	0.32	8	405.8	8	8	-0.3	0.25	5	300.2	0.73	0.22	3	3	-0.21	0.21	6	430.3	5	5	0.69	0.02	3	729.3	6	7	0.51	0.2	5	402.2	0.9	0.72	0.815	0.47	-0.345
289	130.1	NP_001427.2	FBL	rRNA 2'-O-methyltransferase fibrillarin [Homo sapiens]	34	16	4	5	1.35	0.27	3	40	6	7	2.03	0.22	6	196.6	6	8	1.25	0.24	5	125.1	0.68	-0.1	10	10	2	0.63	9	404	9	13	2.19	0.33	8	139	3	4	1.75	0.17	3	47.5	0.19	-0.25	0.435	-0.175	-0.61
290	131.1	NP_002620.1	PGAM1	phosphoglycerate mutase 1 [Homo sapiens]	29	16	6	7	1.25	0.55	3	67.1	5	6	2.04	0.2	4	116	7	8	1.51	0.06	4	87.2	0.79	0.26	8	10	-0.75	0.3	7	172.6	13	16	0.03	0.14	8	251.5	10	12	-0.18	0.18	6	213	0.78	0.57	0.785	0.415	-0.37
291	132.1	NP_002810.1	PTBP1	polypyrimidine tract-binding protein 1 isoform a [Homo sapiens]	60	16	3	3	-0.62	0.01	2	198.3	9	14	-0.17	0.06	4	280	5	7	-0.57	0.06	4	242.4	0.45	0.05	8	10	-1.63	0.17	7	278.6	7	10	-0.89	0.27	6	412.9	8	9	-1.22	0.24	7	297.5	0.74	0.41	0.595	0.23	-0.365
292	132.1	NP_114368.1	PTBP1	polypyrimidine tract-binding protein 1 isoform c [Homo sapiens]	57	16	3	3	-0.62	0.01	2	198.3	9	14	-0.17	0.06	4	280	5	7	-0.57	0.06	4	242.4	0.45	0.05	8	10	-1.63	0.17	7	278.6	7	10	-0.89	0.27	6	412.9	8	9	-1.22	0.24	7	297.5	0.74	0.41	0.595	0.23	-0.365
293	132.1	NP_114367.1	PTBP1	polypyrimidine tract-binding protein 1 isoform b [Homo sapiens]	59	16	3	3	-0.62	0.01	2	198.3	9	14	-0.17	0.06	4	280	5	7	-0.57	0.06	4	242.4	0.45	0.05	8	10	-1.63	0.17	7	278.6	7	10	-0.89	0.27	6	412.9	8	9	-1.22	0.24	7	297.5	0.74	0.41	0.595	0.23	-0.365
294	133.1	NP_003366.2	VDAC2	voltage-dependent anion-selective channel protein 2 [Homo sapiens]	32	16	8	8	0.42	0	2	161.8	10	11	0.67	0.11	7	224.8	11	11	0.15	0.13	6	96.1	0.25	-0.27	10	10	-0.75	0.07	4	266.3	9	9	-0.2	0.2	5	255.3	9	9	-0.46	0.17	6	261.4	0.55	0.29	0.4	0.01	-0.39
295	133.1	XP_001726980.1	LOC729317	PREDICTED: similar to voltage-dependent anion channel 2 [Homo sapiens]	31	16	8	8	0.42	0	2	161.8	10	11	0.67	0.11	7	224.8	11	11	0.15	0.13	6	96.1	0.25	-0.27	10	10	-0.75	0.07	4	266.3	9	9	-0.2	0.2	5	255.3	9	9	-0.46	0.17	6	261.4	0.55	0.29	0.4	0.01	-0.39
296	133.1	XP_001133585.1	LOC729317	PREDICTED: similar to voltage-dependent anion channel 2 [Homo sapiens]	31	16	8	8	0.42	0	2	161.8	10	11	0.67	0.11	7	224.8	11	11	0.15	0.13	6	96.1	0.25	-0.27	10	10	-0.75	0.07	4	266.3	9	9	-0.2	0.2	5	255.3	9	9	-0.46	0.17	6	261.4	0.55	0.29	0.4	0.01	-0.39
297	133.1	XP_001726222.1	LOC729317	PREDICTED: similar to voltage-dependent anion channel 2 [Homo sapiens]	31	14	6	6	0.45	0.11	3	116.1	8	9	0.64	0.09	6	224.8	9	9	0.14	0.15	5	69.5	0.19	-0.31	8	8	-0.8	0.01	2	266.3	8	8	-0.17	0.22	4	255.3	7	7	-0.44	0.18	5	261.4	0.63	0.36	0.41	0.025	-0.385
298	135.1	NP_002071.2	GOT2	aspartate aminotransferase, mitochondrial precursor [Homo sapiens]	47	15	4	4	0.09	0	1	81.7	7	7	0.3	0.27	4	77.5	5	5	0.19	0.35	3	73.6	0.21	0.1	8	8	-1.92	0.48	6	204.1	11	11	-1.17	0.12	7	219.7	9	9	-1.41	0.42	5	222.7	0.75	0.51	0.48	0.305	-0.175
299	136.1	NP_003365.1	VDAC1	voltage-dependent anion-selective channel protein 1 [Homo sapiens]	31	15	8	8	1.33	0.68	4	173	8	8	1.51	0.07	3	171.2	9	9	0.98	0.19	4	89	0.18	-0.35	9	11	-0.38	0.07	5	279.1	11	11	0.21	0.02	4	224	9	11	-0.04	0.44	6	245.8	0.59	0.34	0.385	-0.005	-0.39
300	137.1	NP_001226.2	SERPINH1	serpin H1 precursor [Homo sapiens]	46	15	3	3	-0.76	0.28	3	39.3	5	5	-0.44	0.38	3	53.9	4	4	-0.47	0.12	4	60	0.32	0.29	6	6	-1.63	0.24	6	40.6	9	9	-0.68	0.16	6	119.9	4	4	-0.7	0.01	2	25.2	0.95	0.93	0.635	0.61	-0.025
301	138.1	NP_006297.2	SMC1A	structural maintenance of chromosomes protein 1A [Homo sapiens]	143	15	4	4	-0.83	0.23	7	34.1	4	4	-0.94	0	1	20.2	5	5	-0.58	0.4	6	81	-0.11	0.25	9	9	-1.65	0.62	9	141.7	1	1	-0.56	0.08	2	10.3	8	8	-0.98	0.26	9	247.3	1.09	0.67	†	0.46	†
302	139.1	NP_001019820.1	CANX	calnexin precursor [Homo sapiens]	68	15	6	6	0.13	0.18	4	110.3	6	8	0.74	0.17	5	97.5	9	10	0.47	0.24	5	117.7	0.61	0.34	11	15	-1.82	0.4	7	214.2	9	12	-0.98	0.17	6	210.3	5	5	-1.19	0.77	5	63.8	0.84	0.63	0.725	0.485	-0.24
303	139.1	NP_001737.1	CANX	calnexin precursor [Homo sapiens]	68	15	6	6	0.13	0.18	4	110.3	6	8	0.74	0.17	5	97.5	9	10	0.47	0.24	5	117.7	0.61	0.34	11	15	-1.82	0.4	7	214.2	9	12	-0.98	0.17	6	210.3	5	5	-1.19	0.77	5	63.8	0.84	0.63	0.725	0.485	-0.24
304	140.1	NP_001017423.1	ALDH18A1	delta-1-pyrroline-5-carboxylate synthase isoform 2 [Homo sapiens]	87	15	8	8	-1.25	0.23	7	135.5	11	11	-0.93	0.35	9	133.7	10	10	-1.24	0.22	8	140.8	0.32	0.01	4	4	-1.3	0	1	89.3	8	8	-0.53	0.32	5	142.4	3	5	-0.5	0	1	37.1	0.77	0.8	0.545	0.405	-0.14
305	140.1	NP_002851.2	ALDH18A1	delta-1-pyrroline-5-carboxylate synthase isoform 1 [Homo sapiens]	87	15	8	8	-1.25	0.23	7	135.5	11	11	-0.93	0.35	9	133.7	10	10	-1.24	0.22	8	140.8	0.32	0.01	4	4	-1.3	0	1	89.3	8	8	-0.53	0.32	5	142.4	3	5	-0.5	0	1	37.1	0.77	0.8	0.545	0.405	-0.14
306	141.1	NP_001349.2	DHX15	putative pre-mRNA-splicing factor ATP-dependent RNA helicase DHX15 [Homo sapiens]	91	14	4	4	0.37	0.06	3	27.4	7	8	0.69	0.33	6	37	6	6	0.62	0.27	6	30.1	0.32	0.25	9	10	-0.68	0.61	9	56.2	8	10	-0.14	0.15	7	133.1	3	3	-0.12	0.32	4	20.3	0.54	0.56	0.43	0.405	-0.025
307	142.1	NP_006089.1	GNB2L1	guanine nucleotide-binding protein subunit beta-2-like 1 [Homo sapiens]	35	14	7	8	0.15	0.22	5	164.9	7	7	0.73	0.03	3	148.1	8	9	0.86	0.09	4	130.2	0.58	0.71	9	9	-0.94	0.15	6	254.4	8	9	-0.08	0.13	5	214.8	10	11	0.27	0.13	6	272.2	0.86	1.21	0.72	0.96	0.24
308	143.1	NP_002622.2	PGD	6-phosphogluconate dehydrogenase, decarboxylating [Homo sapiens]	53	14	2	2	-0.17	0	1	21.1	4	4	0.74	0.47	4	32.4	5	5	0.43	0.46	4	21.8	0.91	0.6	9	9	-1.44	0.3	7	111.9	12	13	-0.89	0.11	6	120.6	7	7	-0.92	0.22	4	45.6	0.55	0.52	0.73	0.56	-0.17
309	144.1	NP_000265.1	OAT	ornithine aminotransferase, mitochondrial isoform 1 precursor [Homo sapiens]	49	14	2	2	-0.42	0.1	2	58.2	4	4	0.17	0.15	3	57.2	4	4	-0.48	0	1	36.8	0.59	-0.06	7	7	-2.23	0.21	6	113.8	13	13	-1.61	0.34	10	164.9	6	6	-1.57	0.34	5	61	0.62	0.66	0.605	†	†
310	145.1	NP_004490.2	HNRNPAB	heterogeneous nuclear ribonucleoprotein A/B isoform b [Homo sapiens]	31	14	6	6	-0.28	0.17	4	185	10	10	0.15	0.09	4	227.2	8	8	-0.29	0.23	5	230.9	0.43	-0.01	8	9	-1.24	0.51	5	437.9	13	16	-0.56	0.17	9	1076.8	8	12	-0.63	0.23	7	287.9	0.68	0.61	0.555	0.3	-0.255
311	145.1	NP_112556.2	HNRNPAB	heterogeneous nuclear ribonucleoprotein A/B isoform a [Homo sapiens]	36	13	6	6	-0.28	0.17	4	185	10	10	0.15	0.09	4	227.2	8	8	-0.29	0.23	5	230.9	0.43	-0.01	8	9	-1.24	0.51	5	437.9	12	15	-0.56	0.17	9	1076.8	8	12	-0.63	0.23	7	287.9	0.68	0.61	0.555	0.3	-0.255
312	146.1	NP_002286.2	RPSA	40S ribosomal protein SA [Homo sapiens]	33	14	6	8	0.78	0.18	3	111.8	8	10	1.18	0.13	5	126.2	8	11	1.02	0.32	4	125.8	0.4	0.24	7	9	-1.28	0.26	4	226.8	13	17	-0.55	0.13	6	221.3	9	13	-0.65	0.24	4	185.5	0.73	0.63	0.565	0.435	-0.13
313	146.1	NP_001012321.1	RPSA	40S ribosomal protein SA [Homo sapiens]	33	14	6	8	0.78	0.18	3	111.8	8	10	1.18	0.13	5	126.2	8	11	1.02	0.32	4	125.8	0.4	0.24	7	9	-1.28	0.26	4	226.8	13	17	-0.55	0.13	6	221.3	9	13	-0.65	0.24	4	185.5	0.73	0.63	0.565	0.435	-0.13
314	148.1	NP_001029025.1	RPL3	60S ribosomal protein L3 isoform b [Homo sapiens]	40	14	5	5	-0.7	0.37	3	268.4	11	14	0.07	0.16	10	258.2	11	13	-0.53	0.21	8	199.6	0.77	0.17	8	10	-0.27	0.2	6	276.2	11	13	0.8	0.22	10	299.7	6	7	0.7	0.25	5	192.6	1.07	0.97	0.92	0.57	-0.35
315	148.1	NP_000958.1	RPL3	60S ribosomal protein L3 isoform a [Homo sapiens]	46	14	5	5	-0.7	0.37	3	268.4	11	14	0.07	0.16	10	258.2	11	13	-0.53	0.21	8	199.6	0.77	0.17	8	10	-0.27	0.2	6	276.2	11	13	0.8	0.22	10	299.7	6	7	0.7	0.25	5	192.6	1.07	0.97	0.92	0.57	-0.35
316	148.1	XP_001718487.1	LOC653881	PREDICTED: similar to ribosomal protein L3, partial [Homo sapiens]	14	6	3	3	-1.06	0	1	76.6	4	4	0.24	0	1	258.2	5	5	-0.51	0.25	3	199.6	1.3	0.55	3	3	-0.21	0.05	2	276.2	5	6	0.86	0.27	5	299.7	3	3	0.95	0	1	192.6	1.07	1.16	1.185	0.855	-0.33
317	149.1	NP_006380.1	HYOU1	hypoxia up-regulated protein 1 precursor [Homo sapiens]	111	14	4	4	0.09	0.26	2	17.5	2	2	0.72	0.04	2	15.9	2	2	0.3	0.21	2	19.2	0.63	0.21	5	5	-0.81	0.66	8	29.1	1	1	-0.85	0	1	4	12	13	-0.78	0.58	8	43.3	-0.04	0.03	0.295	0.12	-0.175
318	150.1	NP_006420.1	CCT7	T-complex protein 1 subunit eta isoform a [Homo sapiens]	59	14	6	7	1.47	0.03	3	66.4	7	9	1.84	0.35	5	109.2	6	10	1.37	0.36	4	60.2	0.37	-0.1	9	15	-0.3	0.18	5	175	10	13	0.3	0.16	6	237.6	5	8	0.28	0.18	4	130.3	0.6	0.58	0.485	0.24	-0.245
319	150.1	NP_001009570.1	CCT7	T-complex protein 1 subunit eta isoform b [Homo sapiens]	37	6	3	4	0.39	2.37	2	66.4	2	2	1.83	0	1	36.5	3	4	0.65	1.59	2	41.7	1.44	0.26	3	4	-0.35	0	1	26.9	6	7	0.33	0.2	3	39.6	1	1	0.23	0.15	2	13.6	0.68	0.58	1.06	0.42	-0.64
320	151.1	NP_005745.1	G3BP1	ras GTPase-activating protein-binding protein 1 [Homo sapiens]	52	14	2	2	0.68	0.23	2	18.4	4	4	0.53	0.72	4	24.6	5	6	1.99	0.49	9	41.8	-0.15	1.31	5	6	-1.17	0.39	5	35.3	5	5	-0.47	0.34	3	39.4	5	5	0.92	0.22	3	65.9	0.7	2.09	†	1.7	†
321	151.1	NP_938405.1	G3BP1	ras GTPase-activating protein-binding protein 1 [Homo sapiens]	52	14	2	2	0.68	0.23	2	18.4	4	4	0.53	0.72	4	24.6	5	6	1.99	0.49	9	41.8	-0.15	1.31	5	6	-1.17	0.39	5	35.3	5	5	-0.47	0.34	3	39.4	5	5	0.92	0.22	3	65.9	0.7	2.09	†	1.7	†
322	153.1	NP_002942.2	RPN2	dolichyl-diphosphooligosaccharide--protein glycosyltransferase subunit 2 isoform 1 precursor [Homo sapiens]	69	14	1	1	-0.69	0.04	2	20.7	3	3	-0.25	0.06	2	28.6	0	0	-0.45	0.06	2	34	0.44	0.24	4	5	-1.76	0.23	6	57.2	10	12	-1.11	0.24	8	122	7	8	-1.28	0.35	7	26.9	0.65	0.48	0.545	0.36	-0.185
323	154.1	NP_003553.2	SLC25A11	mitochondrial 2-oxoglutarate/malate carrier protein isoform 1 [Homo sapiens]	34	14	7	9	-2.16	0.27	6	171.8	9	11	-2.01	0.37	7	104.1	7	8	-2.16	0.22	6	109.8	0.15	0	5	6	-1.4	0.32	6	49	7	8	-1.05	0.21	5	196.2	7	8	-1.11	0.22	5	68.1	0.35	0.29	0.25	0.145	-0.105
324	155.1	NP_000968.2	RPL13	60S ribosomal protein L13 [Homo sapiens]	24	14	6	7	-1.04	0.19	7	485.4	9	10	-0.58	0.08	8	305.2	7	8	-1.11	0.2	7	256.7	0.46	-0.07	8	11	-0.38	0.12	7	230.5	8	10	0.51	0.23	8	312.9	11	13	0.2	0.41	7	278.8	0.89	0.58	0.675	0.255	-0.42
325	155.1	NP_150254.1	RPL13	60S ribosomal protein L13 [Homo sapiens]	24	14	6	7	-1.04	0.19	7	485.4	9	10	-0.58	0.08	8	305.2	7	8	-1.11	0.2	7	256.7	0.46	-0.07	8	11	-0.38	0.12	7	230.5	8	10	0.51	0.23	8	312.9	11	13	0.2	0.41	7	278.8	0.89	0.58	0.675	0.255	-0.42
326	156.1	NP_002511.1	NPM1	nucleophosmin isoform 1 [Homo sapiens]	33	14	10	16	1.74	0.44	7	348.1	10	19	2.15	0.33	8	362.7	10	21	1.51	0.21	7	383.5	0.41	-0.23	10	24	-0.13	0.11	8	688.1	9	24	0.5	0.16	8	736.8	12	22	0.42	0.27	8	505.7	0.63	0.55	0.52	†	†
327	156.1	NP_954654.1	NPM1	nucleophosmin isoform 2 [Homo sapiens]	29	13	10	16	1.74	0.44	7	348.1	10	19	2.15	0.33	8	362.7	10	21	1.51	0.21	7	383.5	0.41	-0.23	10	24	-0.13	0.11	8	688.1	9	24	0.5	0.16	8	736.8	11	21	0.42	0.27	8	505.7	0.63	0.55	0.52	†	†
328	156.1	NP_001032827.1	NPM1	nucleophosmin isoform 3 [Homo sapiens]	28	12	8	13	1.78	0.47	6	348.1	8	15	2.12	0.38	6	362.7	8	18	1.61	0.38	7	383.5	0.34	-0.17	8	19	-0.06	0.03	5	688.1	7	18	0.54	0.17	6	736.8	10	18	0.49	0.2	6	505.7	0.6	0.55	0.47	†	†
329	158.1	NP_003137.1	SSRP1	FACT complex subunit SSRP1 [Homo sapiens]	81	13	4	4	-0.11	0.23	4	66.5	6	7	-0.03	0.39	6	55.9	7	7	-0.2	0.05	4	50.8	0.08	-0.09	6	6	-0.89	0.13	6	99.9	7	7	-0.52	0.18	7	119.4	2	3	-0.8	0.73	3	25.2	0.37	0.09	0.225	-2.08167e-17	-0.225
330	159.1	NP_003698.1	RUVBL1	ruvB-like 1 [Homo sapiens]	50	13	5	5	0.13	0.6	6	25.4	2	2	0.7	0	1	21	2	2	0.5	0	1	15.7	0.57	0.37	6	7	-0.9	0.08	5	23	6	6	-0.61	0.25	7	37.3	8	9	-1.43	0.67	6	52.7	0.29	-0.53	0.43	†	†
331	162.1	NP_000166.2	GPI	glucose-6-phosphate isomerase [Homo sapiens]	63	13	9	10	0.09	0.25	5	55.7	5	7	0.17	0.2	5	48.6	7	9	0.08	0.19	7	50.4	0.08	-0.01	9	11	-1.87	0.24	6	78.6	10	12	-1.39	0.19	10	101.9	5	8	-1.55	0.21	4	110.9	0.48	0.32	0.28	0.155	-0.125
332	163.1	NP_000678.1	AHCY	adenosylhomocysteinase isoform 1 [Homo sapiens]	48	13	3	3	0.44	0.08	3	30	4	4	1.01	0.25	3	31.1	2	2	0.42	0.1	2	26.9	0.57	-0.02	8	9	-2.31	0.09	3	89.2	7	7	-1.29	0.21	6	81.1	8	8	-1.29	0.21	6	58.1	1.02	1.02	0.795	†	†
333	164.1	NP_001002858.1	ANXA2	annexin A2 isoform 1 [Homo sapiens]	40	13	3	4	0.83	0.33	3	31	3	3	1.26	0.47	3	34.2	3	4	0.66	0.39	3	27.9	0.43	-0.17	11	13	-0.65	0.13	6	76.8	6	7	-0.02	0.33	4	53.7	6	6	-0.37	0.25	5	58.7	0.63	0.28	0.53	0.055	-0.475
334	164.1	NP_001002857.1	ANXA2	annexin A2 isoform 2 [Homo sapiens]	39	13	3	4	0.83	0.33	3	31	3	3	1.26	0.47	3	34.2	3	4	0.66	0.39	3	27.9	0.43	-0.17	11	13	-0.65	0.13	6	76.8	6	7	-0.02	0.33	4	53.7	6	6	-0.37	0.25	5	58.7	0.63	0.28	0.53	0.055	-0.475
335	164.1	NP_004030.1	ANXA2	annexin A2 isoform 2 [Homo sapiens]	39	13	3	4	0.83	0.33	3	31	3	3	1.26	0.47	3	34.2	3	4	0.66	0.39	3	27.9	0.43	-0.17	11	13	-0.65	0.13	6	76.8	6	7	-0.02	0.33	4	53.7	6	6	-0.37	0.25	5	58.7	0.63	0.28	0.53	0.055	-0.475
336	165.1	NP_998776.1	SLC25A3	phosphate carrier protein, mitochondrial isoform b precursor [Homo sapiens]	40	13	8	10	-2.24	0.42	7	277.3	9	13	-2.28	0.63	10	295.3	7	11	-2.21	0.45	6	396.7	-0.04	0.03	4	4	-1.52	0	1	127	9	9	-0.76	0.21	6	349.9	7	7	-0.96	0.38	4	98.7	0.76	0.56	†	0.295	†
337	165.1	NP_002626.1	SLC25A3	phosphate carrier protein, mitochondrial isoform b precursor [Homo sapiens]	40	13	8	10	-2.24	0.42	7	277.3	9	13	-2.28	0.63	10	295.3	7	11	-2.21	0.45	6	396.7	-0.04	0.03	4	4	-1.52	0	1	127	9	9	-0.76	0.21	6	349.9	7	7	-0.96	0.38	4	98.7	0.76	0.56	†	0.295	†
338	165.1	NP_005879.1	SLC25A3	phosphate carrier protein, mitochondrial isoform a precursor [Homo sapiens]	40	12	7	9	-2.18	0.42	6	277.3	9	13	-2.26	0.66	9	295.3	6	10	-2.21	0.45	6	396.7	-0.08	-0.03	4	4	-1.52	0	1	127	9	9	-0.78	0.23	5	349.9	7	7	-0.96	0.38	4	98.7	0.74	0.56	†	0.265	†
339	166.1	NP_000993.1	RPLP0	60S acidic ribosomal protein P0 [Homo sapiens]	34	13	7	8	0.76	0.23	3	228.4	8	8	1.68	0.5	5	339.5	7	8	1.13	0.39	3	206.8	0.92	0.37	10	12	-0.42	0.1	5	368.1	11	11	0.56	0.16	6	757.8	8	10	0.28	0.19	5	383.8	0.98	0.7	0.95	0.535	-0.415
340	166.1	NP_444505.1	RPLP0	60S acidic ribosomal protein P0 [Homo sapiens]	34	13	7	8	0.76	0.23	3	228.4	8	8	1.68	0.5	5	339.5	7	8	1.13	0.39	3	206.8	0.92	0.37	10	12	-0.42	0.1	5	368.1	11	11	0.56	0.16	6	757.8	8	10	0.28	0.19	5	383.8	0.98	0.7	0.95	0.535	-0.415
341	167.1	NP_919424.1	LBR	lamin-B receptor [Homo sapiens]	71	13	10	15	-2.23	0.97	7	141	4	7	-2.8	0.44	6	82.7	8	9	-3	0.41	9	94.2	-0.57	-0.77	2	2	-1.65	0.32	3	38.2	2	3	-0.92	0.06	2	35.7	2	2	-0.89	0	1	24.7	0.73	0.76	†	†	†
342	167.1	NP_002287.2	LBR	lamin-B receptor [Homo sapiens]	71	13	10	15	-2.23	0.97	7	141	4	7	-2.8	0.44	6	82.7	8	9	-3	0.41	9	94.2	-0.57	-0.77	2	2	-1.65	0.32	3	38.2	2	3	-0.92	0.06	2	35.7	2	2	-0.89	0	1	24.7	0.73	0.76	†	†	†
343	169.1	NP_000633.2	AGL	glycogen debranching enzyme isoform 1 [Homo sapiens]	175	13	9	9	3.11	0.43	9	39.5	7	7	2.82	0.66	9	29.1	7	7	2.72	0.33	6	32.4	-0.29	-0.39	8	8	3.18	0.48	11	47.1	3	3	2.59	0.51	4	6.1	5	5	2.87	0.55	6	40.6	-0.59	-0.31	-0.44	-0.35	0.09
344	169.1	NP_000635.2	AGL	glycogen debranching enzyme isoform 1 [Homo sapiens]	175	13	9	9	3.11	0.43	9	39.5	7	7	2.82	0.66	9	29.1	7	7	2.72	0.33	6	32.4	-0.29	-0.39	8	8	3.18	0.48	11	47.1	3	3	2.59	0.51	4	6.1	5	5	2.87	0.55	6	40.6	-0.59	-0.31	-0.44	-0.35	0.09
345	169.1	NP_000634.2	AGL	glycogen debranching enzyme isoform 1 [Homo sapiens]	175	13	9	9	3.11	0.43	9	39.5	7	7	2.82	0.66	9	29.1	7	7	2.72	0.33	6	32.4	-0.29	-0.39	8	8	3.18	0.48	11	47.1	3	3	2.59	0.51	4	6.1	5	5	2.87	0.55	6	40.6	-0.59	-0.31	-0.44	-0.35	0.09
346	169.1	NP_000019.2	AGL	glycogen debranching enzyme isoform 1 [Homo sapiens]	175	13	9	9	3.11	0.43	9	39.5	7	7	2.82	0.66	9	29.1	7	7	2.72	0.33	6	32.4	-0.29	-0.39	8	8	3.18	0.48	11	47.1	3	3	2.59	0.51	4	6.1	5	5	2.87	0.55	6	40.6	-0.59	-0.31	-0.44	-0.35	0.09
347	169.1	NP_000637.2	AGL	glycogen debranching enzyme isoform 3 [Homo sapiens]	173	12	8	8	3.13	0.45	8	39.5	6	6	2.8	0.71	8	29.1	6	6	2.73	0.37	5	32.4	-0.33	-0.4	7	7	3.21	0.49	10	47.1	2	2	2.59	0.51	4	6.1	4	4	2.93	0.59	5	40.6	-0.62	-0.28	-0.475	-0.34	0.135
348	169.1	NP_000636.2	AGL	glycogen debranching enzyme isoform 2 [Homo sapiens]	173	12	8	8	3.13	0.45	8	39.5	6	6	2.8	0.71	8	29.1	6	6	2.73	0.37	5	32.4	-0.33	-0.4	7	7	3.21	0.49	10	47.1	2	2	2.59	0.51	4	6.1	4	4	2.93	0.59	5	40.6	-0.62	-0.28	-0.475	-0.34	0.135
349	170.1	NP_000875.2	IMPDH2	inosine-5'-monophosphate dehydrogenase 2 [Homo sapiens]	56	12	7	7	1.38	0.26	7	64	2	2	1.75	0.03	2	28.5	4	4	1.76	0	1	44.6	0.37	0.38	5	5	-0.32	0.04	4	47.7	6	6	0.49	0.16	4	69.2	4	4	0.52	0.19	4	48.1	0.81	0.84	0.59	0.61	0.02
350	171.1	NP_006810.1	STIP1	stress-induced-phosphoprotein 1 [Homo sapiens]	63	12	3	3	1.27	0.26	3	56.3	5	5	1.47	0.17	4	52.1	5	5	1.39	0.33	6	39.4	0.2	0.12	6	6	-1.21	0.15	5	49.5	6	6	-0.3	0.26	5	54.1	5	6	-0.48	0.19	4	48.7	0.91	0.73	0.555	0.425	-0.13
351	172.1	NP_006657.1	RUVBL2	ruvB-like 2 [Homo sapiens]	51	12	3	3	0.45	0.27	2	17.5	4	4	0.83	0.08	4	31.4	2	2	0.34	0.19	2	30.1	0.38	-0.11	7	8	-1.65	0.4	5	75.7	5	6	-0.79	0.25	4	84.8	4	4	-1.17	0.48	2	69.6	0.86	0.48	0.62	0.185	-0.435
352	174.1	NP_005908.1	MDH1	malate dehydrogenase, cytoplasmic [Homo sapiens]	36	12	3	3	0.51	0.07	2	101.9	4	4	1.13	0	1	103.4	2	2	0.33	0	1	75.9	0.62	-0.18	5	6	-1.79	0.53	4	304.2	7	7	-1.42	0.42	4	184.9	5	5	-1.28	0	1	214.9	0.37	0.51	0.495	0.165	-0.33
353	175.1	NP_000997.1	RPS3A	40S ribosomal protein S3a [Homo sapiens]	30	12	5	5	-0.5	0.21	3	230.2	8	8	0.58	0.3	5	140.8	5	5	-0.1	0.05	2	101.1	1.08	0.4	7	7	-0.92	0.16	4	174.3	8	8	-0.04	0.19	5	188.1	5	5	-0.14	0.04	2	167.6	0.88	0.78	0.98	0.59	-0.39
354	176.1	NP_002257.1	KPNA2	importin subunit alpha-2 [Homo sapiens]	58	12	5	5	1.71	0	1	61.6	8	11	1.94	0.47	8	36.9	6	7	1.52	0.21	5	47.1	0.23	-0.19	1	2	0.68	0	1	28.7	7	9	1.88	0.34	6	70.4	2	2	1.61	0	1	56.7	1.2	0.93	0.715	†	†
355	177.1	NP_000843.1	GSTP1	glutathione S-transferase P [Homo sapiens]	23	12	3	3	1.13	0.3	3	145.8	2	3	1.75	0	1	23.9	4	6	1.37	0.11	3	161.7	0.62	0.24	6	7	-0.93	0.23	3	30.2	9	9	0.06	0.2	5	230.5	9	10	0.01	0.2	4	263	0.99	0.94	0.805	0.59	-0.215
356	178.1	NP_001410.2	ELAVL1	HuR; ELAV-like protein 1 [Homo sapiens]	36	12	6	6	-1.05	0.28	4	112.5	4	4	-0.65	0.09	2	83.8	5	6	-0.74	0.3	5	68.2	0.4	0.31	6	8	-1.85	0.49	8	183.7	9	9	-1.37	0.3	9	129.3	7	8	-1.35	0.18	5	114.5	0.48	0.5	0.44	0.405	-0.035
357	181.1	NP_002943.2	RPS2	40S ribosomal protein S2 [Homo sapiens]	31	12	5	7	-1.53	0.76	4	506.2	9	12	-0.89	0.4	5	411.2	8	11	-0.76	0.2	3	387.2	0.64	0.77	6	7	-0.02	0.26	5	268.1	7	10	0.48	0.14	4	400.7	8	11	0.49	0.26	3	348.7	0.5	0.51	0.57	0.64	0.07
358	183.1	NP_003002.2	SET	protein SET isoform 2 [Homo sapiens]	32	12	7	7	0.07	0.3	4	146.3	8	8	0.58	0.12	5	183.1	9	9	0.13	0.08	3	169.4	0.51	0.06	9	12	-1.79	0.21	5	563.7	9	11	-1.43	0.29	5	402	12	14	-1.62	0.3	5	340.3	0.36	0.17	0.435	0.115	-0.32
359	183.1	NP_001116293.1	SET	protein SET isoform 1 [Homo sapiens]	33	11	7	7	0.07	0.3	4	146.3	8	8	0.58	0.12	5	183.1	9	9	0.13	0.08	3	169.4	0.51	0.06	9	12	-1.79	0.21	5	563.7	9	11	-1.43	0.29	5	402	11	13	-1.62	0.3	5	340.3	0.36	0.17	0.435	0.115	-0.32
360	183.1	XP_001717770.1	LOC389217	PREDICTED: similar to SET translocation [Homo sapiens]	36	2	2	2	0.05	0	1	129.6	1	1	0.42	0	1	157.3	2	2	0.03	0	1	169.4	0.37	-0.02	2	2	-1.73	0	1	563.7	2	2	-1.22	0	1	386.8	2	2	-1.29	0	1	340.3	0.51	0.44	0.44	0.21	-0.23
361	183.1	XP_001716969.1	LOC389217	PREDICTED: similar to SET translocation [Homo sapiens]	36	2	2	2	0.05	0	1	129.6	1	1	0.42	0	1	157.3	2	2	0.03	0	1	169.4	0.37	-0.02	2	2	-1.73	0	1	563.7	2	2	-1.22	0	1	386.8	2	2	-1.29	0	1	340.3	0.51	0.44	0.44	0.21	-0.23
362	183.1	XP_001717766.1	LOC389217	PREDICTED: similar to SET translocation [Homo sapiens]	34	2	2	2	0.05	0	1	129.6	1	1	0.42	0	1	157.3	2	2	0.03	0	1	169.4	0.37	-0.02	2	2	-1.73	0	1	563.7	2	2	-1.22	0	1	386.8	2	2	-1.29	0	1	340.3	0.51	0.44	0.44	0.21	-0.23
363	184.1	NP_004951.1	FUS	RNA-binding protein FUS isoform 1 [Homo sapiens]	53	12	7	7	-0.4	0.02	3	325.3	7	7	-0.31	0.18	5	210.2	5	5	-0.53	0.08	3	204.2	0.09	-0.13	7	8	-2.32	0.38	5	450	9	10	-1.74	0.47	5	445.5	6	8	-1.57	0.63	4	110	0.58	0.75	0.335	†	†
364	184.1	NP_003478.1	TAF15	TATA-binding protein-associated factor 2N isoform 2 [Homo sapiens]	62	5	3	3	-0.39	0	2	325.3	4	4	-0.16	0.2	2	210.2	4	4	-0.45	0.31	4	204.2	0.23	-0.06	4	4	-2.05	0.38	2	450	5	5	-1.55	0.46	3	445.5	4	4	-1.6	0.45	3	110	0.5	0.45	0.365	0.195	-0.17
365	184.1	NP_631961.1	TAF15	TATA-binding protein-associated factor 2N isoform 1 [Homo sapiens]	62	5	3	3	-0.39	0	2	325.3	4	4	-0.16	0.2	2	210.2	4	4	-0.45	0.31	4	204.2	0.23	-0.06	4	4	-2.05	0.38	2	450	5	5	-1.55	0.46	3	445.5	4	4	-1.6	0.45	3	110	0.5	0.45	0.365	0.195	-0.17
366	185.1	NP_002096.1	H2AFX	histone H2A.x [Homo sapiens]	15	12	3	4	0.07	0	1	142.3	4	6	-0.32	0	1	551.8	2	4	-0.54	0.56	2	1043.3	-0.39	-0.61	3	4	-1.72	0.64	4	496.4	2	4	-1.4	0.06	2	939.6	9	15	-1	0.09	4	4126.9	0.32	0.72	†	†	†
367	185.1	NP_778235.1	HIST2H2AB	histone H2A type 2-B [Homo sapiens]	14	12	4	6	0.07	0	1	142.3	4	6	-0.32	0	1	551.8	3	7	-0.54	0.56	2	1043.3	-0.39	-0.61	3	4	-1.9	0.65	3	496.4	3	5	-1.56	0.28	3	939.6	10	16	-0.97	0.08	3	4126.9	0.34	0.93	†	†	†
368	185.1	NP_734466.1	HIST1H2AA	histone H2A type 1-A [Homo sapiens]	14	12	5	7	0.07	0	1	142.3	5	7	-0.32	0	1	551.8	3	7	-0.54	0.56	2	1043.3	-0.39	-0.61	3	4	-1.72	0.64	4	496.4	3	5	-1.56	0.28	3	939.6	9	15	-0.93	0.18	5	4126.9	0.16	0.79	-0.115	†	†
369	185.1	NP_003505.1	HIST1H2AM	histone H2A type 1 [Homo sapiens]	14	11	5	7	0.07	0	1	142.3	5	7	-0.32	0	1	551.8	3	7	-0.15	0	1	1043.3	-0.39	-0.22	3	4	-1.72	0.64	4	496.4	3	5	-1.56	0.28	3	939.6	8	12	-0.93	0.18	5	4126.9	0.16	0.79	-0.115	†	†
370	185.1	NP_003503.1	HIST1H2AC	histone H2A type 1-C [Homo sapiens]	14	11	5	7	0.07	0	1	142.3	5	7	-0.32	0	1	551.8	3	7	-0.15	0	1	1043.3	-0.39	-0.22	3	4	-1.72	0.64	4	496.4	3	5	-1.56	0.28	3	939.6	8	12	-0.93	0.18	5	4126.9	0.16	0.79	-0.115	†	†
371	185.1	NP_003502.1	HIST1H2AL	histone H2A type 1 [Homo sapiens]	14	11	5	7	0.07	0	1	142.3	5	7	-0.32	0	1	551.8	3	7	-0.15	0	1	1043.3	-0.39	-0.22	3	4	-1.72	0.64	4	496.4	3	5	-1.56	0.28	3	939.6	8	12	-0.93	0.18	5	4126.9	0.16	0.79	-0.115	†	†
372	185.1	NP_003501.1	HIST1H2AK	histone H2A type 1 [Homo sapiens]	14	11	5	7	0.07	0	1	142.3	5	7	-0.32	0	1	551.8	3	7	-0.15	0	1	1043.3	-0.39	-0.22	3	4	-1.72	0.64	4	496.4	3	5	-1.56	0.28	3	939.6	8	12	-0.93	0.18	5	4126.9	0.16	0.79	-0.115	†	†
373	185.1	NP_003500.1	HIST1H2AI	histone H2A type 1 [Homo sapiens]	14	11	5	7	0.07	0	1	142.3	5	7	-0.32	0	1	551.8	3	7	-0.15	0	1	1043.3	-0.39	-0.22	3	4	-1.72	0.64	4	496.4	3	5	-1.56	0.28	3	939.6	8	12	-0.93	0.18	5	4126.9	0.16	0.79	-0.115	†	†
374	185.1	NP_808760.1	H2AFJ	histone H2A.J [Homo sapiens]	14	11	5	7	0.07	0	1	142.3	5	7	-0.32	0	1	551.8	3	7	-0.15	0	1	1043.3	-0.39	-0.22	3	4	-1.72	0.64	4	496.4	3	5	-1.56	0.28	3	939.6	8	12	-0.93	0.18	5	4126.9	0.16	0.79	-0.115	†	†
375	185.1	NP_542163.1	HIST1H2AH	histone H2A type 1-H [Homo sapiens]	14	11	5	7	0.07	0	1	142.3	5	7	-0.32	0	1	551.8	3	7	-0.15	0	1	1043.3	-0.39	-0.22	3	4	-1.72	0.64	4	496.4	3	5	-1.56	0.28	3	939.6	8	12	-0.93	0.18	5	4126.9	0.16	0.79	-0.115	†	†
376	185.1	NP_066544.1	HIST1H2AJ	histone cluster 1, H2aj [Homo sapiens]	14	11	5	7	0.07	0	1	142.3	5	7	-0.32	0	1	551.8	3	7	-0.15	0	1	1043.3	-0.39	-0.22	3	4	-1.72	0.64	4	496.4	3	5	-1.56	0.28	3	939.6	8	12	-0.93	0.18	5	4126.9	0.16	0.79	-0.115	†	†
377	185.1	NP_066408.1	HIST1H2AG	histone H2A type 1 [Homo sapiens]	14	11	5	7	0.07	0	1	142.3	5	7	-0.32	0	1	551.8	3	7	-0.15	0	1	1043.3	-0.39	-0.22	3	4	-1.72	0.64	4	496.4	3	5	-1.56	0.28	3	939.6	8	12	-0.93	0.18	5	4126.9	0.16	0.79	-0.115	†	†
378	185.1	NP_003504.2	HIST1H2AB	histone H2A type 1-B/E [Homo sapiens]	14	10	3	4	0.07	0	1	142.3	4	6	-0.32	0	1	551.8	3	5	-0.31	0.24	2	1043.3	-0.39	-0.38	3	4	-1.72	0.64	4	496.4	2	4	-1.4	0.06	2	939.6	7	11	-1	0.09	4	4126.9	0.32	0.72	†	†	†
379	185.1	NP_254280.1	HIST3H2A	histone H2A type 3 [Homo sapiens]	14	10	3	4	0.07	0	1	142.3	4	6	-0.32	0	1	551.8	3	5	-0.31	0.24	2	1043.3	-0.39	-0.38	3	4	-1.72	0.64	4	496.4	2	4	-1.4	0.06	2	939.6	7	11	-1	0.09	4	4126.9	0.32	0.72	†	†	†
380	185.1	NP_066409.1	HIST1H2AD	histone H2A type 1-D [Homo sapiens]	14	10	3	4	0.07	0	1	142.3	4	6	-0.32	0	1	551.8	3	5	-0.31	0.24	2	1043.3	-0.39	-0.38	3	4	-1.72	0.64	4	496.4	2	4	-1.4	0.06	2	939.6	7	11	-1	0.09	4	4126.9	0.32	0.72	†	†	†
381	185.1	NP_066390.1	HIST1H2AE	histone H2A type 1-B/E [Homo sapiens]	14	10	3	4	0.07	0	1	142.3	4	6	-0.32	0	1	551.8	3	5	-0.31	0.24	2	1043.3	-0.39	-0.38	3	4	-1.72	0.64	4	496.4	2	4	-1.4	0.06	2	939.6	7	11	-1	0.09	4	4126.9	0.32	0.72	†	†	†
382	185.1	NP_003507.1	HIST2H2AA3	histone H2A type 2-A [Homo sapiens]	14	9	5	7	0.07	0	1	142.3	5	7	-0.32	0	1	551.8	3	7	-0.15	0	1	1043.3	-0.39	-0.22	3	4	-1.72	0.64	4	496.4	3	5	-1.56	0.28	3	939.6	6	10	-0.93	0.18	5	4126.9	0.16	0.79	-0.115	†	†
383	185.1	NP_003508.1	HIST2H2AC	histone H2A type 2-C [Homo sapiens]	14	9	5	7	0.07	0	1	142.3	5	7	-0.32	0	1	551.8	3	7	-0.15	0	1	1043.3	-0.39	-0.22	3	4	-1.72	0.64	4	496.4	3	5	-1.56	0.28	3	939.6	6	10	-0.93	0.18	5	4126.9	0.16	0.79	-0.115	†	†
384	185.1	NP_001035807.1	HIST2H2AA4	histone cluster 2, H2aa4 [Homo sapiens]	14	9	5	7	0.07	0	1	142.3	5	7	-0.32	0	1	551.8	3	7	-0.15	0	1	1043.3	-0.39	-0.22	3	4	-1.72	0.64	4	496.4	3	5	-1.56	0.28	3	939.6	6	10	-0.93	0.18	5	4126.9	0.16	0.79	-0.115	†	†
385	187.1	NP_067676.2	HNRNPH3	heterogeneous nuclear ribonucleoprotein H3 isoform b [Homo sapiens]	35	12	10	12	-0.34	0.19	6	152.7	9	15	0.17	0.08	5	247	10	11	-0.23	0.34	5	219.8	0.51	0.11	8	12	-0.03	0.19	5	186.3	8	13	0.76	0.24	9	268.7	7	10	0.46	0.06	5	175.1	0.79	0.49	0.65	0.3	-0.35
386	187.1	NP_036339.1	HNRNPH3	heterogeneous nuclear ribonucleoprotein H3 isoform a [Homo sapiens]	37	12	10	12	-0.34	0.19	6	152.7	9	15	0.17	0.08	5	247	10	11	-0.23	0.34	5	219.8	0.51	0.11	8	12	-0.03	0.19	5	186.3	8	13	0.76	0.24	9	268.7	7	10	0.46	0.06	5	175.1	0.79	0.49	0.65	0.3	-0.35
387	190.1	NP_006316.1	RAN	GTP-binding nuclear protein Ran [Homo sapiens]	24	11	5	5	-0.45	0.05	3	511.5	8	8	-0.37	0.17	5	567.5	8	8	-0.43	0.05	5	345.9	0.08	0.02	7	7	-0.3	0.05	4	806.5	9	11	0.06	0.13	6	476.6	6	6	0.1	0.04	4	686	0.36	0.4	0.22	0.21	-0.01
388	194.1	NP_001203.1	C1QBP	complement component 1 Q subcomponent-binding protein, mitochondrial precursor [Homo sapiens]	31	11	7	9	0.62	0.25	4	230.1	5	10	1.36	0.14	4	493	5	10	0.66	0.02	2	319.6	0.74	0.04	10	15	0.15	0.06	4	423.1	11	18	1.08	0.15	6	660.4	10	16	0.45	0.12	6	584.1	0.93	0.3	0.835	0.17	-0.665
389	195.1	NP_006308.3	BASP1	brain acid soluble protein 1 [Homo sapiens]	23	11	3	3	0.93	0.47	4	21.6	2	2	1.17	0.3	2	15.8	4	4	0.93	0.34	4	15.7	0.24	0	2	2	-1.1	0.34	2	35.9	7	7	-0.9	0.24	6	44.1	2	2	-1.25	0.31	3	47.7	0.2	-0.15	0.22	-0.075	-0.295
390	196.1	NP_005723.2	RAD50	DNA repair protein RAD50 [Homo sapiens]	154	11	3	3	-1.6	0.19	4	18.6	4	4	-1.53	0.17	5	36.8	7	7	-1.33	0.51	9	36.8	0.07	0.27	6	6	-1.38	0.33	5	19	1	1	-1.36	0	1	5	6	6	-1.08	0.1	5	28.8	0.02	0.3	0.045	0.285	0.24
391	197.1	NP_056474.2	RSL1D1	ribosomal L1 domain-containing protein 1 [Homo sapiens]	55	11	7	7	-0.56	0.21	5	131.4	6	6	-0.29	0	1	122.7	7	7	-0.72	0.28	4	101	0.27	-0.16	5	5	0.11	0	1	69.3	7	9	0.72	0.3	4	81.4	5	5	0.36	0.43	3	43.4	0.61	0.25	0.44	0.045	-0.395
392	200.1	NP_002119.1	HMGB1	high mobility group protein B1 [Homo sapiens]	25	11	4	5	-0.39	0.07	4	135.3	4	4	0.09	0.2	3	120.6	5	6	-0.34	0.31	4	84.6	0.48	0.05	5	7	-2.54	0.35	5	220	9	12	-1.91	0.34	7	356.5	6	9	-2.2	0.47	6	158.3	0.63	0.34	0.555	0.195	-0.36
393	200.1	NP_002120.1	HMGB2	high mobility group protein B2 [Homo sapiens]	24	8	2	2	-0.21	0.31	2	22.5	4	4	0.59	0.6	2	20.4	2	2	0.31	0	1	17.8	0.8	0.52	1	1	1.24	0	1	104.6	5	5	-1.85	0.3	5	312.9	4	5	-1.86	0.3	2	149.6	-3.09	-3.1	†	†	†
394	201.1	NP_004550.2	YBX1	nuclease-sensitive element-binding protein 1 [Homo sapiens]	36	11	4	4	0.98	0.23	4	28.2	3	3	1.18	0.35	3	41.5	2	2	0.84	0.05	2	11.5	0.2	-0.14	6	8	-0.83	0	1	72.7	4	6	0.21	0.25	3	85.4	6	7	0.25	0.08	2	59.4	1.04	1.08	0.62	†	†
395	203.1	NP_003281.1	TPM4	tropomyosin alpha-4 chain isoform 2 [Homo sapiens]	29	11	3	3	-1.32	0	1	83.6	5	5	-0.92	0.22	3	119.4	3	3	-1.13	0	1	69.5	0.4	0.19	7	7	-2.89	0.7	6	285.3	7	8	-2.11	1	6	209.9	3	3	-1.7	0	1	166.7	0.78	1.19	0.59	0.69	0.1
396	203.1	NP_705935.1	TPM3	tropomyosin alpha-3 chain isoform 2 [Homo sapiens]	29	9	5	5	-0.8	0.74	2	83.6	4	4	-0.92	0.22	3	119.4	3	3	-1.13	0	1	69.5	-0.12	-0.33	7	9	-1.69	0.64	4	285.3	5	5	-0.92	0.48	3	209.9	5	5	-0.94	0.67	3	166.7	0.77	0.75	†	†	†
397	203.1	NP_001036816.1	TPM3	tropomyosin alpha-3 chain isoform 4 [Homo sapiens]	29	9	5	5	-0.8	0.74	2	83.6	4	4	-0.92	0.22	3	119.4	3	3	-1.13	0	1	69.5	-0.12	-0.33	7	9	-1.69	0.64	4	285.3	5	5	-0.92	0.48	3	209.9	5	5	-0.94	0.67	3	166.7	0.77	0.75	†	†	†
398	203.1	NP_001036818.1	TPM3	tropomyosin alpha-3 chain isoform 5 [Homo sapiens]	29	8	4	4	-0.8	0.74	2	83.6	4	4	-0.92	0.22	3	119.4	2	2	-1.13	0	1	69.5	-0.12	-0.33	6	6	-1.69	0.64	4	285.3	5	5	-0.92	0.48	3	209.9	4	4	-0.94	0.67	3	166.7	0.77	0.75	†	†	†
399	203.1	NP_001036817.1	TPM3	tropomyosin alpha-3 chain isoform 3 [Homo sapiens]	29	8	4	4	-0.8	0.74	2	83.6	4	4	-0.92	0.22	3	119.4	2	2	-1.13	0	1	69.5	-0.12	-0.33	6	6	-1.69	0.64	4	285.3	5	5	-0.92	0.48	3	209.9	4	4	-0.94	0.67	3	166.7	0.77	0.75	†	†	†
400	203.1	NP_001018020.1	TPM1	tropomyosin alpha-1 chain isoform 7 [Homo sapiens]	33	5	2	2	-1.32	0	1	83.6	4	4	-0.98	0	1	119.4	3	3	-1.13	0	1	69.5	0.34	0.19	3	3	-1.67	0	1	285.3	3	3	-1.47	0	1	209.9	3	3	-1.7	0	1	166.7	0.2	-0.03	0.27	0.08	-0.19
401	203.1	NP_001018008.1	TPM1	tropomyosin alpha-1 chain isoform 6 [Homo sapiens]	28	5	2	2	-1.32	0	1	83.6	4	4	-0.98	0	1	119.4	3	3	-1.13	0	1	69.5	0.34	0.19	3	3	-1.67	0	1	285.3	3	3	-1.47	0	1	209.9	3	3	-1.7	0	1	166.7	0.2	-0.03	0.27	0.08	-0.19
402	203.1	NP_001018007.1	TPM1	tropomyosin alpha-1 chain isoform 2 [Homo sapiens]	33	5	2	2	-1.32	0	1	83.6	4	4	-0.98	0	1	119.4	3	3	-1.13	0	1	69.5	0.34	0.19	3	3	-1.67	0	1	285.3	3	3	-1.47	0	1	209.9	3	3	-1.7	0	1	166.7	0.2	-0.03	0.27	0.08	-0.19
403	203.1	NP_001018006.1	TPM1	tropomyosin alpha-1 chain isoform 4 [Homo sapiens]	33	5	2	2	-1.32	0	1	83.6	4	4	-0.98	0	1	119.4	3	3	-1.13	0	1	69.5	0.34	0.19	3	3	-1.67	0	1	285.3	3	3	-1.47	0	1	209.9	3	3	-1.7	0	1	166.7	0.2	-0.03	0.27	0.08	-0.19
404	203.1	NP_001018005.1	TPM1	tropomyosin alpha-1 chain isoform 1 [Homo sapiens]	33	5	2	2	-1.32	0	1	83.6	4	4	-0.98	0	1	119.4	3	3	-1.13	0	1	69.5	0.34	0.19	3	3	-1.67	0	1	285.3	3	3	-1.47	0	1	209.9	3	3	-1.7	0	1	166.7	0.2	-0.03	0.27	0.08	-0.19
405	203.1	NP_001018004.1	TPM1	tropomyosin alpha-1 chain isoform 3 [Homo sapiens]	33	5	2	2	-1.32	0	1	83.6	4	4	-0.98	0	1	119.4	3	3	-1.13	0	1	69.5	0.34	0.19	3	3	-1.67	0	1	285.3	3	3	-1.47	0	1	209.9	3	3	-1.7	0	1	166.7	0.2	-0.03	0.27	0.08	-0.19
406	203.1	NP_998839.1	TPM2	tropomyosin beta chain isoform 2 [Homo sapiens]	33	5	1	1	-1.32	0	1	83.6	3	3	-0.98	0	1	119.4	2	2	-1.13	0	1	69.5	0.34	0.19	3	3	-1.67	0	1	285.3	4	5	-1.61	1.32	3	209.9	2	2	-1.7	0	1	166.7	0.06	-0.03	0.2	0.08	-0.12
407	203.1	NP_003280.2	TPM2	tropomyosin beta chain isoform 1 [Homo sapiens]	33	5	1	1	-1.32	0	1	83.6	3	3	-0.98	0	1	119.4	2	2	-1.13	0	1	69.5	0.34	0.19	3	3	-1.67	0	1	285.3	4	5	-1.61	1.32	3	209.9	2	2	-1.7	0	1	166.7	0.06	-0.03	0.2	0.08	-0.12
408	203.1	NP_000357.3	TPM1	tropomyosin alpha-1 chain isoform 5 [Homo sapiens]	33	5	2	2	-1.32	0	1	83.6	4	4	-0.98	0	1	119.4	3	3	-1.13	0	1	69.5	0.34	0.19	3	3	-1.67	0	1	285.3	3	3	-1.47	0	1	209.9	3	3	-1.7	0	1	166.7	0.2	-0.03	0.27	0.08	-0.19
409	203.1	NP_689476.2	TPM3	tropomyosin alpha-3 chain isoform 1 [Homo sapiens]	33	4	2	2	-1.32	0	1	83.6	4	4	-0.92	0.22	3	119.4	2	2	-1.13	0	1	69.5	0.4	0.19	3	3	-1.67	0	1	285.3	2	2	-1.47	0	1	209.9	2	2	-1.7	0	1	166.7	0.2	-0.03	0.3	0.08	-0.22
410	204.1	NP_001354.1	DKC1	h/ACA ribonucleoprotein complex subunit 4 isoform 1 [Homo sapiens]	58	11	5	7	2.98	0.15	4	127.3	7	7	3.05	0.76	7	113.1	6	7	2.35	0.21	5	77.5	0.07	-0.63	4	5	1.95	0.83	4	86.1	10	12	2.51	0.41	8	109.3	3	3	1.86	0.62	3	50.6	0.56	-0.09	0.315	-0.36	-0.675
411	205.1	NP_004209.2	RAB11B	ras-related protein Rab-11B [Homo sapiens]	24	11	2	2	0.63	0.22	2	35.3	2	2	0.7	0.12	2	27.2	2	2	0.42	0	1	21.8	0.07	-0.21	3	3	-1.29	0.07	3	32.2	5	5	-0.39	0.75	5	110.4	8	8	-1	0.15	5	92.1	0.9	0.29	0.485	0.04	-0.445
412	205.1	NP_004654.1	RAB11A	ras-related protein Rab-11A [Homo sapiens]	24	10	1	1	0.63	0.22	2	35.3	2	2	0.7	0.12	2	27.2	2	2	0.42	0	1	21.8	0.07	-0.21	3	3	-1.29	0.07	3	32.2	5	5	-0.39	0.75	5	110.4	8	8	-1	0.15	5	92.1	0.9	0.29	0.485	0.04	-0.445
413	206.1	NP_001035248.1	H2AFY	core histone macro-H2A.1 isoform 2 [Homo sapiens]	39	11	4	4	0.35	0.11	3	152.8	7	8	0.14	0.15	5	151.3	3	3	0.27	0	1	63.5	-0.21	-0.08	6	7	-0.59	0.16	3	260.8	7	8	-0.35	0.1	5	167	8	9	-0.5	0.05	5	496.1	0.24	0.09	0.015	0.005	-0.01
414	206.1	NP_613258.2	H2AFY	core histone macro-H2A.1 isoform 3 [Homo sapiens]	40	11	4	4	0.35	0.11	3	152.8	7	8	0.14	0.15	5	151.3	3	3	0.27	0	1	63.5	-0.21	-0.08	6	7	-0.59	0.16	3	260.8	7	8	-0.35	0.1	5	167	8	9	-0.5	0.05	5	496.1	0.24	0.09	0.015	0.005	-0.01
415	206.1	NP_004884.1	H2AFY	core histone macro-H2A.1 isoform 2 [Homo sapiens]	39	11	4	4	0.35	0.11	3	152.8	7	8	0.14	0.15	5	151.3	3	3	0.27	0	1	63.5	-0.21	-0.08	6	7	-0.59	0.16	3	260.8	7	8	-0.35	0.1	5	167	8	9	-0.5	0.05	5	496.1	0.24	0.09	0.015	0.005	-0.01
416	206.1	NP_613075.1	H2AFY	core histone macro-H2A.1 isoform 1 [Homo sapiens]	39	11	4	4	0.35	0.11	3	152.8	7	8	0.14	0.15	5	151.3	3	3	0.27	0	1	63.5	-0.21	-0.08	6	7	-0.59	0.16	3	260.8	7	8	-0.35	0.1	5	167	8	9	-0.5	0.05	5	496.1	0.24	0.09	0.015	0.005	-0.01
417	207.1	NP_001008709.1	PPP1CA	serine/threonine-protein phosphatase PP1-alpha catalytic subunit isoform 3 [Homo sapiens]	39	11	2	2	-0.16	0.44	2	39.2	3	3	0.71	0.2	2	34.8	3	3	0.36	0	1	37.6	0.87	0.52	2	2	-1.11	0.16	2	34.2	9	11	-0.61	0.3	6	159.5	5	7	-0.45	0.38	4	31	0.5	0.66	0.685	0.59	-0.095
418	207.1	NP_002699.1	PPP1CA	serine/threonine-protein phosphatase PP1-alpha catalytic subunit isoform 1 [Homo sapiens]	37	11	2	2	-0.16	0.44	2	39.2	3	3	0.71	0.2	2	34.8	3	3	0.36	0	1	37.6	0.87	0.52	2	2	-1.11	0.16	2	34.2	9	11	-0.61	0.3	6	159.5	5	7	-0.45	0.38	4	31	0.5	0.66	0.685	0.59	-0.095
419	208.1	NP_006443.1	PAICS	multifunctional protein ADE2 isoform 2 [Homo sapiens]	47	11	4	4	1.49	0.23	3	20.9	4	4	2.05	0.29	4	61.1	2	2	1.86	0.34	3	26	0.56	0.37	2	2	-0.12	0.28	3	63.2	7	8	0.29	0.2	6	106.9	4	4	0.12	0.34	3	29	0.41	0.24	0.485	0.305	-0.18
420	208.1	NP_001072993.1	PAICS	multifunctional protein ADE2 isoform 1 [Homo sapiens]	48	11	4	4	1.49	0.23	3	20.9	4	4	2.05	0.29	4	61.1	2	2	1.86	0.34	3	26	0.56	0.37	2	2	-0.12	0.28	3	63.2	7	8	0.29	0.2	6	106.9	4	4	0.12	0.34	3	29	0.41	0.24	0.485	0.305	-0.18
421	208.1	NP_001072992.1	PAICS	multifunctional protein ADE2 isoform 2 [Homo sapiens]	47	11	4	4	1.49	0.23	3	20.9	4	4	2.05	0.29	4	61.1	2	2	1.86	0.34	3	26	0.56	0.37	2	2	-0.12	0.28	3	63.2	7	8	0.29	0.2	6	106.9	4	4	0.12	0.34	3	29	0.41	0.24	0.485	0.305	-0.18
422	210.1	NP_004528.1	NAP1L1	nucleosome assembly protein 1-like 1 [Homo sapiens]	45	11	5	7	0.87	0.25	3	83.7	5	7	1.37	0.14	3	81	5	7	0.9	0.17	3	83.7	0.5	0.03	8	9	-0.8	0.22	5	55.6	9	12	-0.11	0.12	5	290.5	4	6	-0.47	0	1	25.7	0.69	0.33	0.595	0.18	-0.415
423	210.1	NP_631946.1	NAP1L1	nucleosome assembly protein 1-like 1 [Homo sapiens]	45	11	5	7	0.87	0.25	3	83.7	5	7	1.37	0.14	3	81	5	7	0.9	0.17	3	83.7	0.5	0.03	8	9	-0.8	0.22	5	55.6	9	12	-0.11	0.12	5	290.5	4	6	-0.47	0	1	25.7	0.69	0.33	0.595	0.18	-0.415
424	211.1	NP_001122384.1	PCBP2	poly(rC)-binding protein 2 isoform e [Homo sapiens]	38	11	6	6	-0.42	0.11	5	189.6	8	10	0.16	0.23	6	233.4	6	6	0.1	0.24	4	227.2	0.58	0.52	8	9	-1.62	0.11	5	99.7	10	13	-0.45	0.13	6	392.1	6	6	-0.65	0.26	4	316.9	1.17	0.97	0.875	0.745	-0.13
425	211.1	NP_001122383.1	PCBP2	poly(rC)-binding protein 2 isoform d [Homo sapiens]	39	11	6	6	-0.42	0.11	5	189.6	8	10	0.16	0.23	6	233.4	6	6	0.1	0.24	4	227.2	0.58	0.52	8	9	-1.62	0.11	5	99.7	10	13	-0.45	0.13	6	392.1	6	6	-0.65	0.26	4	316.9	1.17	0.97	0.875	0.745	-0.13
426	211.1	NP_005007.2	PCBP2	poly(rC)-binding protein 2 isoform a [Homo sapiens]	39	11	6	6	-0.42	0.11	5	189.6	8	10	0.16	0.23	6	233.4	6	6	0.1	0.24	4	227.2	0.58	0.52	8	9	-1.62	0.11	5	99.7	10	13	-0.45	0.13	6	392.1	6	6	-0.65	0.26	4	316.9	1.17	0.97	0.875	0.745	-0.13
427	211.1	NP_114366.1	PCBP2	poly(rC)-binding protein 2 isoform b [Homo sapiens]	38	11	6	6	-0.42	0.11	5	189.6	8	10	0.16	0.23	6	233.4	6	6	0.1	0.24	4	227.2	0.58	0.52	8	9	-1.62	0.11	5	99.7	10	13	-0.45	0.13	6	392.1	6	6	-0.65	0.26	4	316.9	1.17	0.97	0.875	0.745	-0.13
428	211.1	NP_001122386.1	PCBP2	poly(rC)-binding protein 2 isoform g [Homo sapiens]	33	9	5	5	-0.44	0.12	4	189.6	6	8	0.11	0.23	5	233.4	5	5	0.06	0.28	3	227.2	0.55	0.5	8	9	-1.62	0.11	5	99.7	8	11	-0.47	0.12	5	392.1	6	6	-0.65	0.26	4	316.9	1.15	0.97	0.85	0.735	-0.115
429	211.1	NP_001122385.1	PCBP2	poly(rC)-binding protein 2 isoform f [Homo sapiens]	35	9	5	5	-0.44	0.12	4	189.6	6	8	0.11	0.23	5	233.4	5	5	0.06	0.28	3	227.2	0.55	0.5	8	9	-1.62	0.11	5	99.7	8	11	-0.47	0.12	5	392.1	6	6	-0.65	0.26	4	316.9	1.15	0.97	0.85	0.735	-0.115
430	211.1	NP_001092090.1	PCBP2	poly(rC)-binding protein 2 isoform c [Homo sapiens]	35	9	5	5	-0.44	0.12	4	189.6	6	8	0.11	0.23	5	233.4	5	5	0.06	0.28	3	227.2	0.55	0.5	8	9	-1.62	0.11	5	99.7	8	11	-0.47	0.12	5	392.1	6	6	-0.65	0.26	4	316.9	1.15	0.97	0.85	0.735	-0.115
431	212.1	NP_055317.1	PRPF19	pre-mRNA-processing factor 19 [Homo sapiens]	55	10	3	3	0.38	0.29	4	51.6	3	3	0.66	0	1	15	2	2	0.65	0	1	73.8	0.28	0.27	2	2	-1.65	0.42	2	37.7	5	5	-0.68	0.37	5	83.7	5	5	-0.88	0.17	4	138.6	0.97	0.77	0.625	0.52	-0.105
432	214.1	NP_006796.1	HNRNPA0	heterogeneous nuclear ribonucleoprotein A0 [Homo sapiens]	31	10	7	8	-1.36	0.22	5	106.9	9	12	-0.34	0.16	5	178.9	8	11	-0.54	0.25	5	191.2	1.02	0.82	6	8	-1.48	0.37	5	183.3	6	6	-0.08	3.4	5	180.4	7	9	-0.24	0.11	4	145.5	1.4	1.24	1.21	1.03	-0.18
433	215.1	NP_001003.1	RPS8	40S ribosomal protein S8 [Homo sapiens]	24	10	8	12	-0.9	0.16	5	355.7	7	11	-0.5	0.15	5	385.7	7	11	-0.97	0.2	5	333.1	0.4	-0.07	7	11	0.87	0.05	3	285.1	7	11	1.54	0.4	5	290.7	7	12	1.4	0.06	3	285.2	0.67	0.53	0.535	0.23	-0.305
434	217.1	NP_004068.2	CS	citrate synthase, mitochondrial precursor [Homo sapiens]	52	10	2	2	0.08	0.28	3	34.6	3	3	1.26	0	1	36.2	3	3	0.11	0.17	2	35	1.18	0.03	7	8	-2.03	0.1	4	134.1	8	8	-1.58	0.27	5	204.5	7	8	-1.7	0.25	5	163.4	0.45	0.33	0.815	0.18	-0.635
435	220.1	NP_001001.2	RPS6	40S ribosomal protein S6 [Homo sapiens]	29	10	6	6	-1.15	0.49	4	263.8	3	5	-0.53	0.49	4	273	6	7	-1.14	0.55	5	171.5	0.62	0.01	7	7	0.47	0.09	4	249.1	5	6	1.4	0.41	5	203.5	6	6	0.86	0.18	4	223.7	0.93	0.39	0.775	0.2	-0.575
436	224.1	NP_006550.1	KHDRBS1	KH domain-containing, RNA-binding, signal transduction-associated protein 1 [Homo sapiens]	48	10	3	3	-0.52	0.07	3	182.7	3	5	-0.19	0	1	135.3	5	7	0.32	0.06	3	178.3	0.33	0.84	3	4	-1.15	0.48	5	167.5	5	7	-0.66	0.12	3	221.3	2	3	-0.01	0.12	2	212.9	0.49	1.14	0.41	0.99	0.58
437	225.1	NP_112740.1	HNRPDL	heterogeneous nuclear ribonucleoprotein D-like [Homo sapiens]	46	10	5	8	-0.41	0.14	3	397.1	8	10	-0.11	0.21	5	494.4	5	6	-0.38	0.12	3	368.6	0.3	0.03	6	9	-1.21	0.5	5	832.5	8	11	-0.35	0.22	6	2144.7	7	10	-0.65	0.26	4	95.9	0.86	0.56	0.58	0.295	-0.285
438	225.1	NP_001003810.1	HNRNPD	heterogeneous nuclear ribonucleoprotein D0 isoform d [Homo sapiens]	31	10	7	8	-0.21	0.23	5	397.1	7	9	0.2	0.11	5	494.4	6	7	-0.04	0	2	368.6	0.41	0.17	9	16	-1.37	0.45	8	832.5	9	18	-0.96	0.27	8	2144.7	9	19	-1.43	0.28	7	173.6	0.41	-0.06	0.41	0.055	-0.355
439	225.1	NP_112738.1	HNRNPD	heterogeneous nuclear ribonucleoprotein D0 isoform a [Homo sapiens]	38	10	7	8	-0.21	0.23	5	397.1	7	9	0.2	0.11	5	494.4	6	7	-0.04	0	2	368.6	0.41	0.17	9	16	-1.37	0.45	8	832.5	9	18	-0.89	0.33	9	2144.7	9	19	-1.43	0.28	7	173.6	0.48	-0.06	0.445	0.055	-0.39
440	225.1	NP_112737.1	HNRNPD	heterogeneous nuclear ribonucleoprotein D0 isoform b [Homo sapiens]	36	10	7	8	-0.21	0.23	5	397.1	7	9	0.2	0.11	5	494.4	6	7	-0.04	0	2	368.6	0.41	0.17	9	16	-1.37	0.45	8	832.5	9	18	-0.96	0.27	8	2144.7	9	19	-1.43	0.28	7	173.6	0.41	-0.06	0.41	0.055	-0.355
441	225.1	NP_002129.2	HNRNPD	heterogeneous nuclear ribonucleoprotein D0 isoform c [Homo sapiens]	33	10	7	8	-0.21	0.23	5	397.1	7	9	0.2	0.11	5	494.4	6	7	-0.04	0	2	368.6	0.41	0.17	9	16	-1.37	0.45	8	832.5	9	18	-0.89	0.33	9	2144.7	9	19	-1.43	0.28	7	173.6	0.48	-0.06	0.445	0.055	-0.39
442	226.1	NP_001026854.1	SFRS7	splicing factor, arginine/serine-rich 7 [Homo sapiens]	27	10	6	8	-0.48	0.2	4	175.2	7	9	0.17	0.27	4	268	6	8	-0.28	0.08	2	335.3	0.65	0.2	7	7	-1.42	0.16	4	206.1	8	10	-0.52	0.46	5	427.9	8	11	-0.92	0.05	4	357	0.9	0.5	0.775	0.35	-0.425
443	226.1	NP_003008.1	SFRS3	splicing factor, arginine/serine-rich 3 [Homo sapiens]	19	7	5	7	-0.69	0.02	2	196.3	5	7	-0.06	0.17	2	268	6	8	-0.54	0.19	3	335.3	0.63	0.15	2	2	-1.22	0	1	47.8	4	6	-0.4	0	1	427.9	7	9	-0.88	0.03	3	357	0.82	0.34	0.725	0.245	-0.48
444	227.1	NP_006784.1	PRDX3	thioredoxin-dependent peroxide reductase, mitochondrial isoform a precursor [Homo sapiens]	28	10	3	3	0.44	0.3	2	13.9	3	3	1.47	0.17	3	66.9	2	2	1.88	0	1	131.1	1.03	1.44	7	7	-1.97	0.15	5	199.9	1	2	-1.04	0.98	4	370.7	4	4	-0.73	0	1	229.8	0.93	1.24	0.98	1.34	0.36
445	228.1	NP_001001973.1	ATP5C1	ATP synthase subunit gamma, mitochondrial isoform L (liver) precursor [Homo sapiens]	33	10	9	9	-1.1	0.2	5	45.5	7	7	-0.71	0.29	4	64.5	6	6	-0.69	0.29	5	73.4	0.39	0.41	6	6	-1.72	0.48	6	93.2	8	8	-0.88	0.49	5	126.1	7	7	-1.16	0.78	4	102.6	0.84	0.56	0.615	0.485	-0.13
446	228.1	NP_005165.1	ATP5C1	ATP synthase subunit gamma, mitochondrial isoform H (heart) precursor [Homo sapiens]	33	9	9	9	-1.1	0.2	5	45.5	7	7	-0.71	0.29	4	64.5	6	6	-0.69	0.29	5	73.4	0.39	0.41	5	5	-1.72	0.48	6	93.2	8	8	-0.88	0.49	5	126.1	6	6	-1.16	0.78	4	102.6	0.84	0.56	0.615	0.485	-0.13
447	229.1	NP_001106674.1	NACA	nascent polypeptide-associated complex subunit alpha isoform a [Homo sapiens]	205	10	3	4	1	0	2	45.4	5	6	1.28	0.18	3	51.5	5	7	0.9	0.45	2	38.2	0.28	-0.1	6	10	-1.59	0.13	3	119.1	7	12	-0.56	0.11	4	106.2	6	7	-0.76	0.1	3	78.9	1.03	0.83	0.655	†	†
448	229.1	NP_005585.1	NACA	nascent polypeptide-associated complex subunit alpha isoform b [Homo sapiens]	23	9	3	4	1	0	2	45.4	5	6	1.28	0.18	3	51.5	4	6	0.9	0.45	2	38.2	0.28	-0.1	6	10	-1.59	0.13	3	119.1	7	12	-0.56	0.11	4	106.2	6	7	-0.76	0.1	3	78.9	1.03	0.83	0.655	†	†
449	229.1	NP_001106673.1	NACA	nascent polypeptide-associated complex subunit alpha isoform b [Homo sapiens]	23	9	3	4	1	0	2	45.4	5	6	1.28	0.18	3	51.5	4	6	0.9	0.45	2	38.2	0.28	-0.1	6	10	-1.59	0.13	3	119.1	7	12	-0.56	0.11	4	106.2	6	7	-0.76	0.1	3	78.9	1.03	0.83	0.655	†	†
450	229.1	NP_001106672.1	NACA	nascent polypeptide-associated complex subunit alpha isoform b [Homo sapiens]	23	9	3	4	1	0	2	45.4	5	6	1.28	0.18	3	51.5	4	6	0.9	0.45	2	38.2	0.28	-0.1	6	10	-1.59	0.13	3	119.1	7	12	-0.56	0.11	4	106.2	6	7	-0.76	0.1	3	78.9	1.03	0.83	0.655	†	†
451	232.1	NP_056455.3	SERBP1	plasminogen activator inhibitor 1 RNA-binding protein isoform 4 [Homo sapiens]	42	10	3	3	1.33	0	1	36.9	4	4	2.01	0.04	3	40.6	5	5	1.73	0.21	4	63.2	0.68	0.4	5	5	-0.26	0.06	2	49.6	5	5	0.38	0.22	4	120.6	7	8	0	0.23	5	65.7	0.64	0.26	0.66	0.33	-0.33
452	232.1	NP_001018079.1	SERBP1	plasminogen activator inhibitor 1 RNA-binding protein isoform 3 [Homo sapiens]	43	10	3	3	1.33	0	1	36.9	4	4	2.01	0.04	3	40.6	5	5	1.73	0.21	4	63.2	0.68	0.4	5	5	-0.26	0.06	2	49.6	5	5	0.38	0.22	4	120.6	7	8	0	0.23	5	65.7	0.64	0.26	0.66	0.33	-0.33
453	232.1	NP_001018078.1	SERBP1	plasminogen activator inhibitor 1 RNA-binding protein isoform 2 [Homo sapiens]	44	10	3	3	1.33	0	1	36.9	4	4	2.01	0.04	3	40.6	5	5	1.73	0.21	4	63.2	0.68	0.4	5	5	-0.26	0.06	2	49.6	5	5	0.38	0.22	4	120.6	7	8	0	0.23	5	65.7	0.64	0.26	0.66	0.33	-0.33
454	232.1	NP_001018077.1	SERBP1	plasminogen activator inhibitor 1 RNA-binding protein isoform 1 [Homo sapiens]	45	10	3	3	1.33	0	1	36.9	4	4	2.01	0.04	3	40.6	5	5	1.73	0.21	4	63.2	0.68	0.4	5	5	-0.26	0.06	2	49.6	5	5	0.38	0.22	4	120.6	7	8	0	0.23	5	65.7	0.64	0.26	0.66	0.33	-0.33
455	233.1	NP_001012496.1	U2AF2	splicing factor U2AF 65 kDa subunit isoform b [Homo sapiens]	53	10	6	7	-0.04	0.13	4	140.4	6	6	0.26	0.21	4	132.4	6	7	-0.43	0.16	5	118.6	0.3	-0.39	8	10	-1.91	0.24	6	209.3	7	7	-1.34	0.24	5	248.8	3	4	-1.43	0.2	2	266.4	0.57	0.48	0.435	†	†
456	233.1	NP_009210.1	U2AF2	splicing factor U2AF 65 kDa subunit isoform a [Homo sapiens]	53	10	6	7	-0.04	0.13	4	140.4	6	6	0.26	0.21	4	132.4	6	7	-0.43	0.16	5	118.6	0.3	-0.39	8	10	-1.91	0.24	6	209.3	7	7	-1.34	0.24	5	248.8	3	4	-1.43	0.2	2	266.4	0.57	0.48	0.435	†	†
457	236.1	NP_958842.1	RAB5C	ras-related protein Rab-5C isoform a [Homo sapiens]	23	10	1	1	-0.28	0	1	56.9	2	2	0.45	0.02	2	59.3	2	2	-0.3	0.09	2	37.1	0.73	-0.02	4	4	-1.36	1.46	4	56.9	7	7	-1.23	0.47	6	126	7	7	-1.51	0.31	7	155.6	0.13	-0.15	0.43	-0.085	-0.515
458	236.1	NP_004574.2	RAB5C	ras-related protein Rab-5C isoform b [Homo sapiens]	23	10	1	1	-0.28	0	1	56.9	2	2	0.45	0.02	2	59.3	2	2	-0.3	0.09	2	37.1	0.73	-0.02	4	4	-1.36	1.46	4	56.9	7	7	-1.23	0.47	6	126	7	7	-1.51	0.31	7	155.6	0.13	-0.15	0.43	-0.085	-0.515
459	236.1	NP_002859.1	RAB5B	ras-related protein Rab-5B [Homo sapiens]	24	4	1	1	-0.28	0	1	56.9	1	1	0.47	0	1	59.3	2	2	-0.3	0.09	2	37.1	0.75	-0.02	2	2	-0.65	2	2	56.9	2	2	-1.52	0.04	2	126	3	3	-2.21	0.63	3	155.6	-0.87	-1.56	†	-0.79	†
460	236.1	NP_004153.2	RAB5A	ras-related protein Rab-5A [Homo sapiens]	24	3	1	1	-0.28	0	1	56.9	1	1	0.47	0	1	59.3	2	2	-0.3	0.09	2	37.1	0.75	-0.02	1	1	0.76	0	1	56.9	2	2	-1.52	0.04	2	126	2	2	-1.85	0.15	2	155.6	-2.28	-2.61	†	-1.315	†
461	237.1	NP_751896.1	NASP	nuclear autoantigenic sperm protein isoform 1 [Homo sapiens]	86	10	2	3	0.93	0.51	2	23.3	3	4	1.19	0.41	3	47.4	4	5	1.19	0.47	4	52	0.26	0.26	8	9	-0.96	0.78	8	148	2	2	-1.55	0.13	3	46.7	5	6	-0.8	0.54	4	157.3	-0.59	0.16	†	0.21	†
462	237.1	NP_002473.2	NASP	nuclear autoantigenic sperm protein isoform 2 [Homo sapiens]	85	10	2	3	0.93	0.51	2	23.3	3	4	1.19	0.41	3	47.4	4	5	1.19	0.47	4	52	0.26	0.26	8	9	-0.96	0.78	8	148	2	2	-1.55	0.13	3	46.7	5	6	-0.8	0.54	4	157.3	-0.59	0.16	†	0.21	†
463	237.1	NP_689511.2	NASP	nuclear autoantigenic sperm protein isoform 3 [Homo sapiens]	49	4	2	3	0.93	0.51	2	23.3	2	3	1.23	0.57	2	47.4	2	3	0.99	0.7	2	52	0.3	0.06	3	4	-1.36	0.96	4	148	2	2	-1.55	0.13	3	46.7	3	4	-1.55	0	1	157.3	-0.19	-0.19	0.055	-0.065	-0.12
464	241.1	NP_038470.1	STOML2	stomatin-like protein 2 [Homo sapiens]	39	9	3	3	-0.73	0.64	2	10.1	4	5	0.15	0.12	3	29.1	4	5	-0.45	0.24	3	19.1	0.88	0.28	3	3	-1.17	0.29	4	31	6	7	-0.69	0.25	5	77.4	3	4	-0.62	0.17	3	28.8	0.48	0.55	0.68	0.415	-0.265
465	243.1	NP_000963.1	RPL7A	60S ribosomal protein L7a [Homo sapiens]	30	9	5	8	-0.15	0.02	3	402	4	6	0.47	0.11	5	385.9	4	6	0.08	0.07	3	234.6	0.62	0.23	6	8	-0.12	0.07	4	346.7	6	8	0.7	0.11	6	355.3	8	10	0.37	0.17	5	338.9	0.82	0.49	0.72	0.36	-0.36
466	244.1	NP_000185.1	HPRT1	hypoxanthine-guanine phosphoribosyltransferase [Homo sapiens]	25	9	0	0	0.14	0	1	9.3	2	2	0.29	0.12	2	18.3	3	3	0.06	0	1	17.7	0.15	-0.08	2	2	-2.15	0.15	2	28.4	5	5	-1.8	0.1	4	88.9	5	5	-1.52	0.12	4	34.4	0.35	0.63	0.25	†	†
467	245.1	NP_001688.1	ATP5O	ATP synthase subunit O, mitochondrial precursor [Homo sapiens]	23	9	5	5	-0.93	0.16	3	50.7	4	4	-0.53	0.1	3	29.7	2	2	-0.43	5.49	2	31.3	0.4	0.5	2	2	-1.98	0.07	2	32.7	5	5	-1.67	0.17	4	65.9	5	5	-1.99	0.14	3	92.2	0.31	-0.01	0.355	0.245	-0.11
468	247.1	NP_079199.2	NUP210	nuclear pore membrane glycoprotein 210 precursor [Homo sapiens]	205	9	2	2	-0.65	0.35	2	23.6	1	1	-0.49	0.04	2	19.6	2	2	-0.87	0.17	3	20.4	0.16	-0.22	9	10	-1.73	0.33	10	41.4	1	1	-0.87	0	1	5.1	3	3	-1.26	0.08	4	29.8	0.86	0.47	0.51	0.125	-0.385
469	249.1	NP_612510.1	TECR	trans-2,3-enoyl-CoA reductase [Homo sapiens]	36	9	6	7	-2.31	0.31	6	62.8	6	8	-2.15	0.37	4	74	6	6	-2.44	0.09	4	53.5	0.16	-0.13	2	2	-0.2	0.26	2	39.6	4	4	0.69	0.13	3	54.2	2	2	0.12	0	1	20.6	0.89	0.32	0.525	0.095	-0.43
470	250.1	NP_036205.1	CCT5	T-complex protein 1 subunit epsilon [Homo sapiens]	60	9	2	2	1.52	0.06	3	30.4	4	5	1.86	0.09	3	33.8	1	1	1.7	0.6	2	32.1	0.34	0.18	5	6	-0.63	0.18	3	50.1	4	6	0.24	0.18	5	92.5	2	2	0.03	0.26	3	43.5	0.87	0.66	0.605	0.42	-0.185
471	251.1	NP_004035.2	ATIC	bifunctional purine biosynthesis protein PURH [Homo sapiens]	65	9	3	4	0.02	0.19	3	30.5	4	4	0.49	0.36	2	24.1	2	3	0.31	0	1	30.6	0.47	0.29	3	3	-1.29	0.21	3	29.6	3	3	-1.12	0.23	3	38.2	5	5	-0.83	0.29	4	26.1	0.17	0.46	0.32	0.375	0.055
472	252.1	NP_002347.5	MARCKS	myristoylated alanine-rich C-kinase substrate [Homo sapiens]	32	9	3	3	0.18	0.03	2	20.5	3	3	0.52	0	1	17.5	1	1	0.38	0	1	15.9	0.34	0.2	5	5	-1.54	0.57	5	36.6	5	5	-1.28	0.61	5	61.3	5	5	-1.73	0.56	4	41.3	0.26	-0.19	0.3	0.005	-0.295
473	254.1	NP_006126.1	CAPZA1	F-actin-capping protein subunit alpha-1 [Homo sapiens]	33	9	2	3	-0.09	0.09	2	24	3	4	-1.61	0.01	2	49.2	3	4	-1.32	0.06	2	26.8	-1.52	-1.23	4	4	0.4	0.13	4	44.4	3	3	-0.48	0.21	2	69.2	5	6	0.04	0.33	3	43.3	-0.88	-0.36	-1.2	-0.795	0.405
474	255.1	NP_002873.1	RANBP1	ran-specific GTPase-activating protein [Homo sapiens]	23	9	1	1	0.35	0	1	30.9	3	3	1.58	1.04	2	55.9	2	2	1.16	0.05	2	50.5	1.23	0.81	6	7	-1.42	0.22	4	220.6	9	9	-0.72	0.01	3	257	6	6	-0.71	0.22	4	305.3	0.7	0.71	0.965	0.76	-0.205
475	255.1	XP_372200.3	LOC389842	PREDICTED: similar to RAN binding protein 1 [Homo sapiens]	23	6	1	1	0.35	0	1	30.9	3	3	1.58	1.04	2	55.9	2	2	1.16	0.05	2	50.5	1.23	0.81	5	6	-1.49	0.2	3	220.6	6	6	-0.73	0	1	257	3	3	-0.61	0.13	3	305.3	0.76	0.88	0.995	0.845	-0.15
476	255.1	XP_947703.2	LOC389842	PREDICTED: similar to RAN binding protein 1 [Homo sapiens]	23	6	1	1	0.35	0	1	30.9	3	3	1.58	1.04	2	55.9	2	2	1.16	0.05	2	50.5	1.23	0.81	5	6	-1.49	0.2	3	220.6	6	6	-0.73	0	1	257	3	3	-0.61	0.13	3	305.3	0.76	0.88	0.995	0.845	-0.15
477	256.1	NP_002958.2	SAFB	scaffold attachment factor B1 [Homo sapiens]	103	9	3	3	0.02	0.32	3	86.7	0	0	0.37	0.19	3	117.3	2	2	-0.04	0.2	2	97.7	0.35	-0.06	5	5	-1.1	0.35	5	159.5	0	0	-0.72	0.17	3	31.3	6	6	-0.92	0.25	5	215.8	0.38	0.18	0.365	0.06	-0.305
478	256.1	NP_055464.1	SAFB2	scaffold attachment factor B2 [Homo sapiens]	107	7	2	2	0.31	0	1	86.7	0	0	0.37	0.19	3	117.3	0	0	0.1	0	1	97.7	0.06	-0.21	3	3	-1	0.15	3	159.5	0	0	-0.92	0	1	31.3	4	4	-0.88	0.28	3	215.8	0.08	0.12	0.07	-0.045	-0.115
479	257.1	NP_001027454.1	TMPO	thymopoietin isoform beta [Homo sapiens]	51	9	4	4	-0.88	0	1	36.3	3	3	-0.3	0	1	30.5	3	3	0.24	0	1	20.8	0.58	1.12	6	10	-2.2	0.73	4	76.5	5	7	-1.87	0.52	5	64.2	6	9	-1.47	1.02	7	46.1	0.33	0.73	0.455	0.925	0.47
480	257.1	NP_001027455.1	TMPO	thymopoietin isoform gamma [Homo sapiens]	39	7	4	4	-0.88	0	1	36.3	3	3	-0.3	0	1	30.5	3	3	0.24	0	1	20.8	0.58	1.12	6	10	-2.2	0.73	4	76.5	4	6	-1.84	0.59	4	61.7	5	8	-1.87	0.3	5	46.1	0.36	0.33	0.47	0.725	0.255
481	257.1	NP_003267.1	TMPO	thymopoietin isoform alpha [Homo sapiens]	75	6	4	4	-0.88	0	1	36.3	3	3	-0.3	0	1	30.5	3	3	0.24	0	1	20.8	0.58	1.12	5	9	-2.2	0.73	4	76.5	4	6	-2.01	0.63	5	61.7	5	8	-1.87	0.3	5	46.1	0.19	0.33	0.385	0.725	0.34
482	258.1	NP_004484.1	HSD17B10	3-hydroxyacyl-CoA dehydrogenase type-2 isoform 1 [Homo sapiens]	27	9	4	4	0.4	0.05	2	26.1	4	4	1.1	0.3	2	31.5	3	3	0.59	0	1	24.1	0.7	0.19	5	5	-0.93	0.16	4	34	1	1	-0.2	0.27	2	51.8	8	8	-0.45	0.17	5	85.3	0.73	0.48	0.715	0.335	-0.38
483	258.1	NP_001032900.1	HSD17B10	3-hydroxyacyl-CoA dehydrogenase type-2 isoform 2 [Homo sapiens]	26	8	4	4	0.4	0.05	2	26.1	4	4	1.1	0.3	2	31.5	3	3	0.59	0	1	24.1	0.7	0.19	4	4	-0.89	0.16	3	34	1	1	-0.01	0	1	51.8	7	7	-0.42	0.18	4	85.3	0.88	0.47	0.79	0.33	-0.46
484	260.1	NP_005601.1	RBBP4	histone-binding protein RBBP4 isoform a [Homo sapiens]	48	9	6	6	0.07	0.35	5	204.4	4	6	0.4	0.43	4	110.3	5	6	0.03	0.05	3	127.7	0.33	-0.04	3	4	-1.53	0.22	2	141.9	7	7	-0.75	0.57	4	201.3	4	7	-0.7	0.55	3	71.2	0.78	0.83	0.555	†	†
485	260.1	NP_002884.1	RBBP7	histone-binding protein RBBP7 [Homo sapiens]	48	8	5	5	-0.07	0.19	4	204.4	3	5	0.25	0.38	3	110.3	5	6	0.03	0.05	3	127.7	0.32	0.1	4	6	-1.61	0.05	2	141.9	6	7	-1.15	0.28	5	201.3	2	5	-0.83	0.71	2	71.2	0.46	0.78	0.39	0.44	0.05
486	261.1	NP_001001329.1	PRKCSH	glucosidase 2 subunit beta isoform 2 [Homo sapiens]	59	9	4	4	-0.07	0.11	3	24	4	4	0.48	0.4	3	29.7	4	4	0.11	0.15	3	26.1	0.55	0.18	5	8	-2.5	0.36	6	53.1	7	8	-1.96	0.45	5	98.8	5	8	-2.06	1.09	7	27.6	0.54	0.44	0.545	0.31	-0.235
487	261.1	NP_002734.2	PRKCSH	glucosidase 2 subunit beta isoform 1 [Homo sapiens]	59	9	4	4	-0.07	0.11	3	24	4	4	0.48	0.4	3	29.7	4	4	0.11	0.15	3	26.1	0.55	0.18	5	8	-2.5	0.36	6	53.1	7	8	-1.96	0.45	5	98.8	5	8	-2.06	1.09	7	27.6	0.54	0.44	0.545	0.31	-0.235
488	262.1	NP_000964.1	RPL8	60S ribosomal protein L8 [Homo sapiens]	28	9	5	5	0.15	0.1	3	256.4	5	5	0.72	0.18	3	289.8	4	4	0.28	0.24	2	102.3	0.57	0.13	6	7	-0.03	0.11	5	259.2	4	5	0.74	0	1	285.4	4	4	0.47	0.16	3	119.2	0.77	0.5	0.67	0.315	-0.355
489	262.1	NP_150644.1	RPL8	60S ribosomal protein L8 [Homo sapiens]	28	9	5	5	0.15	0.1	3	256.4	5	5	0.72	0.18	3	289.8	4	4	0.28	0.24	2	102.3	0.57	0.13	6	7	-0.03	0.11	5	259.2	4	5	0.74	0	1	285.4	4	4	0.47	0.16	3	119.2	0.77	0.5	0.67	0.315	-0.355
490	264.1	NP_115754.2	EEF1D	elongation factor 1-delta isoform 1 [Homo sapiens]	71	9	4	4	0.63	0.22	3	45.7	5	6	1.08	0.31	4	59.9	5	5	0.88	0.23	3	49	0.45	0.25	6	7	-1.25	0.16	5	135.4	7	7	-0.55	0.15	5	200.1	9	10	-0.73	0.09	4	141.2	0.7	0.52	0.575	0.385	-0.19
491	264.1	NP_001951.2	EEF1D	elongation factor 1-delta isoform 2 [Homo sapiens]	31	9	4	4	0.63	0.22	3	45.7	5	6	1.08	0.31	4	59.9	5	5	0.88	0.23	3	49	0.45	0.25	6	7	-1.25	0.16	5	135.4	7	7	-0.55	0.15	5	200.1	9	10	-0.73	0.09	4	141.2	0.7	0.52	0.575	0.385	-0.19
492	266.1	NP_001093640.1	IMMT	mitochondrial inner membrane protein isoform 3 [Homo sapiens]	83	9	1	1	0.43	0	1	11	3	3	0.5	0.05	2	15	2	2	-0.04	0	1	18.8	0.07	-0.47	6	6	-1.1	0.35	5	29.1	3	3	-0.9	0	1	26.4	0	0	-1.07	0	1	15.6	0.2	0.03	0.135	-0.22	-0.355
493	266.1	NP_006830.2	IMMT	mitochondrial inner membrane protein isoform 1 [Homo sapiens]	84	9	1	1	0.43	0	1	11	3	3	0.5	0.05	2	15	2	2	-0.04	0	1	18.8	0.07	-0.47	6	6	-1.1	0.35	5	29.1	3	3	-0.9	0	1	26.4	0	0	-1.07	0	1	15.6	0.2	0.03	0.135	-0.22	-0.355
494	266.1	NP_001093639.1	IMMT	mitochondrial inner membrane protein isoform 2 [Homo sapiens]	83	9	1	1	0.43	0	1	11	3	3	0.5	0.05	2	15	2	2	-0.04	0	1	18.8	0.07	-0.47	6	6	-1.1	0.35	5	29.1	3	3	-0.9	0	1	26.4	0	0	-1.07	0	1	15.6	0.2	0.03	0.135	-0.22	-0.355
495	267.1	NP_006793.1	SF3A3	splicing factor 3A subunit 3 [Homo sapiens]	59	8	3	3	0.2	0.47	2	41	3	3	0.52	0	1	31.1	5	5	-0.1	0	1	31.5	0.32	-0.3	4	4	-2	0.16	2	52.9	4	4	-1.22	0.14	3	51.7	4	4	-1.05	0.32	3	18.9	0.78	0.95	0.55	†	†
496	278.1	NP_000960.2	RPL5	60S ribosomal protein L5 [Homo sapiens]	34	8	3	3	0.81	0	1	84.6	5	5	1.93	0.36	3	84.7	2	2	1.22	0	1	43.4	1.12	0.41	4	6	-0.96	0	1	233.2	5	5	0.32	0.13	3	262.3	4	5	-0.09	0.09	3	208.3	1.28	0.87	1.2	0.64	-0.56
497	279.1	NP_001279.2	CLIC1	chloride intracellular channel protein 1 [Homo sapiens]	27	8	2	2	-0.56	0	1	21	2	2	0.2	0	1	47.9	2	3	-0.08	0	1	25.4	0.76	0.48	5	5	-2.39	0.53	5	52.6	6	7	-1.65	0.36	6	110.6	6	7	-1.59	0.07	5	132.2	0.74	0.8	0.75	0.64	-0.11
498	280.1	NP_006699.2	GLO1	lactoylglutathione lyase [Homo sapiens]	21	8	3	4	-0.07	0	1	78.8	2	4	0.28	0.01	2	59.1	3	4	0.27	0	1	68.8	0.35	0.34	2	3	-1.96	0.41	4	66.4	5	9	-1.38	0.4	3	245.1	3	5	-1.68	0.27	3	139.5	0.58	0.28	0.465	0.31	-0.155
499	285.1	NP_006296.1	ANP32A	acidic leucine-rich nuclear phosphoprotein 32 family member A [Homo sapiens]	29	6	2	2	0.22	0	1	35.8	2	2	0.88	0.27	2	28.9	2	2	0.54	0	1	20.4	0.66	0.32	2	2	-1.88	0.31	3	77	5	5	-1.31	0.22	4	87.7	3	3	-1.41	0	1	100.6	0.57	0.47	0.615	0.395	-0.22
500	285.1	NP_036535.1	ANP32C	acidic leucine-rich nuclear phosphoprotein 32 family member C [Homo sapiens]	27	2	1	1	0.83	0	1	35.8	1	1	1.07	0	1	28.9	2	2	0.54	0	1	20.4	0.24	-0.29	1	1	-1.73	0	1	50.9	2	2	-1.15	0	1	87.7	2	2	-1.41	0	1	100.6	0.58	0.32	0.41	0.015	-0.395
501	288.1	NP_005907.3	MCM7	DNA replication licensing factor MCM7 isoform 1 [Homo sapiens]	81	8	4	4	-1.74	0.48	5	30.9	4	4	-1.22	0.19	6	42	5	6	-1.59	0.13	6	43.3	0.52	0.15	5	5	-2.11	0.59	6	34.3	5	5	-1.19	0.29	6	32.5	2	2	-1.47	0.53	2	20.8	0.92	0.64	0.72	0.395	-0.325
502	288.1	NP_877577.1	MCM7	DNA replication licensing factor MCM7 isoform 2 [Homo sapiens]	61	6	3	3	-1.81	0.53	4	30.9	4	4	-1.2	0.21	5	42	4	5	-1.63	0.11	5	43.3	0.61	0.18	3	3	-2.15	0.65	3	34.3	4	4	-1.07	0.15	4	32.5	2	2	-1.47	0.53	2	20.8	1.08	0.68	0.845	0.43	-0.415
503	291.1	NP_057479.2	PTPLAD1	protein tyrosine phosphatase-like protein PTPLAD1 [Homo sapiens]	43	8	3	3	-1.98	0	1	78.9	5	5	-1.81	0.36	3	114.8	6	6	-2.26	0.23	4	79.8	0.17	-0.28	4	4	-0.4	0.01	2	75.1	8	9	-0.1	0.12	4	107.2	5	5	-0.56	0.06	3	36.9	0.3	-0.16	0.235	-0.22	-0.455
504	292.1	NP_001121188.1	ETFA	electron transfer flavoprotein subunit alpha, mitochondrial isoform b [Homo sapiens]	30	8	2	2	-0.62	0.07	2	20.1	3	4	-0.64	0	1	36	5	5	-0.72	0.12	3	45.3	-0.02	-0.1	5	6	-2.02	0.45	4	50.7	5	8	-1.85	0.33	5	100.7	5	6	-1.75	0.38	4	96.5	0.17	0.27	0.075	0.085	0.01
505	292.1	NP_000117.1	ETFA	electron transfer flavoprotein subunit alpha, mitochondrial isoform a [Homo sapiens]	35	7	2	2	-0.62	0.07	2	20.1	3	4	-0.64	0	1	36	4	4	-0.72	0.12	3	45.3	-0.02	-0.1	5	6	-2.02	0.45	4	50.7	5	8	-1.85	0.33	5	100.7	5	6	-1.75	0.38	4	96.5	0.17	0.27	0.075	0.085	0.01
506	293.1	NP_478059.1	PSAT1	phosphoserine aminotransferase isoform 1 [Homo sapiens]	40	8	3	3	-1.35	0.08	2	24.1	1	1	-1	0	1	31	2	2	-1.26	0.18	2	21.8	0.35	0.09	4	4	-2.92	0.41	4	51	5	5	-2.87	0.33	6	93.4	4	4	-2.34	0.45	5	38.6	0.05	0.58	0.2	0.335	0.135
507	293.1	NP_066977.1	PSAT1	phosphoserine aminotransferase isoform 2 [Homo sapiens]	35	7	3	3	-1.35	0.08	2	24.1	1	1	-1	0	1	31	2	2	-1.26	0.18	2	21.8	0.35	0.09	4	4	-2.92	0.41	4	51	4	4	-2.81	0.33	5	93.4	3	3	-2.32	0.52	4	38.6	0.11	0.6	0.23	0.345	0.115
508	294.1	NP_057951.1	RALY	RNA-binding protein Raly long isoform [Homo sapiens]	32	8	3	3	-1.54	0.27	3	52.2	4	4	-1.38	0.23	5	56.1	3	3	-1.82	0.28	3	41.9	0.16	-0.28	4	4	-2.18	0.07	3	94.2	2	2	-1.37	0.29	3	57.5	4	4	-1.47	0.19	3	36	0.81	0.71	0.485	†	†
509	294.1	NP_031393.2	RALY	RNA-binding protein Raly short isoform [Homo sapiens]	30	8	3	3	-1.54	0.27	3	52.2	4	4	-1.38	0.23	5	56.1	3	3	-1.82	0.28	3	41.9	0.16	-0.28	4	4	-2.18	0.07	3	94.2	2	2	-1.37	0.29	3	57.5	4	4	-1.47	0.19	3	36	0.81	0.71	0.485	†	†
510	296.1	NP_015565.1	CYB5R3	NADH-cytochrome b5 reductase 3 isoform 2 [Homo sapiens]	32	8	4	4	0.09	0	1	49.1	4	4	0.37	0.05	2	40	1	1	0.03	0	1	21.3	0.28	-0.06	3	3	-2.34	0	1	114.3	4	5	-1.55	0.25	3	57	2	2	-1.54	0	1	41.9	0.79	0.8	0.535	†	†
511	296.1	NP_000389.1	CYB5R3	NADH-cytochrome b5 reductase 3 isoform 1 [Homo sapiens]	34	8	4	4	0.09	0	1	49.1	4	4	0.37	0.05	2	40	1	1	0.03	0	1	21.3	0.28	-0.06	3	3	-2.34	0	1	114.3	4	5	-1.55	0.25	3	57	2	2	-1.54	0	1	41.9	0.79	0.8	0.535	†	†
512	296.1	NP_001123291.1	CYB5R3	NADH-cytochrome b5 reductase 3 isoform 2 [Homo sapiens]	32	8	4	4	0.09	0	1	49.1	4	4	0.37	0.05	2	40	1	1	0.03	0	1	21.3	0.28	-0.06	3	3	-2.34	0	1	114.3	4	5	-1.55	0.25	3	57	2	2	-1.54	0	1	41.9	0.79	0.8	0.535	†	†
513	297.1	NP_002945.1	RPS27A	ubiquitin and ribosomal protein S27a precursor [Homo sapiens]	18	8	6	20	0.31	0.15	3	2232.5	6	20	0.43	0.35	3	1667.9	5	22	1.88	0.12	2	3006.8	0.12	1.57	6	23	-0.29	0.15	3	1323.9	6	23	-0.44	0.14	3	1972.3	7	32	0.84	0.26	3	4904.5	-0.15	1.13	-0.015	1.35	1.365
514	297.1	NP_001029102.1	UBA52	ubiquitin and ribosomal protein L40 precursor [Homo sapiens]	15	7	5	19	0.31	0.15	3	2232.5	6	20	0.43	0.35	3	1667.9	5	22	1.88	0.12	2	3006.8	0.12	1.57	6	23	-0.29	0.15	3	1323.9	6	23	-0.44	0.14	3	1972.3	7	32	0.84	0.26	3	4904.5	-0.15	1.13	-0.015	1.35	1.365
515	297.1	NP_066289.2	UBC	ubiquitin C [Homo sapiens]	77	7	5	19	0.31	0.15	3	2232.5	6	20	0.43	0.35	3	1667.9	5	22	1.88	0.12	2	3006.8	0.12	1.57	6	23	-0.29	0.15	3	1323.9	6	23	-0.44	0.14	3	1972.3	7	32	0.84	0.26	3	4904.5	-0.15	1.13	-0.015	1.35	1.365
516	297.1	NP_003324.1	UBA52	ubiquitin and ribosomal protein L40 precursor [Homo sapiens]	15	7	5	19	0.31	0.15	3	2232.5	6	20	0.43	0.35	3	1667.9	5	22	1.88	0.12	2	3006.8	0.12	1.57	6	23	-0.29	0.15	3	1323.9	6	23	-0.44	0.14	3	1972.3	7	32	0.84	0.26	3	4904.5	-0.15	1.13	-0.015	1.35	1.365
517	297.1	NP_061828.1	UBB	ubiquitin precursor [Homo sapiens]	26	7	5	19	0.31	0.15	3	2232.5	6	20	0.43	0.35	3	1667.9	5	22	1.88	0.12	2	3006.8	0.12	1.57	6	23	-0.29	0.15	3	1323.9	6	23	-0.44	0.14	3	1972.3	7	32	0.84	0.26	3	4904.5	-0.15	1.13	-0.015	1.35	1.365
518	299.1	NP_005653.3	VDAC3	voltage-dependent anion-selective channel protein 3 isoform b [Homo sapiens]	31	8	4	5	-0.19	0.91	4	195.5	5	6	0.19	1.37	3	199	1	2	0.74	0	1	150	0.38	0.93	5	6	-0.48	0.26	3	150.5	5	6	-0.54	1.05	3	527.3	4	5	-0.32	0.17	3	274.3	-0.06	0.16	0.16	0.545	0.385
519	301.1	NP_006746.1	TALDO1	transaldolase [Homo sapiens]	38	7	4	4	-0.27	0	1	31.2	2	2	0.57	0.29	2	28.7	1	1	-0.13	0	1	18.5	0.84	0.14	4	4	-2.42	0.28	4	103.8	4	4	-1.91	0.5	3	59.6	4	4	-2	0.15	3	65.4	0.51	0.42	0.675	0.28	-0.395
520	305.1	NP_004300.1	ARHGDIA	rho GDP-dissociation inhibitor 1 [Homo sapiens]	23	7	2	2	-0.14	0	1	23.8	2	2	0.01	0	1	37.4	3	3	-0.43	0	1	21.7	0.15	-0.29	6	7	-2.68	0.48	4	99.9	5	6	-1.84	0.23	6	138.9	4	4	-1.92	0.22	4	154.9	0.84	0.76	0.495	†	†
521	318.1	NP_037473.3	OLA1	Obg-like ATPase 1 isoform 1 [Homo sapiens]	45	7	1	1	-0.79	0	1	51.9	2	2	-0.84	0	1	38.8	2	2	-0.91	0.1	2	33.3	-0.05	-0.12	2	2	-2.21	0	1	66.9	5	5	-1.21	0.31	4	59.3	2	2	-0.94	0.59	2	8.6	1	1.27	†	†	†
522	319.1	NP_001264.2	CHD4	chromodomain-helicase-DNA-binding protein 4 [Homo sapiens]	218	7	0	0	-0.81	0.2	3	25	0	0	-0.25	0.08	2	13	3	3	-0.82	0.1	3	29.1	0.56	-0.01	2	2	-0.84	0.38	3	30.5	0	0	-0.45	0.12	2	11.2	3	3	-0.77	0	1	8	0.39	0.07	0.475	0.03	-0.445
523	323.1	NP_036555.1	RPL13A	60S ribosomal protein L13a [Homo sapiens]	24	7	2	2	-0.67	0	1	229.5	4	4	0.11	0	1	123.6	3	3	-0.33	0	1	76.3	0.78	0.34	2	2	0.16	0	1	22.3	4	4	0.93	0	1	121.8	5	5	1.45	2.01	3	89.5	0.77	1.29	0.775	0.815	0.04
524	329.1	NP_002583.1	PCNA	proliferating cell nuclear antigen [Homo sapiens]	29	7	2	3	0.36	0.64	3	60.6	4	5	1.18	0.36	2	99.1	2	3	0.24	1.35	2	68.3	0.82	-0.12	6	9	-1.71	0.02	2	114.8	4	6	-0.94	0.58	5	263.1	3	5	-1.4	0.79	3	215.5	0.77	0.31	0.795	0.095	-0.7
525	329.1	NP_872590.1	PCNA	proliferating cell nuclear antigen [Homo sapiens]	29	7	2	3	0.36	0.64	3	60.6	4	5	1.18	0.36	2	99.1	2	3	0.24	1.35	2	68.3	0.82	-0.12	6	9	-1.71	0.02	2	114.8	4	6	-0.94	0.58	5	263.1	3	5	-1.4	0.79	3	215.5	0.77	0.31	0.795	0.095	-0.7
526	338.1	NP_006017.1	H1FX	histone H1x [Homo sapiens]	22	6	3	3	-1.35	0	1	79	2	2	-0.6	0.28	2	77.1	3	3	-1.63	0	1	63	0.75	-0.28	4	4	-2.28	0.4	3	182.4	5	5	-1.93	0	1	114.8	3	3	-2.33	0.21	2	144.2	0.35	-0.05	0.55	-0.165	-0.715
527	339.1	NP_004584.1	TRA2B	transformer-2 protein homolog beta [Homo sapiens]	34	6	2	2	-0.58	0.4	2	14.4	4	4	-0.42	0.04	3	160.6	2	2	-1.38	0.94	2	24	0.16	-0.8	3	4	-0.86	0.21	3	192.5	6	6	-0.14	0.07	3	129.4	1	1	-0.74	0	1	20.2	0.72	0.12	0.44	†	†
528	348.1	NP_002800.2	PSMD3	26S proteasome non-ATPase regulatory subunit 3 [Homo sapiens]	61	6	2	2	-0.83	0.18	2	31.8	2	2	-0.24	0.63	2	16.5	2	2	-0.27	0.09	2	17.2	0.59	0.56	3	3	-1.13	0.14	3	21.4	4	5	-0.53	0.17	3	68.1	1	1	-0.3	0	1	12.8	0.6	0.83	0.595	0.695	0.1
529	350.1	NP_005975.1	SLC25A1	tricarboxylate transport protein, mitochondrial precursor [Homo sapiens]	34	6	3	3	-3.97	0.34	4	186	4	5	-4.28	0.66	4	136.4	3	5	-3.89	0.54	5	149.8	-0.31	0.08	1	1	-3.1	0	1	73.2	4	4	-2.35	0.35	4	115.8	2	2	-2.31	0.33	2	48.9	0.75	0.79	†	0.435	†
530	361.1	NP_006266.2	SFRS6	splicing factor, arginine/serine-rich 6 [Homo sapiens]	40	6	3	4	-1.17	0	1	91.4	2	2	-0.14	0.04	2	93.8	2	2	-0.84	0.2	3	85.4	1.03	0.33	3	4	-2.09	0.26	2	180.3	3	4	-1.22	0.3	2	174.6	5	6	-1.6	0.49	4	174.1	0.87	0.49	0.95	0.41	-0.54
531	363.1	NP_001032752.1	EEF1B2	elongation factor 1-beta [Homo sapiens]	25	6	3	3	0.79	0.3	2	69.8	4	4	1.48	0.28	2	94	4	4	0.95	0.02	2	125.5	0.69	0.16	4	4	-1.28	0.39	3	132.3	6	7	-0.34	0.09	5	280.7	4	4	-0.48	0.25	2	194.3	0.94	0.8	0.815	0.48	-0.335
532	363.1	NP_001950.1	EEF1B2	elongation factor 1-beta [Homo sapiens]	25	6	3	3	0.79	0.3	2	69.8	4	4	1.48	0.28	2	94	4	4	0.95	0.02	2	125.5	0.69	0.16	4	4	-1.28	0.39	3	132.3	6	7	-0.34	0.09	5	280.7	4	4	-0.48	0.25	2	194.3	0.94	0.8	0.815	0.48	-0.335
533	363.1	NP_066944.1	EEF1B2	elongation factor 1-beta [Homo sapiens]	25	6	3	3	0.79	0.3	2	69.8	4	4	1.48	0.28	2	94	4	4	0.95	0.02	2	125.5	0.69	0.16	4	4	-1.28	0.39	3	132.3	6	7	-0.34	0.09	5	280.7	4	4	-0.48	0.25	2	194.3	0.94	0.8	0.815	0.48	-0.335
534	364.1	NP_001030168.1	RPL14	60S ribosomal protein L14 [Homo sapiens]	23	6	5	5	-0.38	0.1	3	199.7	5	6	0.62	0.3	3	277	6	8	0.04	0.21	3	200.8	1	0.42	4	6	-0.13	0.26	2	221.1	5	7	0.78	0.23	3	280	4	5	0.6	0.18	2	217.6	0.91	0.73	0.955	0.575	-0.38
535	364.1	NP_003964.3	RPL14	60S ribosomal protein L14 [Homo sapiens]	23	6	5	5	-0.38	0.1	3	199.7	5	6	0.62	0.3	3	277	6	8	0.04	0.21	3	200.8	1	0.42	4	6	-0.13	0.26	2	221.1	5	7	0.78	0.23	3	280	4	5	0.6	0.18	2	217.6	0.91	0.73	0.955	0.575	-0.38
536	365.1	NP_055227.1	CACYBP	calcyclin-binding protein isoform 1 [Homo sapiens]	26	6	3	3	1.24	0.31	3	47.9	2	2	1.95	0.12	2	50.6	1	1	1.46	0.18	2	22.6	0.71	0.22	3	3	-0.61	0.2	2	109.7	4	4	0.1	0.03	2	109.1	3	3	-0.19	0.52	3	121.7	0.71	0.42	0.71	0.32	-0.39
537	365.1	NP_001007215.1	CACYBP	calcyclin-binding protein isoform 2 [Homo sapiens]	21	6	3	3	1.24	0.31	3	47.9	2	2	1.95	0.12	2	50.6	1	1	1.46	0.18	2	22.6	0.71	0.22	3	3	-0.61	0.2	2	109.7	4	4	0.1	0.03	2	109.1	3	3	-0.19	0.52	3	121.7	0.71	0.42	0.71	0.32	-0.39
538	368.1	NP_006616.1	SFRS13A	splicing factor, arginine/serine-rich 13A isoform 1 [Homo sapiens]	22	6	4	4	-0.51	0.67	3	25.7	3	3	0.19	1.5	3	37.7	5	5	-0.7	0.24	3	31.9	0.7	-0.19	1	1	-0.46	0	1	12.2	5	5	0.22	0.1	2	50.8	1	1	0	0	1	19.3	0.68	0.46	0.69	0.135	-0.555
539	368.1	XP_001713894.1	LOC653884	PREDICTED: similar to FUS interacting protein (serine-arginine rich) 1, partial [Homo sapiens]	22	6	4	4	-0.51	0.67	3	25.7	3	3	0.19	1.5	3	37.7	5	5	-0.7	0.24	3	31.9	0.7	-0.19	1	1	-0.46	0	1	12.2	5	5	0.22	0.1	2	50.8	1	1	0	0	1	19.3	0.68	0.46	0.69	0.135	-0.555
540	368.1	NP_473357.1	SFRS13A	splicing factor, arginine/serine-rich 13A isoform 2 [Homo sapiens]	31	6	4	4	-0.51	0.67	3	25.7	3	3	0.19	1.5	3	37.7	5	5	-0.7	0.24	3	31.9	0.7	-0.19	1	1	-0.46	0	1	12.2	5	5	0.22	0.1	2	50.8	1	1	0	0	1	19.3	0.68	0.46	0.69	0.135	-0.555
541	371.1	NP_004893.1	RBM39	RNA-binding protein 39 isoform b [Homo sapiens]	59	6	2	2	-0.44	0	1	62.1	4	4	0.27	0	1	66.8	2	2	-0.41	0	1	62.3	0.71	0.03	4	5	-1.85	0.27	3	81.8	5	6	-0.81	0.17	3	103.3	4	5	-1.12	0.07	3	22.8	1.04	0.73	0.875	0.38	-0.495
542	371.1	NP_909122.1	RBM39	RNA-binding protein 39 isoform a [Homo sapiens]	59	6	2	2	-0.44	0	1	62.1	4	4	0.27	0	1	66.8	2	2	-0.41	0	1	62.3	0.71	0.03	4	5	-1.85	0.27	3	81.8	5	6	-0.81	0.17	3	103.3	4	5	-1.12	0.07	3	22.8	1.04	0.73	0.875	0.38	-0.495
543	372.1	NP_004199.1	AIFM1	apoptosis-inducing factor 1, mitochondrial isoform 1 [Homo sapiens]	67	6	3	3	0.08	0	1	17.6	2	2	0.32	0	1	19.7	1	1	-0.3	0	1	22.1	0.24	-0.38	2	2	-1.82	0.03	2	29.9	3	3	-1.59	1.27	3	20.8	3	3	0.28	2.14	4	87.8	0.23	2.1	0.235	†	†
544	372.1	NP_665811.1	AIFM1	apoptosis-inducing factor 1, mitochondrial isoform 2 [Homo sapiens]	66	6	3	3	0.08	0	1	17.6	2	2	0.32	0	1	19.7	1	1	-0.3	0	1	22.1	0.24	-0.38	2	2	-1.82	0.03	2	29.9	3	3	-1.59	1.27	3	20.8	3	3	0.28	2.14	4	87.8	0.23	2.1	0.235	†	†
545	372.1	NP_665812.1	AIFM1	apoptosis-inducing factor 1, mitochondrial isoform 3 [Homo sapiens]	36	4	2	2	0.08	0	1	17.6	2	2	0.32	0	1	19.7	1	1	-0.3	0	1	22.1	0.24	-0.38	2	2	-1.82	0.03	2	29.9	2	2	-2.2	1	2	20.8	1	1	1.13	3.23	2	87.8	-0.38	2.95	-0.07	†	†
546	382.1	NP_003123.2	SRM	spermidine synthase [Homo sapiens]	34	5	2	2	1.24	0	1	32.2	3	3	1.33	0.3	3	33.8	2	2	1.36	0.25	2	39.3	0.09	0.12	0	0	-0.76	0	1	17.9	4	4	-0.15	0.15	3	56.5	2	2	0.09	0	1	41.8	0.61	0.85	0.35	0.485	0.135
547	383.1	NP_057371.2	HP1BP3	heterochromatin protein 1-binding protein 3 [Homo sapiens]	61	5	3	3	-2.36	0.21	4	57.5	5	6	-2.33	0.25	4	55.7	4	5	-2.43	0.36	3	64.1	0.03	-0.07	1	1	-2	0	1	36	1	1	-1.19	0.1	3	37.6	1	1	-0.97	0	1	12.1	0.81	1.03	0.42	†	†
548	393.1	NP_000174.1	HADHB	trifunctional enzyme subunit beta, mitochondrial precursor [Homo sapiens]	51	5	4	4	-0.04	0.01	2	30.7	4	4	0.01	0.41	3	42.2	2	2	-0.22	0	1	28.4	0.05	-0.18	2	2	-1.51	0.22	3	39.4	0	0	-0.88	0.02	2	39.2	1	1	-0.56	0	1	23.6	0.63	0.95	0.34	†	†
549	408.1	NP_009035.3	RPL10A	60S ribosomal protein L10a [Homo sapiens]	25	5	3	4	1.05	0.38	2	95.5	3	5	1.64	0	1	92.4	2	4	1.14	0	1	83.5	0.59	0.09	2	3	-0.1	0.43	2	28	5	7	0.67	0.15	2	177.3	3	4	0.28	0.06	2	69.1	0.77	0.38	0.68	0.235	-0.445
550	410.1	NP_004981.2	MARS	methionyl-tRNA synthetase, cytoplasmic [Homo sapiens]	101	5	1	1	-0.35	0.32	2	16.8	3	3	-0.08	0.19	2	21.3	3	3	-0.4	0.26	4	37.3	0.27	-0.05	1	1	-0.93	0	1	29.1	2	2	-0.03	0	1	63.1	1	1	0.05	0	1	12.5	0.9	0.98	0.585	†	†
551	422.1	NP_001009552.1	PPP2CB	serine/threonine-protein phosphatase 2A catalytic subunit beta isoform [Homo sapiens]	36	5	2	2	0.08	0	1	44.3	3	3	0.77	0	1	52.1	2	2	0.22	0	1	33.5	0.69	0.14	3	3	-1.67	0.6	2	30.9	3	3	-0.97	0	1	128.2	4	4	-0.65	0.28	2	76	0.7	1.02	0.695	0.58	-0.115
552	422.1	NP_002706.1	PPP2CA	serine/threonine-protein phosphatase 2A catalytic subunit alpha isoform [Homo sapiens]	36	5	2	2	0.08	0	1	44.3	3	3	0.77	0	1	52.1	2	2	0.22	0	1	33.5	0.69	0.14	3	3	-1.67	0.6	2	30.9	3	3	-0.97	0	1	128.2	4	4	-0.65	0.28	2	76	0.7	1.02	0.695	0.58	-0.115
553	424.1	NP_006358.1	CAP1	adenylyl cyclase-associated protein 1 [Homo sapiens]	52	5	1	1	0.68	0	1	29.9	1	1	0.95	0.43	2	38.7	0	0	0.45	0	1	35.6	0.27	-0.23	2	2	-1.57	0.24	2	52.3	1	1	-0.49	0.09	3	22.3	4	4	-0.76	0.26	2	23.1	1.08	0.81	0.675	†	†
554	424.1	NP_001099000.1	CAP1	adenylyl cyclase-associated protein 1 [Homo sapiens]	52	5	1	1	0.68	0	1	29.9	1	1	0.95	0.43	2	38.7	0	0	0.45	0	1	35.6	0.27	-0.23	2	2	-1.57	0.24	2	52.3	1	1	-0.49	0.09	3	22.3	4	4	-0.76	0.26	2	23.1	1.08	0.81	0.675	†	†
555	427.1	NP_003083.1	SNRPB2	U2 small nuclear ribonucleoprotein B'' [Homo sapiens]	25	5	2	2	0.3	0	1	10.7	1	1	1.02	0	1	14.5	1	1	0.3	0.42	2	66.1	0.72	0	4	4	-1.17	0	1	158	4	4	-0.95	0.22	2	126	3	3	-1.07	0	1	154.2	0.22	0.1	0.47	0.05	-0.42
556	427.1	NP_937863.1	SNRPB2	U2 small nuclear ribonucleoprotein B'' [Homo sapiens]	25	5	2	2	0.3	0	1	10.7	1	1	1.02	0	1	14.5	1	1	0.3	0.42	2	66.1	0.72	0	4	4	-1.17	0	1	158	4	4	-0.95	0.22	2	126	3	3	-1.07	0	1	154.2	0.22	0.1	0.47	0.05	-0.42
557	428.1	NP_002780.1	PSMA4	proteasome subunit alpha type-4 isoform 1 [Homo sapiens]	29	5	2	2	0.81	0.21	2	38.5	3	3	1.3	0	1	56.1	3	3	1.45	0	1	56.5	0.49	0.64	0	0	-0.73	0.34	2	89	4	4	-0.46	0.07	3	177.6	4	4	0.04	0.05	3	129.3	0.27	0.77	0.38	0.705	0.325
558	428.1	NP_001096137.1	PSMA4	proteasome subunit alpha type-4 isoform 1 [Homo sapiens]	29	5	2	2	0.81	0.21	2	38.5	3	3	1.3	0	1	56.1	3	3	1.45	0	1	56.5	0.49	0.64	0	0	-0.73	0.34	2	89	4	4	-0.46	0.07	3	177.6	4	4	0.04	0.05	3	129.3	0.27	0.77	0.38	0.705	0.325
559	437.1	NP_005264.2	GNB2	guanine nucleotide-binding protein G(I)/G(S)/G(T) subunit beta-2 [Homo sapiens]	37	5	3	3	0.04	0.31	3	44.5	3	3	0.33	0	1	46.1	1	1	-0.04	0	1	51.7	0.29	-0.08	2	2	-1.79	0	1	25.9	2	2	-1.4	0	1	81.8	3	3	-1.46	6.34	2	54.5	0.39	0.33	0.34	0.125	-0.215
560	437.1	NP_002065.1	GNB1	guanine nucleotide-binding protein G(I)/G(S)/G(T) subunit beta-1 [Homo sapiens]	37	5	3	3	0.04	0.31	3	44.5	3	3	0.33	0	1	46.1	1	1	-0.04	0	1	51.7	0.29	-0.08	2	2	-1.79	0	1	25.9	2	2	-1.4	0	1	81.8	3	3	-1.46	6.34	2	54.5	0.39	0.33	0.34	0.125	-0.215
561	437.1	NP_067642.1	GNB4	guanine nucleotide-binding protein subunit beta-4 [Homo sapiens]	38	5	3	3	0.04	0.31	3	44.5	3	3	0.33	0	1	46.1	1	1	-0.04	0	1	51.7	0.29	-0.08	2	2	-1.79	0	1	25.9	2	2	-1.4	0	1	81.8	3	3	-1.46	6.34	2	54.5	0.39	0.33	0.34	0.125	-0.215
562	449.1	NP_004634.1	PABPN1	polyadenylate-binding protein 2 [Homo sapiens]	33	4	1	1	0	0	1	27.8	4	4	0.29	0.35	2	27.2	1	1	0.42	0	1	25.7	0.29	0.42	2	2	-1.55	0.31	2	39.8	3	3	-0.78	0	1	30.6	2	2	-2.52	0	1	26	0.77	-0.97	0.53	†	†
563	452.1	NP_003671.1	YARS	tyrosyl-tRNA synthetase, cytoplasmic [Homo sapiens]	59	4	1	1	-0.83	0	1	15.5	2	2	-0.08	0	1	16.3	1	1	-0.43	0.14	2	16.9	0.75	0.4	2	2	-1.51	0.28	2	19.5	3	3	-1.35	0.39	3	57.1	1	1	-1.17	0.19	2	14.1	0.16	0.34	0.455	0.37	-0.085
564	456.1	NP_002936.1	RPA1	replication protein A 70 kDa DNA-binding subunit [Homo sapiens]	68	4	1	1	0.88	0	1	9.4	1	1	0.86	0	1	15.9	1	1	0.52	0	1	14.9	-0.02	-0.36	1	1	-0.77	0	1	11.3	1	1	0.05	0	1	21.3	2	2	0.54	0	1	24.8	0.82	1.31	†	†	†
565	459.1	NP_000468.1	ALB	serum albumin preproprotein [Homo sapiens]	69	4	3	8	8.09	2.19	2	507.7	3	5	6.59	0	1	234.6	2	7	7.61	0.28	2	433.5	-1.5	-0.48	2	3	7.13	0	1	135.7	2	8	5.37	0	1	296.1	4	10	8.94	3.23	3	529.2	-1.76	1.81	-1.63	†	†
566	467.1	NP_004784.2	LONP1	lon protease homolog, mitochondrial precursor [Homo sapiens]	106	4	0	0	-0.9	0	1	16.4	1	1	-0.5	0	1	15.6	2	2	-0.26	0.13	2	23.6	0.4	0.64	2	2	-1.56	0.19	2	23.5	2	2	-1.2	0.33	2	38.9	2	2	-0.8	0	1	15.5	0.36	0.76	0.38	0.7	0.32
567	494.1	NP_008868.3	SUMO2	small ubiquitin-related modifier 2 isoform a precursor [Homo sapiens]	11	4	2	3	-0.09	0	1	68.3	3	6	1.59	0.44	2	231	3	8	1.92	0.34	2	504.5	1.68	2.01	2	3	-0.07	0	1	81.9	3	6	1.53	0.7	2	88.9	4	8	1.82	1.71	2	721.8	1.6	1.89	1.64	1.95	0.31
568	494.1	NP_001005849.1	SUMO2	small ubiquitin-related modifier 2 isoform b precursor [Homo sapiens]	8	3	2	3	-0.09	0	1	68.3	3	6	1.59	0.44	2	231	3	8	1.92	0.34	2	504.5	1.68	2.01	2	3	-0.07	0	1	81.9	3	6	1.53	0.7	2	88.9	3	7	1.82	1.71	2	721.8	1.6	1.89	1.64	1.95	0.31
569	494.1	NP_008867.2	SUMO3	small ubiquitin-related modifier 3 precursor [Homo sapiens]	12	3	2	3	-0.09	0	1	68.3	2	4	1.84	0	1	231	2	5	2.14	0	1	504.5	1.93	2.23	2	3	-0.07	0	1	81.9	2	5	1.44	0	1	88.9	3	6	0.63	0	1	721.8	1.51	0.7	1.72	1.465	-0.255
570	494.1	NP_001002255.1	SUMO4	small ubiquitin-related modifier 4 precursor [Homo sapiens]	11	2	2	3	-0.09	0	1	68.3	2	4	1.84	0	1	231	2	5	2.14	0	1	504.5	1.93	2.23	2	3	-0.07	0	1	81.9	2	5	1.44	0	1	88.9	2	5	0.63	0	1	721.8	1.51	0.7	1.72	1.465	-0.255
571	497.1	NP_005234.1	EWSR1	RNA-binding protein EWS isoform 2 [Homo sapiens]	68	4	2	2	-0.69	0.14	2	27.2	2	2	0.27	0	1	27.1	2	2	-0.57	0	1	20	0.96	0.12	3	3	-3.04	0.19	2	84.9	3	3	-2.02	0	1	69.7	4	4	-2.5	0	1	59.3	1.02	0.54	0.99	0.33	-0.66
572	517.1	NP_005309.1	H1F0	histone H1.0 [Homo sapiens]	21	3	2	2	0.62	0.17	2	19.3	0	0	0.64	0	1	32.9	1	1	0.59	0	1	19	0.02	-0.03	1	1	-0.38	0	1	62.3	2	2	0.24	0	1	41.5	3	3	-0.14	0	1	38.4	0.62	0.24	0.32	0.105	-0.215
573	521.1	NP_000445.1	SOD1	superoxide dismutase [Homo sapiens]	16	3	2	2	1.04	0	1	31.2	2	3	1.38	0	1	47.4	2	2	0.66	0	1	28.1	0.34	-0.38	2	3	-2.02	0	1	96.3	2	3	-1.35	0	1	95.9	3	6	-1.3	0.56	2	36.1	0.67	0.72	0.505	†	†
574	566.1	NP_061856.1	GAR1	h/ACA ribonucleoprotein complex subunit 1 [Homo sapiens]	22	3	2	2	2.58	0.05	2	80.6	1	1	2.73	0	1	31.4	1	1	2.08	0	1	20.6	0.15	-0.5	2	2	2.5	0.52	3	137	2	2	1.16	1.93	4	113.5	3	3	2.14	0.35	2	83.4	-1.34	-0.36	†	-0.43	†
575	566.1	NP_127460.1	GAR1	h/ACA ribonucleoprotein complex subunit 1 [Homo sapiens]	22	3	2	2	2.58	0.05	2	80.6	1	1	2.73	0	1	31.4	1	1	2.08	0	1	20.6	0.15	-0.5	2	2	2.5	0.52	3	137	2	2	1.16	1.93	4	113.5	3	3	2.14	0.35	2	83.4	-1.34	-0.36	†	-0.43	†
576	607.1	NP_006749.1	U2AF1	splicing factor U2AF 35 kDa subunit isoform a [Homo sapiens]	28	2	1	1	-2.12	0	1	27.8	1	1	-1.15	0	1	27.9	1	1	-1.11	0	1	20.2	0.97	1.01	2	2	-2.36	0	1	60.7	2	2	-1.41	0	1	50	2	2	-0.86	0	1	36	0.95	1.5	0.96	1.255	0.295
577	646.1	NP_941959.1	RAB15	ras-related protein Rab-15 [Homo sapiens]	24	2	1	1	-0.01	0	1	115.1	1	1	-0.35	0	1	74	1	1	0.03	0	1	96.3	-0.34	0.04	1	1	-2.51	0	1	124.7	1	1	-1.08	0	1	171.4	1	2	-1.14	0	1	275.5	1.43	1.37	†	0.705	†
578	683.1	NP_067013.1	PTBP2	polypyrimidine tract-binding protein 2 [Homo sapiens]	57	2	1	1	-0.53	0	1	151.3	2	2	-0.36	0	1	312.2	1	1	-0.69	0	1	85.7	0.17	-0.16	2	2	-1.23	0	1	173.6	2	2	-0.83	0	1	184.4	2	3	-1.33	0.11	2	88.6	0.4	-0.1	0.285	-0.13	-0.415
579	733.1	NP_031379.2	GNA12	guanine nucleotide-binding protein subunit alpha-12 [Homo sapiens]	44	2	1	1	-0.25	0	1	72.1	1	1	0.05	0	1	63.2	2	2	-0.55	0	1	44.6	0.3	-0.3	1	1	-1.64	0	1	133.9	2	2	-1.27	0	1	72.3	2	2	-1.28	0	1	98.3	0.37	0.36	0.335	0.03	-0.305
580	733.1	NP_006563.2	GNA13	guanine nucleotide-binding protein subunit alpha-13 [Homo sapiens]	44	2	1	1	-0.25	0	1	72.1	1	1	0.05	0	1	63.2	2	2	-0.55	0	1	44.6	0.3	-0.3	1	1	-1.64	0	1	133.9	2	2	-1.27	0	1	72.3	2	2	-1.28	0	1	98.3	0.37	0.36	0.335	0.03	-0.305
581	806.1	NP_003633.1	HAT1	histone acetyltransferase type B catalytic subunit [Homo sapiens]	49	1	0	0	-0.37	0	1	10.2	1	1	0.59	0	1	20.2	2	2	0.32	0	1	18.3	0.96	0.69	1	1	-1.32	0	1	19.9	2	3	-0.59	0	1	39.6	1	1	-0.47	0	1	26	0.73	0.85	0.845	0.77	-0.075
582	954.1	NP_776247.3	RALYL	RNA-binding Raly-like protein isoform 2 [Homo sapiens]	32	1	0	0	-1.54	0	1	48.7	1	1	-1.56	0	1	64.2	1	1	-1.97	0	1	65.1	-0.02	-0.43	1	1	-1.35	0	1	15.1	2	2	-1.32	0	1	50.5	0	0	-1.65	0	1	73.1	0.03	-0.3	0.005	-0.365	-0.37
583	954.1	NP_001093863.1	RALYL	RNA-binding Raly-like protein isoform 2 [Homo sapiens]	32	1	0	0	-1.54	0	1	48.7	1	1	-1.56	0	1	64.2	1	1	-1.97	0	1	65.1	-0.02	-0.43	1	1	-1.35	0	1	15.1	2	2	-1.32	0	1	50.5	0	0	-1.65	0	1	73.1	0.03	-0.3	0.005	-0.365	-0.37
584	954.1	NP_001093862.1	RALYL	RNA-binding Raly-like protein isoform 2 [Homo sapiens]	32	1	0	0	-1.54	0	1	48.7	1	1	-1.56	0	1	64.2	1	1	-1.97	0	1	65.1	-0.02	-0.43	1	1	-1.35	0	1	15.1	2	2	-1.32	0	1	50.5	0	0	-1.65	0	1	73.1	0.03	-0.3	0.005	-0.365	-0.37
585	954.1	NP_001093861.1	RALYL	RNA-binding Raly-like protein isoform 1 [Homo sapiens]	34	1	0	0	-1.54	0	1	48.7	1	1	-1.56	0	1	64.2	1	1	-1.97	0	1	65.1	-0.02	-0.43	1	1	-1.35	0	1	15.1	2	2	-1.32	0	1	50.5	0	0	-1.65	0	1	73.1	0.03	-0.3	0.005	-0.365	-0.37
