# Supplementary material for: Coaggregation of RNA-Binding Proteins in a Model of TDP-43 Proteinopathy with Selective RGG Motif Methylation and a Role for RRM1 Ubiquitination
Source: PLoS One. 2012 Jun 21;7(6):e38658. doi: 10.1371/journal.pone.0038658 (PMC3380899; doi:10.1371/journal.pone.0038658)
Supplement: Table S2 — All proteins and peptides identified by LC-MS/MS of mock, TDP-43, or TDP-S6 transfected detergent insoluble fractions. Total number of spectral counts (SC), the number of unique peptides assigned on each protein, sequencing coverage (%), the mass error measured in Orbitrap (deltaMass), the SEQUEST matching scores (XCorr and deltaCn), the link to assigned spectra, and where calculated, extracted ion current intensity expressed as signal-to-noise ratio for paired light and heavy peptides in mixtures are listed. The labeled heavier K or R residues are marked (@, #). (ZIP) [file pone.0038658.s006.zip]

Archive with 1 entries (1 files):
- TableS2.xlsx
