# Supplementary material for: Coaggregation of RNA-Binding Proteins in a Model of TDP-43 Proteinopathy with Selective RGG Motif Methylation and a Role for RRM1 Ubiquitination
Source: PLoS One. 2012 Jun 21;7(6):e38658. doi: 10.1371/journal.pone.0038658 (PMC3380899; doi:10.1371/journal.pone.0038658)
Supplement: Table S2 — All proteins and peptides identified by LC-MS/MS of mock, TDP-43, or TDP-S6 transfected detergent insoluble fractions. Total number of spectral counts (SC), the number of unique peptides assigned on each protein, sequencing coverage (%), the mass error measured in Orbitrap (deltaMass), the SEQUEST matching scores (XCorr and deltaCn), the link to assigned spectra, and where calculated, extracted ion current intensity expressed as signal-to-noise ratio for paired light and heavy peptides in mixtures are listed. The labeled heavier K or R residues are marked (@, #). (ZIP) [file pone.0038658.s006.zip › TableS2.xlsx]

## Sheet: S2.Unmodified_Peptides
Table S2. Proteins/Peptides Identified in Experiment
Listed are total number of spectral counts (SC), the number of unique peptides assigned on each protein, sequencing coverage (%), the mass error measured in Orbitrap (deltaMass), the SEQUEST matching scores (XCorr and deltaCn), and where calculated, extracted ion current intensity expressed as signal-to-noise ratio for paired light and heavy peptides in mixtures. The labeled heavier K or R residu…
#	Accession	Total Protein SC	Total Peptides	Protein Coverage (%)	Peptide Sequences	Tryptic	Unique	Position	Outfile	Exp. MS1 mz	deltaMass (ppm)	Charge	XCorr	deltaCn	Light S:N	Heavy S:N
1	gi|14043072|ref|NP_112533.1|	265	39	73.37	R.NMGGPYGGGNYGPGGSGGSGGYGGR#.S	2	0	326-350	ctl_4EF.2463.2463.2.out	1100.46	-0.71	2	6.6	0.61
2	gi|14043072|ref|NP_112533.1|	265	39	73.37	R.NMGGPYGGGNYGPGGSGGSGGYGGR#.S	2	0	326-350	wt_5EF.2569.2569.3.out	733.981	-0.24	3	6.41	0.48	117.852	179.221
3	gi|14043072|ref|NP_112533.1|	265	39	73.37	R.NMGGPYGGGNYGPGGSGGSGGYGGR#.S	2	0	326-350	s6_3EF.2432.2432.3.out	733.98	-0.62	3	6.05	0.43	22.9086	28.327
4	gi|14043072|ref|NP_112533.1|	265	39	73.37	R.NMGGPYGGGNYGPGGSGGSGGYGGR#.S	2	0	326-350	s6_6EF.2654.2654.2.out	1100.46	-0.62	2	6.02	0.54	50.2454	81.063
5	gi|14043072|ref|NP_112533.1|	265	39	73.37	R.NMGGPYGGGNYGPGGSGGSGGYGGR#.S	2	0	326-350	ctl_4EF.2457.2457.3.out	733.981	-0.14	3	5.84	0.53	44.9984	104.5
6	gi|14043072|ref|NP_112533.1|	265	39	73.37	R.NMGGPYGGGNYGPGGSGGSGGYGGR#.S	2	0	326-350	wt_2EF.2373.2373.3.out	733.981	0.11	3	5.79	0.52	45.7221	53.7259
7	gi|14043072|ref|NP_112533.1|	265	39	73.37	R.NMGGPYGGGNYGPGGSGGSGGYGGR#.S	2	0	326-350	wt_5EF.2575.2575.2.out	1100.46	-0.77	2	5.43	0.57
8	gi|14043072|ref|NP_112533.1|	265	39	73.37	R.NMGGPYGGGNYGPGGSGGSGGYGGR#.S	2	0	326-350	s6_6EF.2646.2646.3.out	733.98	-0.41	3	5.4	0.5
9	gi|14043072|ref|NP_112533.1|	265	39	73.37	R.NMGGPYGGGNYGPGGSGGSGGYGGR#.S	2	0	326-350	s6_3EF.2441.2441.2.out	1100.46	-0.11	2	5.36	0.56	21.6245	34.6628
10	gi|14043072|ref|NP_112533.1|	265	39	73.37	R.NMGGPYGGGNYGPGGSGGSGGYGGR#.S	2	0	326-350	ctl_1EF.2354.2354.3.out	733.98	-0.26	3	4.83	0.4	38.5844	49.7275
11	gi|14043072|ref|NP_112533.1|	265	39	73.37	R.NMGGPYGGGNYGPGGSGGSGGYGGR#.S	2	0	326-350	wt_2EF.2380.2380.2.out	1100.46	-0.46	2	4.52	0.6
12	gi|14043072|ref|NP_112533.1|	265	39	73.37	R.NMGGPYGGGNYGPGGSGGSGGYGGR#.S	2	0	326-350	ctl_1EF.2367.2367.2.out	1100.46	-0.91	2	4.38	0.57	35.332	46.7655
13	gi|14043072|ref|NP_112533.1|	265	39	73.37	R.NM*GGPYGGGNYGPGGSGGSGGYGGR#.S	2	0	326-350	s6_3EF.2008.2008.2.out	1108.46	-0.83	2	6.14	0.54	30.7828	43.5757
14	gi|14043072|ref|NP_112533.1|	265	39	73.37	R.NM*GGPYGGGNYGPGGSGGSGGYGGR#.S	2	0	326-350	wt_5EF.2108.2108.3.out	739.312	-0.53	3	6.03	0.41	80.6772	106.347
15	gi|14043072|ref|NP_112533.1|	265	39	73.37	R.NM*GGPYGGGNYGPGGSGGSGGYGGR#.S	2	0	326-350	s6_3EF.2001.2001.3.out	739.313	0.18	3	6	0.46	39.3612	50.8383
16	gi|14043072|ref|NP_112533.1|	265	39	73.37	R.NM*GGPYGGGNYGPGGSGGSGGYGGR#.S	2	0	326-350	ctl_1EF.1911.1911.3.out	739.309	-1.59	3	5.99	0.43	57.4614	80.9077
17	gi|14043072|ref|NP_112533.1|	265	39	73.37	R.NM*GGPYGGGNYGPGGSGGSGGYGGR#.S	2	0	326-350	ctl_1EF.1925.1925.2.out	1108.46	-0.29	2	5.69	0.51
18	gi|14043072|ref|NP_112533.1|	265	39	73.37	R.NM*GGPYGGGNYGPGGSGGSGGYGGR#.S	2	0	326-350	ctl_4EF.2007.2007.3.out	739.31	-0.55	3	5.67	0.41	34.5856	82.0222
19	gi|14043072|ref|NP_112533.1|	265	39	73.37	R.NM*GGPYGGGNYGPGGSGGSGGYGGR#.S	2	0	326-350	ctl_4EF.2033.2033.2.out	1108.46	-0.26	2	5.62	0.57
20	gi|14043072|ref|NP_112533.1|	265	39	73.37	R.NM*GGPYGGGNYGPGGSGGSGGYGGR#.S	2	0	326-350	wt_5EF.2115.2115.2.out	1108.46	-0.41	2	5.57	0.5
21	gi|14043072|ref|NP_112533.1|	265	39	73.37	R.NM*GGPYGGGNYGPGGSGGSGGYGGR#.S	2	0	326-350	wt_2EF.1959.1959.2.out	1108.46	0.14	2	5.55	0.57	43.3517	41.4678
22	gi|14043072|ref|NP_112533.1|	265	39	73.37	R.NM*GGPYGGGNYGPGGSGGSGGYGGR#.S	2	0	326-350	s6_6EF.2219.2219.2.out	1108.46	-0.48	2	5.48	0.47	31.3481	43.1445
23	gi|14043072|ref|NP_112533.1|	265	39	73.37	R.NM*GGPYGGGNYGPGGSGGSGGYGGR.S	2	0	326-350	wt_5EF.2110.2110.3.out	735.977	-0.34	3	6.98	0.6	80.6772	106.347
24	gi|14043072|ref|NP_112533.1|	265	39	73.37	R.NM*GGPYGGGNYGPGGSGGSGGYGGR.S	2	0	326-350	ctl_4EF.2012.2012.3.out	735.975	-0.38	3	6.97	0.61	39.7245	91.5325
25	gi|14043072|ref|NP_112533.1|	265	39	73.37	R.NM*GGPYGGGNYGPGGSGGSGGYGGR.S	2	0	326-350	ctl_1EF.1923.1923.3.out	735.975	-0.67	3	6.73	0.54	57.4614	80.9077
26	gi|14043072|ref|NP_112533.1|	265	39	73.37	R.NM*GGPYGGGNYGPGGSGGSGGYGGR.S	2	0	326-350	wt_2EF.1944.1944.3.out	735.974	-0.94	3	6.51	0.58	60.8186	79.0801
27	gi|14043072|ref|NP_112533.1|	265	39	73.37	R.NM*GGPYGGGNYGPGGSGGSGGYGGR.S	2	0	326-350	s6_6EF.2210.2210.3.out	735.975	-0.3	3	6.09	0.55	48.0269	66.9808
28	gi|14043072|ref|NP_112533.1|	265	39	73.37	R.NM*GGPYGGGNYGPGGSGGSGGYGGR.S	2	0	326-350	s6_3EF.2007.2007.3.out	735.977	0.05	3	6.05	0.43	39.3612	50.8383
29	gi|14043072|ref|NP_112533.1|	265	39	73.37	R.NM*GGPYGGGNYGPGGSGGSGGYGGR.S	2	0	326-350	wt_5EF.2117.2117.2.out	1103.46	-0.32	2	5.97	0.63
30	gi|14043072|ref|NP_112533.1|	265	39	73.37	R.NM*GGPYGGGNYGPGGSGGSGGYGGR.S	2	0	326-350	ctl_1EF.1931.1931.2.out	1103.46	-0.69	2	5.6	0.54
31	gi|14043072|ref|NP_112533.1|	265	39	73.37	R.NM*GGPYGGGNYGPGGSGGSGGYGGR.S	2	0	326-350	s6_6EF.2222.2222.2.out	1103.46	-0.71	2	5.39	0.62
32	gi|14043072|ref|NP_112533.1|	265	39	73.37	R.NM*GGPYGGGNYGPGGSGGSGGYGGR.S	2	0	326-350	wt_2EF.1961.1961.2.out	1103.46	0.13	2	5.36	0.57
33	gi|14043072|ref|NP_112533.1|	265	39	73.37	R.NM*GGPYGGGNYGPGGSGGSGGYGGR.S	2	0	326-350	ctl_4EF.2019.2019.2.out	1103.46	-0.75	2	5.26	0.58
34	gi|14043072|ref|NP_112533.1|	265	39	73.37	R.NMGGPYGGGNYGPGGSGGSGGYGGR.S	2	0	326-350	ctl_4EF.2461.2461.3.out	730.644	-0.23	3	6.21	0.53	57.6705	128.277
35	gi|14043072|ref|NP_112533.1|	265	39	73.37	R.NMGGPYGGGNYGPGGSGGSGGYGGR.S	2	0	326-350	s6_6EF.2648.2648.3.out	730.644	-0.46	3	6.09	0.55
36	gi|14043072|ref|NP_112533.1|	265	39	73.37	R.NMGGPYGGGNYGPGGSGGSGGYGGR.S	2	0	326-350	wt_5EF.2584.2584.2.out	1095.46	0.1	2	5.64	0.6
37	gi|14043072|ref|NP_112533.1|	265	39	73.37	R.NMGGPYGGGNYGPGGSGGSGGYGGR.S	2	0	326-350	s6_3EF.2440.2440.3.out	730.643	-0.75	3	5.62	0.62	22.9086	28.327
38	gi|14043072|ref|NP_112533.1|	265	39	73.37	R.NMGGPYGGGNYGPGGSGGSGGYGGR.S	2	0	326-350	s6_6EF.2667.2667.2.out	1095.46	-0.62	2	5.47	0.63	49.7096	82.2616
39	gi|14043072|ref|NP_112533.1|	265	39	73.37	R.NMGGPYGGGNYGPGGSGGSGGYGGR.S	2	0	326-350	wt_2EF.2372.2372.3.out	730.645	-0.06	3	5.38	0.53	45.7221	53.7259
40	gi|14043072|ref|NP_112533.1|	265	39	73.37	R.NMGGPYGGGNYGPGGSGGSGGYGGR.S	2	0	326-350	ctl_4EF.2471.2471.2.out	1095.46	-0.64	2	5.19	0.6
41	gi|14043072|ref|NP_112533.1|	265	39	73.37	R.NMGGPYGGGNYGPGGSGGSGGYGGR.S	2	0	326-350	wt_5EF.2566.2566.3.out	730.644	-0.62	3	5.1	0.52	105.81	151.657
42	gi|14043072|ref|NP_112533.1|	265	39	73.37	R.NMGGPYGGGNYGPGGSGGSGGYGGR.S	2	0	326-350	wt_2EF.2378.2378.2.out	1095.46	-0.96	2	4.94	0.61
43	gi|14043072|ref|NP_112533.1|	265	39	73.37	R.NMGGPYGGGNYGPGGSGGSGGYGGR.S	2	0	326-350	ctl_1EF.2369.2369.2.out	1095.46	-0.97	2	4.69	0.6	35.332	46.7655
44	gi|14043072|ref|NP_112533.1|	265	39	73.37	R.NMGGPYGGGNYGPGGSGGSGGYGGR.S	2	0	326-350	ctl_1EF.2355.2355.3.out	730.647	0.98	3	4.68	0.43	38.5844	49.7275
45	gi|14043072|ref|NP_112533.1|	265	39	73.37	R.GFGDGYNGYGGGPGGGNFGGSPGYGGGR#.G	2	0	239-266	s6_6EF.3673.3673.3.out	836.019	-4.15	3	5.52	0.44	47.0469	31.8648
46	gi|14043072|ref|NP_112533.1|	265	39	73.37	R.GFGDGYNGYGGGPGGGNFGGSPGYGGGR#.G	2	0	239-266	s6_3EF.3438.3438.3.out	835.689	-1.72	3	4.7	0.46	12.7019	9.52955
47	gi|14043072|ref|NP_112533.1|	265	39	73.37	R.GFGDGYNGYGGGPGGGNFGGSPGYGGGR#.G	2	0	239-266	ctl_4EF.3455.3455.3.out	836.019	-4.19	3	4.54	0.35	48.387	34.1478
48	gi|14043072|ref|NP_112533.1|	265	39	73.37	R.GFGDGYNGYGGGPGGGNFGGSPGYGGGR#.G	2	0	239-266	wt_5EF.3621.3621.3.out	836.018	-4.18	3	4.51	0.43	62.7387	36.9843
49	gi|14043072|ref|NP_112533.1|	265	39	73.37	R.GFGDGYNGYGGGPGGGNFGGSPGYGGGR#.G	2	0	239-266	wt_2EF.3368.3368.3.out	836.017	-4.88	3	4.21	0.41	37.0733	15.07
50	gi|14043072|ref|NP_112533.1|	265	39	73.37	K.LFIGGLSFETTEESLR#.N	2	0	23-38	wt_5EF.6365.6365.2.out	904.977	1.97	2	5.1	0.5	296.567	380.344
51	gi|14043072|ref|NP_112533.1|	265	39	73.37	K.LFIGGLSFETTEESLR#.N	2	0	23-38	s6_3EF.5989.5989.2.out	904.973	0.41	2	5.05	0.44	140.285	203.249
52	gi|14043072|ref|NP_112533.1|	265	39	73.37	K.LFIGGLSFETTEESLR#.N	2	0	23-38	s6_6EF.6334.6334.2.out	904.973	0.36	2	4.94	0.5	96.0094	164.284
53	gi|14043072|ref|NP_112533.1|	265	39	73.37	K.LFIGGLSFETTEESLR#.N	2	0	23-38	wt_2EF.5904.5904.2.out	904.973	0.59	2	4.51	0.45	196.152	193.486
54	gi|14043072|ref|NP_112533.1|	265	39	73.37	K.LFIGGLSFETTEESLR#.N	2	0	23-38	s6_3EF.6003.6003.3.out	603.653	0.44	3	4.31	0.42
55	gi|14043072|ref|NP_112533.1|	265	39	73.37	K.LFIGGLSFETTEESLR#.N	2	0	23-38	s6_6EF.6338.6338.3.out	603.651	-0.29	3	4.16	0.4
56	gi|14043072|ref|NP_112533.1|	265	39	73.37	K.LFIGGLSFETTEESLR#.N	2	0	23-38	ctl_1EF.5755.5755.2.out	904.972	-0.35	2	4.08	0.41	20.0328	23.5563
57	gi|14043072|ref|NP_112533.1|	265	39	73.37	K.LFIGGLSFETTEESLR#.N	2	0	23-38	ctl_4EF.6200.6200.2.out	904.972	-0.11	2	3.93	0.39	66.5931	158.674
58	gi|14043072|ref|NP_112533.1|	265	39	73.37	K.LFIGGLSFETTEESLR#.N	2	0	23-38	ctl_4EF.6208.6208.3.out	603.652	0.04	3	3.13	0.25
59	gi|14043072|ref|NP_112533.1|	265	39	73.37	K.LFIGGLSFETTEESLR#.N	2	0	23-38	wt_2EF.5927.5927.3.out	603.651	-0.09	3	2.9	0.18
60	gi|14043072|ref|NP_112533.1|	265	39	73.37	K.R#GFGFVTFDDHDPVDK@.I	2	0	153-168	wt_5EF.5220.5220.3.out	623.971	-0.47	3	4.99	0.27	49.6877	115.268
61	gi|14043072|ref|NP_112533.1|	265	39	73.37	K.LFIGGLSFETTEESLR.N	2	0	23-38	s6_6EF.6335.6335.2.out	899.968	0.25	2	4.89	0.38	96.0094	164.284
62	gi|14043072|ref|NP_112533.1|	265	39	73.37	K.LFIGGLSFETTEESLR.N	2	0	23-38	s6_3EF.5990.5990.2.out	899.968	0.09	2	4.85	0.41	140.285	203.249
63	gi|14043072|ref|NP_112533.1|	265	39	73.37	K.LFIGGLSFETTEESLR.N	2	0	23-38	wt_2EF.5906.5906.2.out	899.968	-0.11	2	4.56	0.4	196.152	193.486
64	gi|14043072|ref|NP_112533.1|	265	39	73.37	K.LFIGGLSFETTEESLR.N	2	0	23-38	wt_5EF.6367.6367.2.out	899.971	1.01	2	4.26	0.4	296.567	380.344
65	gi|14043072|ref|NP_112533.1|	265	39	73.37	K.LFIGGLSFETTEESLR.N	2	0	23-38	wt_5EF.6370.6370.3.out	600.316	-0.43	3	4.25	0.35
66	gi|14043072|ref|NP_112533.1|	265	39	73.37	K.LFIGGLSFETTEESLR.N	2	0	23-38	s6_3EF.5991.5991.3.out	600.315	-0.41	3	3.98	0.36
67	gi|14043072|ref|NP_112533.1|	265	39	73.37	K.LFIGGLSFETTEESLR.N	2	0	23-38	ctl_4EF.6203.6203.2.out	899.967	-0.85	2	3.89	0.26	66.5931	158.674
68	gi|14043072|ref|NP_112533.1|	265	39	73.37	K.LFIGGLSFETTEESLR.N	2	0	23-38	wt_2EF.5910.5910.3.out	600.316	0.12	3	3.82	0.34
69	gi|14043072|ref|NP_112533.1|	265	39	73.37	K.LFIGGLSFETTEESLR.N	2	0	23-38	ctl_1EF.5756.5756.2.out	899.967	-0.75	2	3.27	0.33	20.0328	23.5563
70	gi|14043072|ref|NP_112533.1|	265	39	73.37	K.LFIGGLSFETTEESLR.N	2	0	23-38	s6_6EF.6349.6349.3.out	600.315	-0.23	3	3.26	0.28
71	gi|14043072|ref|NP_112533.1|	265	39	73.37	K.LFIGGLSFETTEESLR.N	2	0	23-38	ctl_1EF.5759.5759.3.out	600.313	-1.66	3	2.88	0.02
72	gi|14043072|ref|NP_112533.1|	265	39	73.37	K.LFIGGLSFETTEESLR.N	2	0	23-38	ctl_4EF.6233.6233.3.out	600.315	-0.42	3	2.45	0.06
73	gi|14043072|ref|NP_112533.1|	265	39	73.37	R.GGYGGGGPGYGNQGGGYGGGYDNYGGGNYGSGNYNDFGNYNQQPSNYGPM*K.S	2	0	267-317	wt_2EF.3599.3599.4.out	1275.52	-1.77	4	4.69	0.38	33.7372	24.9285
74	gi|14043072|ref|NP_112533.1|	265	39	73.37	K.RGFGFVTFDDHDPVDK.I	2	0	153-168	wt_5EF.5217.5217.3.out	617.964	-0.38	3	4.63	0.41	41.2985	90.4043
75	gi|14043072|ref|NP_112533.1|	265	39	73.37	R.GFGFVTFDDHDPVDK@.I	2	0	154-168	wt_5EF.5422.5422.2.out	852.398	0.15	2	4.55	0.48	218.768	303.15
76	gi|14043072|ref|NP_112533.1|	265	39	73.37	R.GFGFVTFDDHDPVDK@.I	2	0	154-168	ctl_4EF.5703.5703.2.out	852.397	0.55	2	4.25	0.43
77	gi|14043072|ref|NP_112533.1|	265	39	73.37	R.GFGFVTFDDHDPVDK@.I	2	0	154-168	wt_2EF.5008.5008.2.out	852.397	-0.02	2	4.21	0.48
78	gi|14043072|ref|NP_112533.1|	265	39	73.37	R.GFGFVTFDDHDPVDK@.I	2	0	154-168	ctl_4EF.5766.5766.2.out	852.398	0.95	2	4.14	0.43
79	gi|14043072|ref|NP_112533.1|	265	39	73.37	R.GFGFVTFDDHDPVDK@.I	2	0	154-168	s6_3EF.5073.5073.2.out	852.397	0.11	2	4.03	0.46
80	gi|14043072|ref|NP_112533.1|	265	39	73.37	R.GFGFVTFDDHDPVDK@.I	2	0	154-168	s6_6EF.5412.5412.2.out	852.396	-0.05	2	3.52	0.39
81	gi|14043072|ref|NP_112533.1|	265	39	73.37	R.GFGFVTFDDHDPVDK@.I	2	0	154-168	ctl_1EF.4909.4909.2.out	852.397	0.23	2	3.37	0.43
82	gi|14043072|ref|NP_112533.1|	265	39	73.37	R.GFGFVTFDDHDPVDK@.I	2	0	154-168	s6_3EF.5085.5085.3.out	568.601	-0.18	3	3.16	0.23	487.293	622.05
83	gi|14043072|ref|NP_112533.1|	265	39	73.37	R.GFGFVTFDDHDPVDK@.I	2	0	154-168	ctl_4EF.5710.5710.3.out	568.601	-0.08	3	3.02	0.16
84	gi|14043072|ref|NP_112533.1|	265	39	73.37	R.GFGFVTFDDHDPVDK@.I	2	0	154-168	s6_6EF.5418.5418.3.out	568.6	-0.15	3	2.68	0.18	311.592	457.091
85	gi|14043072|ref|NP_112533.1|	265	39	73.37	R.GFGFVTFDDHDPVDK@.I	2	0	154-168	ctl_4EF.5773.5773.3.out	568.601	-0.16	3	2.47	0.07	307.78	532.058
86	gi|14043072|ref|NP_112533.1|	265	39	73.37	R.GFGFVTFDDHDPVDK@.I	2	0	154-168	ctl_1EF.4922.4922.3.out	568.601	-0.56	3	2.43	0.25	410.967	518.511
87	gi|14043072|ref|NP_112533.1|	265	39	73.37	R.GFGFVTFDDHDPVDK@.I	2	0	154-168	wt_2EF.5014.5014.3.out	568.602	0.02	3	2.16	0.15	637.683	659.112
88	gi|14043072|ref|NP_112533.1|	265	39	73.37	R.KLFIGGLSFETTEESLR.N	2	0	22-38	wt_5EF.6093.6093.3.out	643.015	-0.08	3	4.46	0.22	111.733	176.218
89	gi|14043072|ref|NP_112533.1|	265	39	73.37	R.GFGFVTFDDHDPVDK.I	2	0	154-168	wt_5EF.5423.5423.2.out	848.39	0.27	2	4.18	0.35
90	gi|14043072|ref|NP_112533.1|	265	39	73.37	R.GFGFVTFDDHDPVDK.I	2	0	154-168	wt_2EF.5010.5010.2.out	848.39	0.26	2	4	0.34
91	gi|14043072|ref|NP_112533.1|	265	39	73.37	R.GFGFVTFDDHDPVDK.I	2	0	154-168	s6_3EF.5086.5086.2.out	848.392	1.29	2	3.93	0.3
92	gi|14043072|ref|NP_112533.1|	265	39	73.37	R.GFGFVTFDDHDPVDK.I	2	0	154-168	s6_6EF.5413.5413.2.out	848.388	-0.8	2	3.86	0.32
93	gi|14043072|ref|NP_112533.1|	265	39	73.37	R.GFGFVTFDDHDPVDK.I	2	0	154-168	ctl_4EF.5762.5762.2.out	848.389	-0.01	2	3.72	0.39
94	gi|14043072|ref|NP_112533.1|	265	39	73.37	R.GFGFVTFDDHDPVDK.I	2	0	154-168	ctl_1EF.4911.4911.2.out	848.389	-0.26	2	3.57	0.35
95	gi|14043072|ref|NP_112533.1|	265	39	73.37	R.GFGFVTFDDHDPVDK.I	2	0	154-168	ctl_4EF.5698.5698.2.out	848.389	0.21	2	3.37	0.2
96	gi|14043072|ref|NP_112533.1|	265	39	73.37	R.GFGFVTFDDHDPVDK.I	2	0	154-168	wt_2EF.5007.5007.3.out	565.93	0.01	3	2.54	0.23	637.683	659.112
97	gi|14043072|ref|NP_112533.1|	265	39	73.37	R.GFGFVTFDDHDPVDK.I	2	0	154-168	ctl_4EF.5759.5759.3.out	565.93	-0.09	3	2.52	0.28	353.097	614.046
98	gi|14043072|ref|NP_112533.1|	265	39	73.37	R.GFGFVTFDDHDPVDK.I	2	0	154-168	s6_3EF.5071.5071.3.out	565.931	0.28	3	2.43	0.25	487.293	622.05
99	gi|14043072|ref|NP_112533.1|	265	39	73.37	R.GFGFVTFDDHDPVDK.I	2	0	154-168	ctl_1EF.4908.4908.3.out	565.931	0.37	3	2.28	0.09	410.967	518.511
100	gi|14043072|ref|NP_112533.1|	265	39	73.37	R.GFGFVTFDDHDPVDK.I	2	0	154-168	s6_6EF.5411.5411.3.out	565.931	0.69	3	2.15	0.21	260.534	384.408
101	gi|14043072|ref|NP_112533.1|	265	39	73.37	R.GFGFVTFDDHDPVDK.I	2	0	154-168	ctl_4EF.5696.5696.3.out	565.93	0.63	3	2.1	0.13
102	gi|14043072|ref|NP_112533.1|	265	39	73.37	R.GFGFVTFDDHDPVDK.I	2	0	154-168	wt_5EF.5421.5421.3.out	565.931	0.39	3	2.07	0.22	747.152	990.615
103	gi|14043072|ref|NP_112533.1|	265	39	73.37	R.GFGDGYNGYGGGPGGGNFGGSPGYGGGR.G	2	0	239-266	s6_6EF.3664.3664.3.out	832.682	-4.52	3	5.44	0.5	41.0211	30.3989
104	gi|14043072|ref|NP_112533.1|	265	39	73.37	R.GFGDGYNGYGGGPGGGNFGGSPGYGGGR.G	2	0	239-266	ctl_4EF.3446.3446.3.out	832.683	-4.13	3	5.04	0.53	33.6582	27.6464
105	gi|14043072|ref|NP_112533.1|	265	39	73.37	R.GFGDGYNGYGGGPGGGNFGGSPGYGGGR.G	2	0	239-266	ctl_1EF.3302.3302.3.out	832.681	-4.45	3	5	0.48	23.1899	12.5468
106	gi|14043072|ref|NP_112533.1|	265	39	73.37	R.GFGDGYNGYGGGPGGGNFGGSPGYGGGR.G	2	0	239-266	s6_3EF.3436.3436.3.out	832.353	-1.35	3	4.99	0.52	12.7019	9.52955
107	gi|14043072|ref|NP_112533.1|	265	39	73.37	R.GFGDGYNGYGGGPGGGNFGGSPGYGGGR.G	2	0	239-266	wt_5EF.3608.3608.3.out	832.683	-3.84	3	4.95	0.38	46.2493	26.8025
108	gi|14043072|ref|NP_112533.1|	265	39	73.37	R.GFGDGYNGYGGGPGGGNFGGSPGYGGGR.G	2	0	239-266	wt_2EF.3353.3353.3.out	832.685	-3.28	3	4.58	0.36	37.0733	18.8438
109	gi|14043072|ref|NP_112533.1|	265	39	73.37	R.GFGDGYNGYGGGPGGGNFGGSPGYGGGR.G	2	0	239-266	wt_2EF.3369.3369.2.out	1248.52	-5.84	2	4.07	0.52
110	gi|14043072|ref|NP_112533.1|	265	39	73.37	K.IDTIEIITDR#.Q	2	0	138-147	wt_5EF.4632.4632.2.out	599.836	1.11	2	3.96	0.26	843.535	1069.69
111	gi|14043072|ref|NP_112533.1|	265	39	73.37	K.IDTIEIITDR#.Q	2	0	138-147	ctl_1EF.4215.4215.2.out	599.835	0.06	2	3.94	0.25	1069.74	1339.98
112	gi|14043072|ref|NP_112533.1|	265	39	73.37	K.IDTIEIITDR#.Q	2	0	138-147	ctl_4EF.4421.4421.2.out	599.835	0.76	2	3.79	0.25
113	gi|14043072|ref|NP_112533.1|	265	39	73.37	K.IDTIEIITDR#.Q	2	0	138-147	s6_3EF.4350.4350.2.out	599.835	0.23	2	3.7	0.18	986.498	1301.09
114	gi|14043072|ref|NP_112533.1|	265	39	73.37	K.IDTIEIITDR#.Q	2	0	138-147	wt_2EF.4300.4300.2.out	599.835	0.26	2	3.69	0.2	1331.07	1402.21
115	gi|14043072|ref|NP_112533.1|	265	39	73.37	K.IDTIEIITDR#.Q	2	0	138-147	s6_6EF.4635.4635.2.out	599.836	1.46	2	3.58	0.17	663.413	948.692
116	gi|14043072|ref|NP_112533.1|	265	39	73.37	K.IDTIEIITDR#.Q	2	0	138-147	ctl_4EF.4487.4487.2.out	599.835	1.24	2	3.57	0.16	728.959	1264.81
117	gi|14043072|ref|NP_112533.1|	265	39	73.37	K.IDTIEIITDR.Q	2	0	138-147	ctl_4EF.4459.4459.2.out	594.831	1.36	2	3.63	0.25	1214.82	2048.36
118	gi|14043072|ref|NP_112533.1|	265	39	73.37	K.IDTIEIITDR.Q	2	0	138-147	s6_3EF.4330.4330.2.out	594.831	0.35	2	3.56	0.27	986.498	1301.09
119	gi|14043072|ref|NP_112533.1|	265	39	73.37	K.IDTIEIITDR.Q	2	0	138-147	s6_6EF.4636.4636.2.out	594.831	1.19	2	3.53	0.25	663.413	948.692
120	gi|14043072|ref|NP_112533.1|	265	39	73.37	K.IDTIEIITDR.Q	2	0	138-147	wt_5EF.4653.4653.2.out	594.83	0.47	2	3.35	0.18	1490.7	1905.96
121	gi|14043072|ref|NP_112533.1|	265	39	73.37	K.IDTIEIITDR.Q	2	0	138-147	wt_2EF.4279.4279.2.out	594.831	0.34	2	3.25	0.28	1331.07	1402.21
122	gi|14043072|ref|NP_112533.1|	265	39	73.37	K.IDTIEIITDR.Q	2	0	138-147	ctl_1EF.4222.4222.2.out	594.83	-0.29	2	3.19	0.18	1069.74	1339.98
123	gi|14043072|ref|NP_112533.1|	265	39	73.37	K.IDTIEIITDR.Q	2	0	138-147	wt_5CD.4520.4520.2.out	594.83	0.3	2	2.58	0.2	14.994	94.9065
124	gi|14043072|ref|NP_112533.1|	265	39	73.37	R.QEMQEVQSSR#.S	2	0	191-200	ctl_4EF.1424.1424.2.out	616.286	-0.21	2	3.52	0.33	71.9153	155.728
125	gi|14043072|ref|NP_112533.1|	265	39	73.37	R.QEMQEVQSSR#.S	2	0	191-200	s6_6EF.1578.1578.2.out	616.286	-0.43	2	3.31	0.33	164.459	269.378
126	gi|14043072|ref|NP_112533.1|	265	39	73.37	R.QEMQEVQSSR#.S	2	0	191-200	wt_5EF.1503.1503.2.out	616.288	0.29	2	3.26	0.31	222.583	327.363
127	gi|14043072|ref|NP_112533.1|	265	39	73.37	R.QEMQEVQSSR#.S	2	0	191-200	s6_3EF.1408.1408.2.out	616.287	-0.68	2	3.05	0.29	57.7656	96.5483
128	gi|14043072|ref|NP_112533.1|	265	39	73.37	R.QEMQEVQSSR#.S	2	0	191-200	wt_2EF.1389.1389.2.out	616.287	0.08	2	2.97	0.3	128.744	158.128
129	gi|14043072|ref|NP_112533.1|	265	39	73.37	F.IGGLSFETTEESLR#.N	1	0	25-38	s6_6EF.4790.4790.2.out	774.895	-0.59	2	3.5	0.26	16.2354	25.5247
130	gi|14043072|ref|NP_112533.1|	265	39	73.37	R.GGGGNFGPGPGSNFR#.G	2	0	214-228	wt_5EF.2875.2875.3.out	463.221	-0.49	3	3.42	0.32
131	gi|14043072|ref|NP_112533.1|	265	39	73.37	R.GGGGNFGPGPGSNFR#.G	2	0	214-228	wt_5EF.2861.2861.2.out	694.327	0.21	2	3.23	0.23	462.39	541.9
132	gi|14043072|ref|NP_112533.1|	265	39	73.37	R.GGGGNFGPGPGSNFR#.G	2	0	214-228	s6_6EF.2938.2938.3.out	463.222	0.44	3	2.91	0.08
133	gi|14043072|ref|NP_112533.1|	265	39	73.37	R.GGGGNFGPGPGSNFR#.G	2	0	214-228	s6_6EF.2929.2929.2.out	694.327	0.53	2	2.9	0.18	549.411	779.162
134	gi|14043072|ref|NP_112533.1|	265	39	73.37	R.GGGGNFGPGPGSNFR#.G	2	0	214-228	ctl_1EF.2604.2604.2.out	694.327	0.91	2	2.83	0.14	531.101	621.459
135	gi|14043072|ref|NP_112533.1|	265	39	73.37	R.GGGGNFGPGPGSNFR#.G	2	0	214-228	ctl_4EF.2740.2740.2.out	694.327	0.81	2	2.82	0.29	377.498	576.974
136	gi|14043072|ref|NP_112533.1|	265	39	73.37	R.GGGGNFGPGPGSNFR#.G	2	0	214-228	s6_3EF.2689.2689.2.out	694.327	0.69	2	2.69	0.14	462.987	584.409
137	gi|14043072|ref|NP_112533.1|	265	39	73.37	R.GGGGNFGPGPGSNFR#.G	2	0	214-228	ctl_4EF.2895.2895.2.out	694.818	-7.5	2	2.5	0.04
138	gi|14043072|ref|NP_112533.1|	265	39	73.37	R.GFGFVTFDDHD.P	1	0	154-164	ctl_1EF.5067.5067.2.out	628.769	1.31	2	3.14	0.37
139	gi|14043072|ref|NP_112533.1|	265	39	73.37	R.GFGFVTFDDHD.P	1	0	154-164	wt_2EF.5166.5166.2.out	628.768	0.57	2	3.06	0.29
140	gi|14043072|ref|NP_112533.1|	265	39	73.37	R.GFGFVTFDDHD.P	1	0	154-164	s6_3EF.5241.5241.2.out	628.767	0.24	2	2.91	0.38
141	gi|14043072|ref|NP_112533.1|	265	39	73.37	R.GFGFVTFDDHD.P	1	0	154-164	s6_6EF.5540.5540.2.out	628.768	0.12	2	2.87	0.29
142	gi|14043072|ref|NP_112533.1|	265	39	73.37	R.GFGFVTFDDHD.P	1	0	154-164	ctl_4EF.5380.5380.2.out	628.767	0.3	2	2.74	0.4
143	gi|14043072|ref|NP_112533.1|	265	39	73.37	R.EESGK@PGAHVTVK@.K	2	0	100-112	s6_3EF.1711.1711.2.out	677.871	-0.25	2	3.13	0.28	156.503	198.349
144	gi|14043072|ref|NP_112533.1|	265	39	73.37	R.EESGK@PGAHVTVK@.K	2	0	100-112	wt_5EF.1839.1839.2.out	677.873	0.33	2	3.04	0.29	163.32	234.13
145	gi|14043072|ref|NP_112533.1|	265	39	73.37	R.EESGK@PGAHVTVK@.K	2	0	100-112	ctl_1EF.1627.1627.2.out	677.875	2.79	2	2.89	0.31	230.718	307.499
146	gi|14043072|ref|NP_112533.1|	265	39	73.37	R.EESGK@PGAHVTVK@.K	2	0	100-112	ctl_4EF.1757.1757.2.out	677.873	0.66	2	2.63	0.32	174.121	350.712
147	gi|14043072|ref|NP_112533.1|	265	39	73.37	R.EESGK@PGAHVTVK@.K	2	0	100-112	s6_6EF.1941.1941.2.out	677.872	0.42	2	2.6	0.26	108.887	181.078
148	gi|14043072|ref|NP_112533.1|	265	39	73.37	R.EESGK@PGAHVTVK@.K	2	0	100-112	wt_2EF.1683.1683.2.out	677.871	-0.58	2	2.28	0.1	231.183	238.225
149	gi|14043072|ref|NP_112533.1|	265	39	73.37	R.QEMQEVQSSR.S	2	0	191-200	wt_2EF.1390.1390.2.out	611.283	-0.46	2	3.11	0.32	128.744	158.128
150	gi|14043072|ref|NP_112533.1|	265	39	73.37	R.QEMQEVQSSR.S	2	0	191-200	s6_6EF.1580.1580.2.out	611.282	-0.3	2	2.91	0.33	164.459	269.378
151	gi|14043072|ref|NP_112533.1|	265	39	73.37	R.QEMQEVQSSR.S	2	0	191-200	wt_5EF.1504.1504.2.out	611.284	0.37	2	2.86	0.28	222.583	327.363
152	gi|14043072|ref|NP_112533.1|	265	39	73.37	R.QEMQEVQSSR.S	2	0	191-200	ctl_4EF.1428.1428.2.out	611.282	-0.27	2	2.84	0.29	108.725	238.411
153	gi|14043072|ref|NP_112533.1|	265	39	73.37	R.QEMQEVQSSR.S	2	0	191-200	s6_3EF.1409.1409.2.out	611.281	-1.78	2	2.79	0.31	57.7656	96.5483
154	gi|14043072|ref|NP_112533.1|	265	39	73.37	R.QEMQEVQSSR.S	2	0	191-200	ctl_1EF.1330.1330.2.out	611.283	-0.09	2	2.73	0.34	79.6853	130.303
155	gi|14043072|ref|NP_112533.1|	265	39	73.37	L.SFETTEESLR#.N	1	0	29-38	ctl_4EF.2811.2811.2.out	604.788	-0.47	2	3.1	0.31	6.49678	10.3921
156	gi|14043072|ref|NP_112533.1|	265	39	73.37	R.GGNFGFGDSR.G	2	0	204-213	s6_6EF.3049.3049.2.out	507.228	0.85	2	3.08	0.18	311.743	468.127
157	gi|14043072|ref|NP_112533.1|	265	39	73.37	R.GGNFGFGDSR.G	2	0	204-213	s6_3EF.2793.2793.2.out	507.229	1.76	2	2.96	0.19	473.103	651.77
158	gi|14043072|ref|NP_112533.1|	265	39	73.37	R.GGNFGFGDSR.G	2	0	204-213	wt_2EF.2729.2729.2.out	507.229	1.28	2	2.93	0.18	404.571	270.394
159	gi|14043072|ref|NP_112533.1|	265	39	73.37	R.GGNFGFGDSR.G	2	0	204-213	wt_5EF.2975.2975.2.out	507.229	1.35	2	2.8	0.19	498.436	683.992
160	gi|14043072|ref|NP_112533.1|	265	39	73.37	R.GGNFGFGDSR.G	2	0	204-213	ctl_4EF.2857.2857.2.out	507.229	1.39	2	2.71	0.16	577.771	1020.57
161	gi|14043072|ref|NP_112533.1|	265	39	73.37	R.GGNFGFGDSR.G	2	0	204-213	ctl_1EF.2696.2696.2.out	507.228	0.64	2	2.62	0.15	731.955	823.988
162	gi|14043072|ref|NP_112533.1|	265	39	73.37	R.GGNFGFGDSR#.G	2	0	204-213	ctl_4EF.2899.2899.2.out	512.233	0.98	2	3.01	0.11	465.961	807.136
163	gi|14043072|ref|NP_112533.1|	265	39	73.37	R.DYFEEYGK@.I	2	0	130-137	ctl_4EF.2906.2906.2.out	529.734	0.53	2	2.9	0.2	426.217	725.787
164	gi|14043072|ref|NP_112533.1|	265	39	73.37	R.DYFEEYGK@.I	2	0	130-137	s6_3EF.2863.2863.2.out	529.735	1.2	2	2.73	0.18	309.391	394.45
165	gi|14043072|ref|NP_112533.1|	265	39	73.37	R.DYFEEYGK@.I	2	0	130-137	wt_5EF.3038.3038.2.out	529.735	1.32	2	2.65	0.19	379.161	472.468
166	gi|14043072|ref|NP_112533.1|	265	39	73.37	R.DYFEEYGK@.I	2	0	130-137	wt_2EF.2800.2800.2.out	529.735	0.85	2	2.35	0.17	556.779	577.133
167	gi|14043072|ref|NP_112533.1|	265	39	73.37	K.YHTINGHNAEVR#.K	2	0	174-185	s6_6EF.2240.2240.3.out	474.567	-5.67	3	3.12	0.12	116.91	193.274
168	gi|14043072|ref|NP_112533.1|	265	39	73.37	K.YHTINGHNAEVR#.K	2	0	174-185	s6_6EF.2258.2258.2.out	711.348	-7.34	2	2.89	0.13
169	gi|14043072|ref|NP_112533.1|	265	39	73.37	K.YHTINGHNAEVR#.K	2	0	174-185	s6_3EF.1995.1995.3.out	474.567	-5.82	3	2.85	0.14	208.921	267.721
170	gi|14043072|ref|NP_112533.1|	265	39	73.37	K.YHTINGHNAEVR#.K	2	0	174-185	ctl_1EF.1906.1906.3.out	474.567	-5.85	3	2.62	0.11	256.336	312.607
171	gi|14043072|ref|NP_112533.1|	265	39	73.37	K.YHTINGHNAEVR#.K	2	0	174-185	ctl_4EF.2051.2051.3.out	474.567	-5.35	3	2.6	0.13	146.913	264.247
172	gi|14043072|ref|NP_112533.1|	265	39	73.37	K.YHTINGHNAEVR#.K	2	0	174-185	s6_6EF.2327.2327.3.out	474.567	-5.54	3	2.6	0.16
173	gi|14043072|ref|NP_112533.1|	265	39	73.37	K.YHTINGHNAEVR#.K	2	0	174-185	wt_5EF.2121.2121.3.out	474.568	-5.82	3	2.53	0.09	302.176	388.72
174	gi|14043072|ref|NP_112533.1|	265	39	73.37	K.YHTINGHNAEVR#.K	2	0	174-185	wt_2EF.1953.1953.4.out	356.177	-4.81	4	2.52	0.28
175	gi|14043072|ref|NP_112533.1|	265	39	73.37	K.YHTINGHNAEVR#.K	2	0	174-185	wt_2EF.1942.1942.3.out	474.567	-5.42	3	2.51	0.09	345.743	361.468
176	gi|14043072|ref|NP_112533.1|	265	39	73.37	K.YHTINGHNAEVR#.K	2	0	174-185	ctl_4EF.2145.2145.2.out	711.347	-8.19	2	2.49	0.16
177	gi|14043072|ref|NP_112533.1|	265	39	73.37	K.YHTINGHNAEVR#.K	2	0	174-185	wt_5EF.2212.2212.3.out	474.568	-6.17	3	2.46	0.07
178	gi|14043072|ref|NP_112533.1|	265	39	73.37	K.YHTINGHNAEVR#.K	2	0	174-185	ctl_4EF.2058.2058.2.out	711.347	-7.47	2	2.41	0.14
179	gi|14043072|ref|NP_112533.1|	265	39	73.37	K.YHTINGHNAEVR#.K	2	0	174-185	wt_2EF.2026.2026.3.out	474.568	-5.49	3	2.27	0.04
180	gi|14043072|ref|NP_112533.1|	265	39	73.37	K.YHTINGHNAEVR#.K	2	0	174-185	ctl_1EF.1989.1989.3.out	474.567	-5.73	3	2.2	0.12
181	gi|14043072|ref|NP_112533.1|	265	39	73.37	K.YHTINGHNAEVR#.K	2	0	174-185	wt_5EF.2131.2131.4.out	356.178	-5.14	4	1.78	0.11
182	gi|14043072|ref|NP_112533.1|	265	39	73.37	R.QEM*QEVQSSR#.S	2	0	191-200	ctl_4EF.1072.1072.2.out	624.286	1.86	2	2.87	0.28	103.399	194.116
183	gi|14043072|ref|NP_112533.1|	265	39	73.37	R.QEM*QEVQSSR#.S	2	0	191-200	ctl_4EF.767.767.2.out	624.283	-0.38	2	2.54	0.29
184	gi|14043072|ref|NP_112533.1|	265	39	73.37	R.QEM*QEVQSSR#.S	2	0	191-200	wt_5EF.781.781.2.out	624.284	0.32	2	2.52	0.27
185	gi|14043072|ref|NP_112533.1|	265	39	73.37	R.QEM*QEVQSSR#.S	2	0	191-200	wt_5EF.1148.1148.2.out	624.284	0.37	2	2.43	0.23	117.717	143.483
186	gi|14043072|ref|NP_112533.1|	265	39	73.37	R.QEM*QEVQSSR#.S	2	0	191-200	wt_2EF.1027.1027.2.out	624.285	0.79	2	2.22	0.33	55.0973	54.7645
187	gi|14043072|ref|NP_112533.1|	265	39	73.37	R.QEM*QEVQSSR#.S	2	0	191-200	s6_6EF.1233.1233.2.out	624.284	0.81	2	2.15	0.33	70.9988	113.594
188	gi|14043072|ref|NP_112533.1|	265	39	73.37	R.QEM*QEVQSSR#.S	2	0	191-200	s6_3EF.973.973.2.out	624.285	0.01	2	2.14	0.26	9.15333	14.072
189	gi|14043072|ref|NP_112533.1|	265	39	73.37	R.QEM*QEVQSSR#.S	2	0	191-200	wt_5EF.1203.1203.2.out	624.284	-0.17	2	2.13	0.27
190	gi|14043072|ref|NP_112533.1|	265	39	73.37	R.QEM*QEVQSSR#.S	2	0	191-200	s6_6EF.790.790.2.out	624.281	-1.59	2	2.06	0.24
191	gi|14043072|ref|NP_112533.1|	265	39	73.37	R.QEM*QEVQSSR#.S	2	0	191-200	wt_2EF.995.995.2.out	624.285	0.84	2	1.94	0.26	44.7844	51.3099
192	gi|14043072|ref|NP_112533.1|	265	39	73.37	R.QEM*QEVQSSR#.S	2	0	191-200	wt_2EF.653.653.2.out	624.283	-0.72	2	1.88	0.21
193	gi|14043072|ref|NP_112533.1|	265	39	73.37	R.EESGKPGAHVTVK.K	2	0	100-112	wt_5EF.1840.1840.2.out	669.859	0.03	2	2.82	0.3	163.32	234.13
194	gi|14043072|ref|NP_112533.1|	265	39	73.37	R.EESGKPGAHVTVK.K	2	0	100-112	s6_3EF.1708.1708.2.out	669.858	0.3	2	2.71	0.25	156.503	198.349
195	gi|14043072|ref|NP_112533.1|	265	39	73.37	R.EESGKPGAHVTVK.K	2	0	100-112	ctl_4EF.1759.1759.2.out	669.858	0.45	2	2.7	0.18	174.121	350.712
196	gi|14043072|ref|NP_112533.1|	265	39	73.37	R.EESGKPGAHVTVK.K	2	0	100-112	ctl_1EF.1629.1629.2.out	669.861	2.66	2	2.63	0.2	230.718	307.499
197	gi|14043072|ref|NP_112533.1|	265	39	73.37	R.EESGKPGAHVTVK.K	2	0	100-112	s6_6EF.1946.1946.2.out	669.857	-0.11	2	2.42	0.26	144.452	240.004
198	gi|14043072|ref|NP_112533.1|	265	39	73.37	R.EESGKPGAHVTVK.K	2	0	100-112	wt_2EF.1678.1678.2.out	669.86	1.31	2	2.17	0.26	231.183	238.225
199	gi|14043072|ref|NP_112533.1|	265	39	73.37	R.GGGGNFGPGPGSNFR.G	2	0	214-228	ctl_4EF.2766.2766.2.out	689.323	1.43	2	2.73	0.22	520.248	824.047
200	gi|14043072|ref|NP_112533.1|	265	39	73.37	R.GGGGNFGPGPGSNFR.G	2	0	214-228	wt_2EF.2661.2661.2.out	689.323	1.27	2	2.73	0.26	674.84	696.388
201	gi|14043072|ref|NP_112533.1|	265	39	73.37	R.GGGGNFGPGPGSNFR.G	2	0	214-228	ctl_1EF.2639.2639.2.out	689.321	-0.04	2	2.72	0.29	531.101	621.459
202	gi|14043072|ref|NP_112533.1|	265	39	73.37	R.GGGGNFGPGPGSNFR.G	2	0	214-228	wt_5EF.2896.2896.2.out	689.323	1.16	2	2.46	0.27	543.655	666.632
203	gi|14043072|ref|NP_112533.1|	265	39	73.37	R.GGSDGYGSGR#.G	2	0	229-238	s6_6EF.801.801.2.out	461.701	2.06	2	2.69	0.12
204	gi|14043072|ref|NP_112533.1|	265	39	73.37	R.GGSDGYGSGR#.G	2	0	229-238	ctl_4EF.669.669.2.out	461.701	1.17	2	2.69	0.24
205	gi|14043072|ref|NP_112533.1|	265	39	73.37	R.GGSDGYGSGR#.G	2	0	229-238	s6_6EF.735.735.2.out	461.699	-0.06	2	2.61	0.3
206	gi|14043072|ref|NP_112533.1|	265	39	73.37	R.GGSDGYGSGR#.G	2	0	229-238	wt_5EF.1084.1084.2.out	461.701	1.42	2	2.56	0.15	106.475	143.109
207	gi|14043072|ref|NP_112533.1|	265	39	73.37	R.GGSDGYGSGR#.G	2	0	229-238	wt_5EF.699.699.2.out	461.7	-0.1	2	2.48	0.18
208	gi|14043072|ref|NP_112533.1|	265	39	73.37	R.GGSDGYGSGR#.G	2	0	229-238	wt_5EF.765.765.2.out	461.701	1.36	2	2.47	0.15
209	gi|14043072|ref|NP_112533.1|	265	39	73.37	R.GGSDGYGSGR#.G	2	0	229-238	s6_6EF.1185.1185.2.out	461.701	1.82	2	2.42	0.08	69.6519	131.773
210	gi|14043072|ref|NP_112533.1|	265	39	73.37	R.GGSDGYGSGR#.G	2	0	229-238	wt_2EF.656.656.2.out	461.7	0.22	2	2.4	0.17	21.5543	27.573
211	gi|14043072|ref|NP_112533.1|	265	39	73.37	R.GGSDGYGSGR#.G	2	0	229-238	s6_3EF.549.549.2.out	461.699	-2.13	2	2.29	0.15	9.37772	13.4049
212	gi|14043072|ref|NP_112533.1|	265	39	73.37	R.GGSDGYGSGR#.G	2	0	229-238	ctl_4EF.957.957.2.out	461.701	1.53	2	2.28	0.18	78.1741	142.415
213	gi|14043072|ref|NP_112533.1|	265	39	73.37	R.GGSDGYGSGR#.G	2	0	229-238	wt_5EF.832.832.2.out	461.702	2.02	2	2.17	0.23
214	gi|14043072|ref|NP_112533.1|	265	39	73.37	R.NYYEQWGK.L	2	0	39-46	ctl_1EF.2775.2775.2.out	544.249	-0.08	2	2.62	0.34	374.543	480.117
215	gi|14043072|ref|NP_112533.1|	265	39	73.37	R.NYYEQWGK.L	2	0	39-46	wt_2EF.2813.2813.2.out	544.249	0.63	2	2.49	0.32	465.335	501.198
216	gi|14043072|ref|NP_112533.1|	265	39	73.37	R.NYYEQWGK.L	2	0	39-46	s6_3EF.2884.2884.2.out	544.25	0.61	2	2.39	0.28	382.431	498.414
217	gi|14043072|ref|NP_112533.1|	265	39	73.37	R.NYYEQWGK.L	2	0	39-46	s6_6EF.3128.3128.2.out	544.249	0.74	2	2.37	0.24	294.987	424.662
218	gi|14043072|ref|NP_112533.1|	265	39	73.37	R.GGSDGYGSGR.G	2	0	229-238	ctl_4EF.716.716.2.out	456.697	1.58	2	2.58	0.25
219	gi|14043072|ref|NP_112533.1|	265	39	73.37	R.GGSDGYGSGR.G	2	0	229-238	wt_2EF.643.643.2.out	456.697	1.66	2	2.45	0.31
220	gi|14043072|ref|NP_112533.1|	265	39	73.37	R.GGSDGYGSGR.G	2	0	229-238	wt_5EF.614.614.2.out	456.696	0.5	2	2.42	0.34	44.8088	62.9307
221	gi|14043072|ref|NP_112533.1|	265	39	73.37	R.GGSDGYGSGR.G	2	0	229-238	ctl_4EF.1018.1018.2.out	456.696	0.88	2	2.29	0.39	99.9277	179.481
222	gi|14043072|ref|NP_112533.1|	265	39	73.37	R.GGSDGYGSGR.G	2	0	229-238	wt_2EF.908.908.2.out	456.697	1.43	2	2.19	0.34	53.5403	56.7769
223	gi|14043072|ref|NP_112533.1|	265	39	73.37	R.GGSDGYGSGR.G	2	0	229-238	s6_6EF.1199.1199.2.out	456.697	2.05	2	2.18	0.27	78.6901	144.175
224	gi|14043072|ref|NP_112533.1|	265	39	73.37	R.GGSDGYGSGR.G	2	0	229-238	s6_6EF.1153.1153.2.out	456.696	1.17	2	2.15	0.22
225	gi|14043072|ref|NP_112533.1|	265	39	73.37	R.GGSDGYGSGR.G	2	0	229-238	ctl_4EF.902.902.2.out	456.696	0.38	2	2.14	0.32
226	gi|14043072|ref|NP_112533.1|	265	39	73.37	R.GGSDGYGSGR.G	2	0	229-238	wt_2EF.880.880.2.out	456.697	1.13	2	2.08	0.38	51.9344	52.7285
227	gi|14043072|ref|NP_112533.1|	265	39	73.37	R.GGSDGYGSGR.G	2	0	229-238	s6_6EF.1110.1110.2.out	456.696	0.44	2	2.08	0.29
228	gi|14043072|ref|NP_112533.1|	265	39	73.37	R.GGSDGYGSGR.G	2	0	229-238	wt_2EF.825.825.2.out	456.697	0.83	2	2.04	0.28
229	gi|14043072|ref|NP_112533.1|	265	39	73.37	R.GGSDGYGSGR.G	2	0	229-238	ctl_4EF.989.989.2.out	456.697	1.58	2	2.03	0.15
230	gi|14043072|ref|NP_112533.1|	265	39	73.37	R.GGSDGYGSGR.G	2	0	229-238	ctl_4EF.958.958.2.out	456.696	1.04	2	1.83	0.29
231	gi|14043072|ref|NP_112533.1|	265	39	73.37	R.GGSDGYGSGR.G	2	0	229-238	s6_6EF.750.750.2.out	456.695	-0.03	2	1.77	0.12
232	gi|14043072|ref|NP_112533.1|	265	39	73.37	R.GGSDGYGSGR.G	2	0	229-238	s6_6EF.1064.1064.2.out	456.697	1.44	2	1.72	0.25
233	gi|14043072|ref|NP_112533.1|	265	39	73.37	K.YHTINGHNAEVR.K	2	0	174-185	s6_6EF.2241.2241.3.out	471.231	-5.7	3	2.55	0.16	116.91	193.274
234	gi|14043072|ref|NP_112533.1|	265	39	73.37	K.YHTINGHNAEVR.K	2	0	174-185	wt_5EF.2122.2122.3.out	471.232	-5.59	3	2.34	0.01	302.176	388.72
235	gi|14043072|ref|NP_112533.1|	265	39	73.37	K.YHTINGHNAEVR.K	2	0	174-185	ctl_1EF.1907.1907.3.out	471.231	-6.02	3	2.3	0.1	256.336	312.607
236	gi|14043072|ref|NP_112533.1|	265	39	73.37	K.EDTEEHHLR.D	2	0	121-129	ctl_4EF.1555.1555.2.out	583.271	3.36	2	2.43	0.26	263.151	531.493
237	gi|14043072|ref|NP_112533.1|	265	39	73.37	K.EDTEEHHLR.D	2	0	121-129	wt_5EF.1619.1619.2.out	583.271	2.3	2	2.4	0.24
238	gi|14043072|ref|NP_112533.1|	265	39	73.37	K.EDTEEHHLR.D	2	0	121-129	s6_3EF.1505.1505.2.out	583.273	3.9	2	2.34	0.24
239	gi|14043072|ref|NP_112533.1|	265	39	73.37	K.EDTEEHHLR.D	2	0	121-129	s6_6EF.1701.1701.2.out	583.27	1.92	2	2.32	0.2	184.242	281.49
240	gi|14043072|ref|NP_112533.1|	265	39	73.37	K.EDTEEHHLR.D	2	0	121-129	ctl_1EF.1419.1419.2.out	583.27	1.05	2	2.26	0.16	298.606	350.714
241	gi|14043072|ref|NP_112533.1|	265	39	73.37	K.EDTEEHHLR.D	2	0	121-129	wt_2EF.1481.1481.2.out	583.271	1.57	2	2.24	0.21	358.502	366.746
242	gi|14043072|ref|NP_112533.1|	265	39	73.37	K.EDTEEHHLR.D	2	0	121-129	s6_3EF.1498.1498.3.out	389.182	-0.08	3	2.16	0.13	347.9	414.856
243	gi|14043072|ref|NP_112533.1|	265	39	73.37	K.EDTEEHHLR.D	2	0	121-129	wt_5EF.1613.1613.3.out	389.184	0.95	3	1.84	0.06	596.595	864.973
244	gi|14043072|ref|NP_112533.1|	265	39	73.37	R.QEM*QEVQSSR.S	2	0	191-200	wt_5EF.782.782.2.out	619.279	-0.32	2	2.42	0.36	16.2785	23.6288
245	gi|14043072|ref|NP_112533.1|	265	39	73.37	R.QEM*QEVQSSR.S	2	0	191-200	ctl_4EF.1109.1109.2.out	619.281	1.49	2	2.37	0.32	154.942	290.772
246	gi|14043072|ref|NP_112533.1|	265	39	73.37	R.QEM*QEVQSSR.S	2	0	191-200	ctl_4EF.1053.1053.2.out	619.28	0.35	2	2.31	0.18
247	gi|14043072|ref|NP_112533.1|	265	39	73.37	R.QEM*QEVQSSR.S	2	0	191-200	ctl_4EF.761.761.2.out	619.279	-0.29	2	2.05	0.33
248	gi|14043072|ref|NP_112533.1|	265	39	73.37	K.SGNFGGSR.N	2	0	318-325	wt_5EF.1369.1369.2.out	391.188	4.79	2	2.34	0.28	430.986	522.847
249	gi|14043072|ref|NP_112533.1|	265	39	73.37	K.SGNFGGSR.N	2	0	318-325	wt_2EF.1249.1249.2.out	391.187	2.8	2	2.18	0.32	307.881	317.944
250	gi|14043072|ref|NP_112533.1|	265	39	73.37	K.SGNFGGSR.N	2	0	318-325	s6_6EF.1399.1399.2.out	391.186	2.98	2	1.94	0.19
251	gi|14043072|ref|NP_112533.1|	265	39	73.37	K.SGNFGGSR.N	2	0	318-325	ctl_1EF.1146.1146.2.out	391.186	1.81	2	1.88	0.27	182.866	210.135
252	gi|14043072|ref|NP_112533.1|	265	39	73.37	K.SGNFGGSR.N	2	0	318-325	s6_6EF.1474.1474.2.out	391.185	0.68	2	1.84	0.22	221.592	320.803
253	gi|14043072|ref|NP_112533.1|	265	39	73.37	K.SGNFGGSR#.N	2	0	318-325	wt_5EF.1368.1368.2.out	396.192	4.61	2	2.32	0.19	430.986	522.847
254	gi|14043072|ref|NP_112533.1|	265	39	73.37	K.SGNFGGSR#.N	2	0	318-325	wt_2EF.1242.1242.2.out	396.19	2.06	2	2.31	0.17	307.881	317.944
255	gi|14043072|ref|NP_112533.1|	265	39	73.37	K.SGNFGGSR#.N	2	0	318-325	ctl_4EF.1248.1248.2.out	396.189	1.1	2	2.01	0.19	196.419	326.146
256	gi|14043072|ref|NP_112533.1|	265	39	73.37	R.NYYEQWGK@.L	2	0	39-46	wt_5EF.3064.3064.2.out	548.256	0.66	2	2.32	0.23	435.294	576.32
257	gi|14043072|ref|NP_112533.1|	265	39	73.37	R.NYYEQWGK@.L	2	0	39-46	ctl_4EF.2929.2929.2.out	548.255	-0.1	2	2.01	0.21	285.609	500.591
258	gi|14043072|ref|NP_112533.1|	265	39	73.37	R.DYFEEYGK.I	2	0	130-137	ctl_4EF.2908.2908.2.out	525.727	0.66	2	2.24	0.19	426.217	725.787
259	gi|14043072|ref|NP_112533.1|	265	39	73.37	R.DYFEEYGK.I	2	0	130-137	s6_6EF.3104.3104.2.out	525.727	0.69	2	2.23	0.18	570.193	812.356
260	gi|14043072|ref|NP_112533.1|	265	39	73.37	R.DYFEEYGK.I	2	0	130-137	s6_3EF.2864.2864.2.out	525.728	1.13	2	2.11	0.16	309.391	394.45
261	gi|14043072|ref|NP_112533.1|	265	39	73.37	R.DYFEEYGK.I	2	0	130-137	ctl_1EF.2764.2764.2.out	525.728	0.99	2	2.09	0.11	458.039	554.455
262	gi|14043072|ref|NP_112533.1|	265	39	73.37	K.EDTEEHHLR#.D	2	0	121-129	ctl_4EF.1554.1554.3.out	392.519	1.48	3	2.2	0.1	570.899	1067.07
263	gi|14043072|ref|NP_112533.1|	265	39	73.37	K.EDTEEHHLR#.D	2	0	121-129	s6_6EF.1718.1718.3.out	392.518	-0.44	3	1.99	0.03	546.994	816.546
264	gi|14043072|ref|NP_112533.1|	265	39	73.37	K.TLETVPLER.K	2	1	40645	ctl_4EF.3096.3096.2.out	529.303	2.1	2	2.12	0.11	268.833	473.076
265	gi|14043072|ref|NP_112533.1|	265	39	73.37	L.SFETTEESLR.N	1	0	29-38	ctl_4EF.2819.2819.2.out	599.784	-0.6	2	1.93	0.2	7.54449	11.6676
266	gi|4504447|ref|NP_002128.1|	264	38	73.31	R.NMGGPYGGGNYGPGGSGGSGGYGGR#.S	2	0	314-338	ctl_4EF.2463.2463.2.out	1100.46	-0.71	2	6.6	0.61
267	gi|4504447|ref|NP_002128.1|	264	38	73.31	R.NMGGPYGGGNYGPGGSGGSGGYGGR#.S	2	0	314-338	wt_5EF.2569.2569.3.out	733.981	-0.24	3	6.41	0.48	117.852	179.221
268	gi|4504447|ref|NP_002128.1|	264	38	73.31	R.NMGGPYGGGNYGPGGSGGSGGYGGR#.S	2	0	314-338	s6_3EF.2432.2432.3.out	733.98	-0.62	3	6.05	0.43	22.9086	28.327
269	gi|4504447|ref|NP_002128.1|	264	38	73.31	R.NMGGPYGGGNYGPGGSGGSGGYGGR#.S	2	0	314-338	s6_6EF.2654.2654.2.out	1100.46	-0.62	2	6.02	0.54	50.2454	81.063
270	gi|4504447|ref|NP_002128.1|	264	38	73.31	R.NMGGPYGGGNYGPGGSGGSGGYGGR#.S	2	0	314-338	ctl_4EF.2457.2457.3.out	733.981	-0.14	3	5.84	0.53	44.9984	104.5
271	gi|4504447|ref|NP_002128.1|	264	38	73.31	R.NMGGPYGGGNYGPGGSGGSGGYGGR#.S	2	0	314-338	wt_2EF.2373.2373.3.out	733.981	0.11	3	5.79	0.52	45.7221	53.7259
272	gi|4504447|ref|NP_002128.1|	264	38	73.31	R.NMGGPYGGGNYGPGGSGGSGGYGGR#.S	2	0	314-338	wt_5EF.2575.2575.2.out	1100.46	-0.77	2	5.43	0.57
273	gi|4504447|ref|NP_002128.1|	264	38	73.31	R.NMGGPYGGGNYGPGGSGGSGGYGGR#.S	2	0	314-338	s6_6EF.2646.2646.3.out	733.98	-0.41	3	5.4	0.5
274	gi|4504447|ref|NP_002128.1|	264	38	73.31	R.NMGGPYGGGNYGPGGSGGSGGYGGR#.S	2	0	314-338	s6_3EF.2441.2441.2.out	1100.46	-0.11	2	5.36	0.56	21.6245	34.6628
275	gi|4504447|ref|NP_002128.1|	264	38	73.31	R.NMGGPYGGGNYGPGGSGGSGGYGGR#.S	2	0	314-338	ctl_1EF.2354.2354.3.out	733.98	-0.26	3	4.83	0.4	38.5844	49.7275
276	gi|4504447|ref|NP_002128.1|	264	38	73.31	R.NMGGPYGGGNYGPGGSGGSGGYGGR#.S	2	0	314-338	wt_2EF.2380.2380.2.out	1100.46	-0.46	2	4.52	0.6
277	gi|4504447|ref|NP_002128.1|	264	38	73.31	R.NMGGPYGGGNYGPGGSGGSGGYGGR#.S	2	0	314-338	ctl_1EF.2367.2367.2.out	1100.46	-0.91	2	4.38	0.57	35.332	46.7655
278	gi|4504447|ref|NP_002128.1|	264	38	73.31	R.NM*GGPYGGGNYGPGGSGGSGGYGGR#.S	2	0	314-338	s6_3EF.2008.2008.2.out	1108.46	-0.83	2	6.14	0.54	30.7828	43.5757
279	gi|4504447|ref|NP_002128.1|	264	38	73.31	R.NM*GGPYGGGNYGPGGSGGSGGYGGR#.S	2	0	314-338	wt_5EF.2108.2108.3.out	739.312	-0.53	3	6.03	0.41	80.6772	106.347
280	gi|4504447|ref|NP_002128.1|	264	38	73.31	R.NM*GGPYGGGNYGPGGSGGSGGYGGR#.S	2	0	314-338	s6_3EF.2001.2001.3.out	739.313	0.18	3	6	0.46	39.3612	50.8383
281	gi|4504447|ref|NP_002128.1|	264	38	73.31	R.NM*GGPYGGGNYGPGGSGGSGGYGGR#.S	2	0	314-338	ctl_1EF.1911.1911.3.out	739.309	-1.59	3	5.99	0.43	57.4614	80.9077
282	gi|4504447|ref|NP_002128.1|	264	38	73.31	R.NM*GGPYGGGNYGPGGSGGSGGYGGR#.S	2	0	314-338	ctl_1EF.1925.1925.2.out	1108.46	-0.29	2	5.69	0.51
283	gi|4504447|ref|NP_002128.1|	264	38	73.31	R.NM*GGPYGGGNYGPGGSGGSGGYGGR#.S	2	0	314-338	ctl_4EF.2007.2007.3.out	739.31	-0.55	3	5.67	0.41	34.5856	82.0222
284	gi|4504447|ref|NP_002128.1|	264	38	73.31	R.NM*GGPYGGGNYGPGGSGGSGGYGGR#.S	2	0	314-338	ctl_4EF.2033.2033.2.out	1108.46	-0.26	2	5.62	0.57
285	gi|4504447|ref|NP_002128.1|	264	38	73.31	R.NM*GGPYGGGNYGPGGSGGSGGYGGR#.S	2	0	314-338	wt_5EF.2115.2115.2.out	1108.46	-0.41	2	5.57	0.5
286	gi|4504447|ref|NP_002128.1|	264	38	73.31	R.NM*GGPYGGGNYGPGGSGGSGGYGGR#.S	2	0	314-338	wt_2EF.1959.1959.2.out	1108.46	0.14	2	5.55	0.57	43.3517	41.4678
287	gi|4504447|ref|NP_002128.1|	264	38	73.31	R.NM*GGPYGGGNYGPGGSGGSGGYGGR#.S	2	0	314-338	s6_6EF.2219.2219.2.out	1108.46	-0.48	2	5.48	0.47	31.3481	43.1445
288	gi|4504447|ref|NP_002128.1|	264	38	73.31	R.NM*GGPYGGGNYGPGGSGGSGGYGGR.S	2	0	314-338	wt_5EF.2110.2110.3.out	735.977	-0.34	3	6.98	0.6	80.6772	106.347
289	gi|4504447|ref|NP_002128.1|	264	38	73.31	R.NM*GGPYGGGNYGPGGSGGSGGYGGR.S	2	0	314-338	ctl_4EF.2012.2012.3.out	735.975	-0.38	3	6.97	0.61	39.7245	91.5325
290	gi|4504447|ref|NP_002128.1|	264	38	73.31	R.NM*GGPYGGGNYGPGGSGGSGGYGGR.S	2	0	314-338	ctl_1EF.1923.1923.3.out	735.975	-0.67	3	6.73	0.54	57.4614	80.9077
291	gi|4504447|ref|NP_002128.1|	264	38	73.31	R.NM*GGPYGGGNYGPGGSGGSGGYGGR.S	2	0	314-338	wt_2EF.1944.1944.3.out	735.974	-0.94	3	6.51	0.58	60.8186	79.0801
292	gi|4504447|ref|NP_002128.1|	264	38	73.31	R.NM*GGPYGGGNYGPGGSGGSGGYGGR.S	2	0	314-338	s6_6EF.2210.2210.3.out	735.975	-0.3	3	6.09	0.55	48.0269	66.9808
293	gi|4504447|ref|NP_002128.1|	264	38	73.31	R.NM*GGPYGGGNYGPGGSGGSGGYGGR.S	2	0	314-338	s6_3EF.2007.2007.3.out	735.977	0.05	3	6.05	0.43	39.3612	50.8383
294	gi|4504447|ref|NP_002128.1|	264	38	73.31	R.NM*GGPYGGGNYGPGGSGGSGGYGGR.S	2	0	314-338	wt_5EF.2117.2117.2.out	1103.46	-0.32	2	5.97	0.63
295	gi|4504447|ref|NP_002128.1|	264	38	73.31	R.NM*GGPYGGGNYGPGGSGGSGGYGGR.S	2	0	314-338	ctl_1EF.1931.1931.2.out	1103.46	-0.69	2	5.6	0.54
296	gi|4504447|ref|NP_002128.1|	264	38	73.31	R.NM*GGPYGGGNYGPGGSGGSGGYGGR.S	2	0	314-338	s6_6EF.2222.2222.2.out	1103.46	-0.71	2	5.39	0.62
297	gi|4504447|ref|NP_002128.1|	264	38	73.31	R.NM*GGPYGGGNYGPGGSGGSGGYGGR.S	2	0	314-338	wt_2EF.1961.1961.2.out	1103.46	0.13	2	5.36	0.57
298	gi|4504447|ref|NP_002128.1|	264	38	73.31	R.NM*GGPYGGGNYGPGGSGGSGGYGGR.S	2	0	314-338	ctl_4EF.2019.2019.2.out	1103.46	-0.75	2	5.26	0.58
299	gi|4504447|ref|NP_002128.1|	264	38	73.31	R.NMGGPYGGGNYGPGGSGGSGGYGGR.S	2	0	314-338	ctl_4EF.2461.2461.3.out	730.644	-0.23	3	6.21	0.53	57.6705	128.277
300	gi|4504447|ref|NP_002128.1|	264	38	73.31	R.NMGGPYGGGNYGPGGSGGSGGYGGR.S	2	0	314-338	s6_6EF.2648.2648.3.out	730.644	-0.46	3	6.09	0.55
301	gi|4504447|ref|NP_002128.1|	264	38	73.31	R.NMGGPYGGGNYGPGGSGGSGGYGGR.S	2	0	314-338	wt_5EF.2584.2584.2.out	1095.46	0.1	2	5.64	0.6
302	gi|4504447|ref|NP_002128.1|	264	38	73.31	R.NMGGPYGGGNYGPGGSGGSGGYGGR.S	2	0	314-338	s6_3EF.2440.2440.3.out	730.643	-0.75	3	5.62	0.62	22.9086	28.327
303	gi|4504447|ref|NP_002128.1|	264	38	73.31	R.NMGGPYGGGNYGPGGSGGSGGYGGR.S	2	0	314-338	s6_6EF.2667.2667.2.out	1095.46	-0.62	2	5.47	0.63	49.7096	82.2616
304	gi|4504447|ref|NP_002128.1|	264	38	73.31	R.NMGGPYGGGNYGPGGSGGSGGYGGR.S	2	0	314-338	wt_2EF.2372.2372.3.out	730.645	-0.06	3	5.38	0.53	45.7221	53.7259
305	gi|4504447|ref|NP_002128.1|	264	38	73.31	R.NMGGPYGGGNYGPGGSGGSGGYGGR.S	2	0	314-338	ctl_4EF.2471.2471.2.out	1095.46	-0.64	2	5.19	0.6
306	gi|4504447|ref|NP_002128.1|	264	38	73.31	R.NMGGPYGGGNYGPGGSGGSGGYGGR.S	2	0	314-338	wt_5EF.2566.2566.3.out	730.644	-0.62	3	5.1	0.52	105.81	151.657
307	gi|4504447|ref|NP_002128.1|	264	38	73.31	R.NMGGPYGGGNYGPGGSGGSGGYGGR.S	2	0	314-338	wt_2EF.2378.2378.2.out	1095.46	-0.96	2	4.94	0.61
308	gi|4504447|ref|NP_002128.1|	264	38	73.31	R.NMGGPYGGGNYGPGGSGGSGGYGGR.S	2	0	314-338	ctl_1EF.2369.2369.2.out	1095.46	-0.97	2	4.69	0.6	35.332	46.7655
309	gi|4504447|ref|NP_002128.1|	264	38	73.31	R.NMGGPYGGGNYGPGGSGGSGGYGGR.S	2	0	314-338	ctl_1EF.2355.2355.3.out	730.647	0.98	3	4.68	0.43	38.5844	49.7275
310	gi|4504447|ref|NP_002128.1|	264	38	73.31	R.GFGDGYNGYGGGPGGGNFGGSPGYGGGR#.G	2	0	227-254	s6_6EF.3673.3673.3.out	836.019	-4.15	3	5.52	0.44	47.0469	31.8648
311	gi|4504447|ref|NP_002128.1|	264	38	73.31	R.GFGDGYNGYGGGPGGGNFGGSPGYGGGR#.G	2	0	227-254	s6_3EF.3438.3438.3.out	835.689	-1.72	3	4.7	0.46	12.7019	9.52955
312	gi|4504447|ref|NP_002128.1|	264	38	73.31	R.GFGDGYNGYGGGPGGGNFGGSPGYGGGR#.G	2	0	227-254	ctl_4EF.3455.3455.3.out	836.019	-4.19	3	4.54	0.35	48.387	34.1478
313	gi|4504447|ref|NP_002128.1|	264	38	73.31	R.GFGDGYNGYGGGPGGGNFGGSPGYGGGR#.G	2	0	227-254	wt_5EF.3621.3621.3.out	836.018	-4.18	3	4.51	0.43	62.7387	36.9843
314	gi|4504447|ref|NP_002128.1|	264	38	73.31	R.GFGDGYNGYGGGPGGGNFGGSPGYGGGR#.G	2	0	227-254	wt_2EF.3368.3368.3.out	836.017	-4.88	3	4.21	0.41	37.0733	15.07
315	gi|4504447|ref|NP_002128.1|	264	38	73.31	K.LFIGGLSFETTEESLR#.N	2	0	40873	wt_5EF.6365.6365.2.out	904.977	1.97	2	5.1	0.5	296.567	380.344
316	gi|4504447|ref|NP_002128.1|	264	38	73.31	K.LFIGGLSFETTEESLR#.N	2	0	40873	s6_3EF.5989.5989.2.out	904.973	0.41	2	5.05	0.44	140.285	203.249
317	gi|4504447|ref|NP_002128.1|	264	38	73.31	K.LFIGGLSFETTEESLR#.N	2	0	40873	s6_6EF.6334.6334.2.out	904.973	0.36	2	4.94	0.5	96.0094	164.284
318	gi|4504447|ref|NP_002128.1|	264	38	73.31	K.LFIGGLSFETTEESLR#.N	2	0	40873	wt_2EF.5904.5904.2.out	904.973	0.59	2	4.51	0.45	196.152	193.486
319	gi|4504447|ref|NP_002128.1|	264	38	73.31	K.LFIGGLSFETTEESLR#.N	2	0	40873	s6_3EF.6003.6003.3.out	603.653	0.44	3	4.31	0.42
320	gi|4504447|ref|NP_002128.1|	264	38	73.31	K.LFIGGLSFETTEESLR#.N	2	0	40873	s6_6EF.6338.6338.3.out	603.651	-0.29	3	4.16	0.4
321	gi|4504447|ref|NP_002128.1|	264	38	73.31	K.LFIGGLSFETTEESLR#.N	2	0	40873	ctl_1EF.5755.5755.2.out	904.972	-0.35	2	4.08	0.41	20.0328	23.5563
322	gi|4504447|ref|NP_002128.1|	264	38	73.31	K.LFIGGLSFETTEESLR#.N	2	0	40873	ctl_4EF.6200.6200.2.out	904.972	-0.11	2	3.93	0.39	66.5931	158.674
323	gi|4504447|ref|NP_002128.1|	264	38	73.31	K.LFIGGLSFETTEESLR#.N	2	0	40873	ctl_4EF.6208.6208.3.out	603.652	0.04	3	3.13	0.25
324	gi|4504447|ref|NP_002128.1|	264	38	73.31	K.LFIGGLSFETTEESLR#.N	2	0	40873	wt_2EF.5927.5927.3.out	603.651	-0.09	3	2.9	0.18
325	gi|4504447|ref|NP_002128.1|	264	38	73.31	K.R#GFGFVTFDDHDPVDK@.I	2	0	141-156	wt_5EF.5220.5220.3.out	623.971	-0.47	3	4.99	0.27	49.6877	115.268
326	gi|4504447|ref|NP_002128.1|	264	38	73.31	K.LFIGGLSFETTEESLR.N	2	0	40873	s6_6EF.6335.6335.2.out	899.968	0.25	2	4.89	0.38	96.0094	164.284
327	gi|4504447|ref|NP_002128.1|	264	38	73.31	K.LFIGGLSFETTEESLR.N	2	0	40873	s6_3EF.5990.5990.2.out	899.968	0.09	2	4.85	0.41	140.285	203.249
328	gi|4504447|ref|NP_002128.1|	264	38	73.31	K.LFIGGLSFETTEESLR.N	2	0	40873	wt_2EF.5906.5906.2.out	899.968	-0.11	2	4.56	0.4	196.152	193.486
329	gi|4504447|ref|NP_002128.1|	264	38	73.31	K.LFIGGLSFETTEESLR.N	2	0	40873	wt_5EF.6367.6367.2.out	899.971	1.01	2	4.26	0.4	296.567	380.344
330	gi|4504447|ref|NP_002128.1|	264	38	73.31	K.LFIGGLSFETTEESLR.N	2	0	40873	wt_5EF.6370.6370.3.out	600.316	-0.43	3	4.25	0.35
331	gi|4504447|ref|NP_002128.1|	264	38	73.31	K.LFIGGLSFETTEESLR.N	2	0	40873	s6_3EF.5991.5991.3.out	600.315	-0.41	3	3.98	0.36
332	gi|4504447|ref|NP_002128.1|	264	38	73.31	K.LFIGGLSFETTEESLR.N	2	0	40873	ctl_4EF.6203.6203.2.out	899.967	-0.85	2	3.89	0.26	66.5931	158.674
333	gi|4504447|ref|NP_002128.1|	264	38	73.31	K.LFIGGLSFETTEESLR.N	2	0	40873	wt_2EF.5910.5910.3.out	600.316	0.12	3	3.82	0.34
334	gi|4504447|ref|NP_002128.1|	264	38	73.31	K.LFIGGLSFETTEESLR.N	2	0	40873	ctl_1EF.5756.5756.2.out	899.967	-0.75	2	3.27	0.33	20.0328	23.5563
335	gi|4504447|ref|NP_002128.1|	264	38	73.31	K.LFIGGLSFETTEESLR.N	2	0	40873	s6_6EF.6349.6349.3.out	600.315	-0.23	3	3.26	0.28
336	gi|4504447|ref|NP_002128.1|	264	38	73.31	K.LFIGGLSFETTEESLR.N	2	0	40873	ctl_1EF.5759.5759.3.out	600.313	-1.66	3	2.88	0.02
337	gi|4504447|ref|NP_002128.1|	264	38	73.31	K.LFIGGLSFETTEESLR.N	2	0	40873	ctl_4EF.6233.6233.3.out	600.315	-0.42	3	2.45	0.06
338	gi|4504447|ref|NP_002128.1|	264	38	73.31	R.GGYGGGGPGYGNQGGGYGGGYDNYGGGNYGSGNYNDFGNYNQQPSNYGPM*K.S	2	0	255-305	wt_2EF.3599.3599.4.out	1275.52	-1.77	4	4.69	0.38	33.7372	24.9285
339	gi|4504447|ref|NP_002128.1|	264	38	73.31	K.RGFGFVTFDDHDPVDK.I	2	0	141-156	wt_5EF.5217.5217.3.out	617.964	-0.38	3	4.63	0.41	41.2985	90.4043
340	gi|4504447|ref|NP_002128.1|	264	38	73.31	R.GFGFVTFDDHDPVDK@.I	2	0	142-156	wt_5EF.5422.5422.2.out	852.398	0.15	2	4.55	0.48	218.768	303.15
341	gi|4504447|ref|NP_002128.1|	264	38	73.31	R.GFGFVTFDDHDPVDK@.I	2	0	142-156	ctl_4EF.5703.5703.2.out	852.397	0.55	2	4.25	0.43
342	gi|4504447|ref|NP_002128.1|	264	38	73.31	R.GFGFVTFDDHDPVDK@.I	2	0	142-156	wt_2EF.5008.5008.2.out	852.397	-0.02	2	4.21	0.48
343	gi|4504447|ref|NP_002128.1|	264	38	73.31	R.GFGFVTFDDHDPVDK@.I	2	0	142-156	ctl_4EF.5766.5766.2.out	852.398	0.95	2	4.14	0.43
344	gi|4504447|ref|NP_002128.1|	264	38	73.31	R.GFGFVTFDDHDPVDK@.I	2	0	142-156	s6_3EF.5073.5073.2.out	852.397	0.11	2	4.03	0.46
345	gi|4504447|ref|NP_002128.1|	264	38	73.31	R.GFGFVTFDDHDPVDK@.I	2	0	142-156	s6_6EF.5412.5412.2.out	852.396	-0.05	2	3.52	0.39
346	gi|4504447|ref|NP_002128.1|	264	38	73.31	R.GFGFVTFDDHDPVDK@.I	2	0	142-156	ctl_1EF.4909.4909.2.out	852.397	0.23	2	3.37	0.43
347	gi|4504447|ref|NP_002128.1|	264	38	73.31	R.GFGFVTFDDHDPVDK@.I	2	0	142-156	s6_3EF.5085.5085.3.out	568.601	-0.18	3	3.16	0.23	487.293	622.05
348	gi|4504447|ref|NP_002128.1|	264	38	73.31	R.GFGFVTFDDHDPVDK@.I	2	0	142-156	ctl_4EF.5710.5710.3.out	568.601	-0.08	3	3.02	0.16
349	gi|4504447|ref|NP_002128.1|	264	38	73.31	R.GFGFVTFDDHDPVDK@.I	2	0	142-156	s6_6EF.5418.5418.3.out	568.6	-0.15	3	2.68	0.18	311.592	457.091
350	gi|4504447|ref|NP_002128.1|	264	38	73.31	R.GFGFVTFDDHDPVDK@.I	2	0	142-156	ctl_4EF.5773.5773.3.out	568.601	-0.16	3	2.47	0.07	307.78	532.058
351	gi|4504447|ref|NP_002128.1|	264	38	73.31	R.GFGFVTFDDHDPVDK@.I	2	0	142-156	ctl_1EF.4922.4922.3.out	568.601	-0.56	3	2.43	0.25	410.967	518.511
352	gi|4504447|ref|NP_002128.1|	264	38	73.31	R.GFGFVTFDDHDPVDK@.I	2	0	142-156	wt_2EF.5014.5014.3.out	568.602	0.02	3	2.16	0.15	637.683	659.112
353	gi|4504447|ref|NP_002128.1|	264	38	73.31	R.KLFIGGLSFETTEESLR.N	2	0	40842	wt_5EF.6093.6093.3.out	643.015	-0.08	3	4.46	0.22	111.733	176.218
354	gi|4504447|ref|NP_002128.1|	264	38	73.31	R.GFGFVTFDDHDPVDK.I	2	0	142-156	wt_5EF.5423.5423.2.out	848.39	0.27	2	4.18	0.35
355	gi|4504447|ref|NP_002128.1|	264	38	73.31	R.GFGFVTFDDHDPVDK.I	2	0	142-156	wt_2EF.5010.5010.2.out	848.39	0.26	2	4	0.34
356	gi|4504447|ref|NP_002128.1|	264	38	73.31	R.GFGFVTFDDHDPVDK.I	2	0	142-156	s6_3EF.5086.5086.2.out	848.392	1.29	2	3.93	0.3
357	gi|4504447|ref|NP_002128.1|	264	38	73.31	R.GFGFVTFDDHDPVDK.I	2	0	142-156	s6_6EF.5413.5413.2.out	848.388	-0.8	2	3.86	0.32
358	gi|4504447|ref|NP_002128.1|	264	38	73.31	R.GFGFVTFDDHDPVDK.I	2	0	142-156	ctl_4EF.5762.5762.2.out	848.389	-0.01	2	3.72	0.39
359	gi|4504447|ref|NP_002128.1|	264	38	73.31	R.GFGFVTFDDHDPVDK.I	2	0	142-156	ctl_1EF.4911.4911.2.out	848.389	-0.26	2	3.57	0.35
360	gi|4504447|ref|NP_002128.1|	264	38	73.31	R.GFGFVTFDDHDPVDK.I	2	0	142-156	ctl_4EF.5698.5698.2.out	848.389	0.21	2	3.37	0.2
361	gi|4504447|ref|NP_002128.1|	264	38	73.31	R.GFGFVTFDDHDPVDK.I	2	0	142-156	wt_2EF.5007.5007.3.out	565.93	0.01	3	2.54	0.23	637.683	659.112
362	gi|4504447|ref|NP_002128.1|	264	38	73.31	R.GFGFVTFDDHDPVDK.I	2	0	142-156	ctl_4EF.5759.5759.3.out	565.93	-0.09	3	2.52	0.28	353.097	614.046
363	gi|4504447|ref|NP_002128.1|	264	38	73.31	R.GFGFVTFDDHDPVDK.I	2	0	142-156	s6_3EF.5071.5071.3.out	565.931	0.28	3	2.43	0.25	487.293	622.05
364	gi|4504447|ref|NP_002128.1|	264	38	73.31	R.GFGFVTFDDHDPVDK.I	2	0	142-156	ctl_1EF.4908.4908.3.out	565.931	0.37	3	2.28	0.09	410.967	518.511
365	gi|4504447|ref|NP_002128.1|	264	38	73.31	R.GFGFVTFDDHDPVDK.I	2	0	142-156	s6_6EF.5411.5411.3.out	565.931	0.69	3	2.15	0.21	260.534	384.408
366	gi|4504447|ref|NP_002128.1|	264	38	73.31	R.GFGFVTFDDHDPVDK.I	2	0	142-156	ctl_4EF.5696.5696.3.out	565.93	0.63	3	2.1	0.13
367	gi|4504447|ref|NP_002128.1|	264	38	73.31	R.GFGFVTFDDHDPVDK.I	2	0	142-156	wt_5EF.5421.5421.3.out	565.931	0.39	3	2.07	0.22	747.152	990.615
368	gi|4504447|ref|NP_002128.1|	264	38	73.31	R.GFGDGYNGYGGGPGGGNFGGSPGYGGGR.G	2	0	227-254	s6_6EF.3664.3664.3.out	832.682	-4.52	3	5.44	0.5	41.0211	30.3989
369	gi|4504447|ref|NP_002128.1|	264	38	73.31	R.GFGDGYNGYGGGPGGGNFGGSPGYGGGR.G	2	0	227-254	ctl_4EF.3446.3446.3.out	832.683	-4.13	3	5.04	0.53	33.6582	27.6464
370	gi|4504447|ref|NP_002128.1|	264	38	73.31	R.GFGDGYNGYGGGPGGGNFGGSPGYGGGR.G	2	0	227-254	ctl_1EF.3302.3302.3.out	832.681	-4.45	3	5	0.48	23.1899	12.5468
371	gi|4504447|ref|NP_002128.1|	264	38	73.31	R.GFGDGYNGYGGGPGGGNFGGSPGYGGGR.G	2	0	227-254	s6_3EF.3436.3436.3.out	832.353	-1.35	3	4.99	0.52	12.7019	9.52955
372	gi|4504447|ref|NP_002128.1|	264	38	73.31	R.GFGDGYNGYGGGPGGGNFGGSPGYGGGR.G	2	0	227-254	wt_5EF.3608.3608.3.out	832.683	-3.84	3	4.95	0.38	46.2493	26.8025
373	gi|4504447|ref|NP_002128.1|	264	38	73.31	R.GFGDGYNGYGGGPGGGNFGGSPGYGGGR.G	2	0	227-254	wt_2EF.3353.3353.3.out	832.685	-3.28	3	4.58	0.36	37.0733	18.8438
374	gi|4504447|ref|NP_002128.1|	264	38	73.31	R.GFGDGYNGYGGGPGGGNFGGSPGYGGGR.G	2	0	227-254	wt_2EF.3369.3369.2.out	1248.52	-5.84	2	4.07	0.52
375	gi|4504447|ref|NP_002128.1|	264	38	73.31	K.IDTIEIITDR#.Q	2	0	126-135	wt_5EF.4632.4632.2.out	599.836	1.11	2	3.96	0.26	843.535	1069.69
376	gi|4504447|ref|NP_002128.1|	264	38	73.31	K.IDTIEIITDR#.Q	2	0	126-135	ctl_1EF.4215.4215.2.out	599.835	0.06	2	3.94	0.25	1069.74	1339.98
377	gi|4504447|ref|NP_002128.1|	264	38	73.31	K.IDTIEIITDR#.Q	2	0	126-135	ctl_4EF.4421.4421.2.out	599.835	0.76	2	3.79	0.25
378	gi|4504447|ref|NP_002128.1|	264	38	73.31	K.IDTIEIITDR#.Q	2	0	126-135	s6_3EF.4350.4350.2.out	599.835	0.23	2	3.7	0.18	986.498	1301.09
379	gi|4504447|ref|NP_002128.1|	264	38	73.31	K.IDTIEIITDR#.Q	2	0	126-135	wt_2EF.4300.4300.2.out	599.835	0.26	2	3.69	0.2	1331.07	1402.21
380	gi|4504447|ref|NP_002128.1|	264	38	73.31	K.IDTIEIITDR#.Q	2	0	126-135	s6_6EF.4635.4635.2.out	599.836	1.46	2	3.58	0.17	663.413	948.692
381	gi|4504447|ref|NP_002128.1|	264	38	73.31	K.IDTIEIITDR#.Q	2	0	126-135	ctl_4EF.4487.4487.2.out	599.835	1.24	2	3.57	0.16	728.959	1264.81
382	gi|4504447|ref|NP_002128.1|	264	38	73.31	K.IDTIEIITDR.Q	2	0	126-135	ctl_4EF.4459.4459.2.out	594.831	1.36	2	3.63	0.25	1214.82	2048.36
383	gi|4504447|ref|NP_002128.1|	264	38	73.31	K.IDTIEIITDR.Q	2	0	126-135	s6_3EF.4330.4330.2.out	594.831	0.35	2	3.56	0.27	986.498	1301.09
384	gi|4504447|ref|NP_002128.1|	264	38	73.31	K.IDTIEIITDR.Q	2	0	126-135	s6_6EF.4636.4636.2.out	594.831	1.19	2	3.53	0.25	663.413	948.692
385	gi|4504447|ref|NP_002128.1|	264	38	73.31	K.IDTIEIITDR.Q	2	0	126-135	wt_5EF.4653.4653.2.out	594.83	0.47	2	3.35	0.18	1490.7	1905.96
386	gi|4504447|ref|NP_002128.1|	264	38	73.31	K.IDTIEIITDR.Q	2	0	126-135	wt_2EF.4279.4279.2.out	594.831	0.34	2	3.25	0.28	1331.07	1402.21
387	gi|4504447|ref|NP_002128.1|	264	38	73.31	K.IDTIEIITDR.Q	2	0	126-135	ctl_1EF.4222.4222.2.out	594.83	-0.29	2	3.19	0.18	1069.74	1339.98
388	gi|4504447|ref|NP_002128.1|	264	38	73.31	K.IDTIEIITDR.Q	2	0	126-135	wt_5CD.4520.4520.2.out	594.83	0.3	2	2.58	0.2	14.994	94.9065
389	gi|4504447|ref|NP_002128.1|	264	38	73.31	R.QEMQEVQSSR#.S	2	0	179-188	ctl_4EF.1424.1424.2.out	616.286	-0.21	2	3.52	0.33	71.9153	155.728
390	gi|4504447|ref|NP_002128.1|	264	38	73.31	R.QEMQEVQSSR#.S	2	0	179-188	s6_6EF.1578.1578.2.out	616.286	-0.43	2	3.31	0.33	164.459	269.378
391	gi|4504447|ref|NP_002128.1|	264	38	73.31	R.QEMQEVQSSR#.S	2	0	179-188	wt_5EF.1503.1503.2.out	616.288	0.29	2	3.26	0.31	222.583	327.363
392	gi|4504447|ref|NP_002128.1|	264	38	73.31	R.QEMQEVQSSR#.S	2	0	179-188	s6_3EF.1408.1408.2.out	616.287	-0.68	2	3.05	0.29	57.7656	96.5483
393	gi|4504447|ref|NP_002128.1|	264	38	73.31	R.QEMQEVQSSR#.S	2	0	179-188	wt_2EF.1389.1389.2.out	616.287	0.08	2	2.97	0.3	128.744	158.128
394	gi|4504447|ref|NP_002128.1|	264	38	73.31	F.IGGLSFETTEESLR#.N	1	0	13-26	s6_6EF.4790.4790.2.out	774.895	-0.59	2	3.5	0.26	16.2354	25.5247
395	gi|4504447|ref|NP_002128.1|	264	38	73.31	R.GGGGNFGPGPGSNFR#.G	2	0	202-216	wt_5EF.2875.2875.3.out	463.221	-0.49	3	3.42	0.32
396	gi|4504447|ref|NP_002128.1|	264	38	73.31	R.GGGGNFGPGPGSNFR#.G	2	0	202-216	wt_5EF.2861.2861.2.out	694.327	0.21	2	3.23	0.23	462.39	541.9
397	gi|4504447|ref|NP_002128.1|	264	38	73.31	R.GGGGNFGPGPGSNFR#.G	2	0	202-216	s6_6EF.2938.2938.3.out	463.222	0.44	3	2.91	0.08
398	gi|4504447|ref|NP_002128.1|	264	38	73.31	R.GGGGNFGPGPGSNFR#.G	2	0	202-216	s6_6EF.2929.2929.2.out	694.327	0.53	2	2.9	0.18	549.411	779.162
399	gi|4504447|ref|NP_002128.1|	264	38	73.31	R.GGGGNFGPGPGSNFR#.G	2	0	202-216	ctl_1EF.2604.2604.2.out	694.327	0.91	2	2.83	0.14	531.101	621.459
400	gi|4504447|ref|NP_002128.1|	264	38	73.31	R.GGGGNFGPGPGSNFR#.G	2	0	202-216	ctl_4EF.2740.2740.2.out	694.327	0.81	2	2.82	0.29	377.498	576.974
401	gi|4504447|ref|NP_002128.1|	264	38	73.31	R.GGGGNFGPGPGSNFR#.G	2	0	202-216	s6_3EF.2689.2689.2.out	694.327	0.69	2	2.69	0.14	462.987	584.409
402	gi|4504447|ref|NP_002128.1|	264	38	73.31	R.GGGGNFGPGPGSNFR#.G	2	0	202-216	ctl_4EF.2895.2895.2.out	694.818	-7.5	2	2.5	0.04
403	gi|4504447|ref|NP_002128.1|	264	38	73.31	R.GFGFVTFDDHD.P	1	0	142-152	ctl_1EF.5067.5067.2.out	628.769	1.31	2	3.14	0.37
404	gi|4504447|ref|NP_002128.1|	264	38	73.31	R.GFGFVTFDDHD.P	1	0	142-152	wt_2EF.5166.5166.2.out	628.768	0.57	2	3.06	0.29
405	gi|4504447|ref|NP_002128.1|	264	38	73.31	R.GFGFVTFDDHD.P	1	0	142-152	s6_3EF.5241.5241.2.out	628.767	0.24	2	2.91	0.38
406	gi|4504447|ref|NP_002128.1|	264	38	73.31	R.GFGFVTFDDHD.P	1	0	142-152	s6_6EF.5540.5540.2.out	628.768	0.12	2	2.87	0.29
407	gi|4504447|ref|NP_002128.1|	264	38	73.31	R.GFGFVTFDDHD.P	1	0	142-152	ctl_4EF.5380.5380.2.out	628.767	0.3	2	2.74	0.4
408	gi|4504447|ref|NP_002128.1|	264	38	73.31	R.EESGK@PGAHVTVK@.K	2	0	88-100	s6_3EF.1711.1711.2.out	677.871	-0.25	2	3.13	0.28	156.503	198.349
409	gi|4504447|ref|NP_002128.1|	264	38	73.31	R.EESGK@PGAHVTVK@.K	2	0	88-100	wt_5EF.1839.1839.2.out	677.873	0.33	2	3.04	0.29	163.32	234.13
410	gi|4504447|ref|NP_002128.1|	264	38	73.31	R.EESGK@PGAHVTVK@.K	2	0	88-100	ctl_1EF.1627.1627.2.out	677.875	2.79	2	2.89	0.31	230.718	307.499
411	gi|4504447|ref|NP_002128.1|	264	38	73.31	R.EESGK@PGAHVTVK@.K	2	0	88-100	ctl_4EF.1757.1757.2.out	677.873	0.66	2	2.63	0.32	174.121	350.712
412	gi|4504447|ref|NP_002128.1|	264	38	73.31	R.EESGK@PGAHVTVK@.K	2	0	88-100	s6_6EF.1941.1941.2.out	677.872	0.42	2	2.6	0.26	108.887	181.078
413	gi|4504447|ref|NP_002128.1|	264	38	73.31	R.EESGK@PGAHVTVK@.K	2	0	88-100	wt_2EF.1683.1683.2.out	677.871	-0.58	2	2.28	0.1	231.183	238.225
414	gi|4504447|ref|NP_002128.1|	264	38	73.31	R.QEMQEVQSSR.S	2	0	179-188	wt_2EF.1390.1390.2.out	611.283	-0.46	2	3.11	0.32	128.744	158.128
415	gi|4504447|ref|NP_002128.1|	264	38	73.31	R.QEMQEVQSSR.S	2	0	179-188	s6_6EF.1580.1580.2.out	611.282	-0.3	2	2.91	0.33	164.459	269.378
416	gi|4504447|ref|NP_002128.1|	264	38	73.31	R.QEMQEVQSSR.S	2	0	179-188	wt_5EF.1504.1504.2.out	611.284	0.37	2	2.86	0.28	222.583	327.363
417	gi|4504447|ref|NP_002128.1|	264	38	73.31	R.QEMQEVQSSR.S	2	0	179-188	ctl_4EF.1428.1428.2.out	611.282	-0.27	2	2.84	0.29	108.725	238.411
418	gi|4504447|ref|NP_002128.1|	264	38	73.31	R.QEMQEVQSSR.S	2	0	179-188	s6_3EF.1409.1409.2.out	611.281	-1.78	2	2.79	0.31	57.7656	96.5483
419	gi|4504447|ref|NP_002128.1|	264	38	73.31	R.QEMQEVQSSR.S	2	0	179-188	ctl_1EF.1330.1330.2.out	611.283	-0.09	2	2.73	0.34	79.6853	130.303
420	gi|4504447|ref|NP_002128.1|	264	38	73.31	L.SFETTEESLR#.N	1	0	17-26	ctl_4EF.2811.2811.2.out	604.788	-0.47	2	3.1	0.31	6.49678	10.3921
421	gi|4504447|ref|NP_002128.1|	264	38	73.31	R.GGNFGFGDSR.G	2	0	192-201	s6_6EF.3049.3049.2.out	507.228	0.85	2	3.08	0.18	311.743	468.127
422	gi|4504447|ref|NP_002128.1|	264	38	73.31	R.GGNFGFGDSR.G	2	0	192-201	s6_3EF.2793.2793.2.out	507.229	1.76	2	2.96	0.19	473.103	651.77
423	gi|4504447|ref|NP_002128.1|	264	38	73.31	R.GGNFGFGDSR.G	2	0	192-201	wt_2EF.2729.2729.2.out	507.229	1.28	2	2.93	0.18	404.571	270.394
424	gi|4504447|ref|NP_002128.1|	264	38	73.31	R.GGNFGFGDSR.G	2	0	192-201	wt_5EF.2975.2975.2.out	507.229	1.35	2	2.8	0.19	498.436	683.992
425	gi|4504447|ref|NP_002128.1|	264	38	73.31	R.GGNFGFGDSR.G	2	0	192-201	ctl_4EF.2857.2857.2.out	507.229	1.39	2	2.71	0.16	577.771	1020.57
426	gi|4504447|ref|NP_002128.1|	264	38	73.31	R.GGNFGFGDSR.G	2	0	192-201	ctl_1EF.2696.2696.2.out	507.228	0.64	2	2.62	0.15	731.955	823.988
427	gi|4504447|ref|NP_002128.1|	264	38	73.31	R.GGNFGFGDSR#.G	2	0	192-201	ctl_4EF.2899.2899.2.out	512.233	0.98	2	3.01	0.11	465.961	807.136
428	gi|4504447|ref|NP_002128.1|	264	38	73.31	R.DYFEEYGK@.I	2	0	118-125	ctl_4EF.2906.2906.2.out	529.734	0.53	2	2.9	0.2	426.217	725.787
429	gi|4504447|ref|NP_002128.1|	264	38	73.31	R.DYFEEYGK@.I	2	0	118-125	s6_3EF.2863.2863.2.out	529.735	1.2	2	2.73	0.18	309.391	394.45
430	gi|4504447|ref|NP_002128.1|	264	38	73.31	R.DYFEEYGK@.I	2	0	118-125	wt_5EF.3038.3038.2.out	529.735	1.32	2	2.65	0.19	379.161	472.468
431	gi|4504447|ref|NP_002128.1|	264	38	73.31	R.DYFEEYGK@.I	2	0	118-125	wt_2EF.2800.2800.2.out	529.735	0.85	2	2.35	0.17	556.779	577.133
432	gi|4504447|ref|NP_002128.1|	264	38	73.31	K.YHTINGHNAEVR#.K	2	0	162-173	s6_6EF.2240.2240.3.out	474.567	-5.67	3	3.12	0.12	116.91	193.274
433	gi|4504447|ref|NP_002128.1|	264	38	73.31	K.YHTINGHNAEVR#.K	2	0	162-173	s6_6EF.2258.2258.2.out	711.348	-7.34	2	2.89	0.13
434	gi|4504447|ref|NP_002128.1|	264	38	73.31	K.YHTINGHNAEVR#.K	2	0	162-173	s6_3EF.1995.1995.3.out	474.567	-5.82	3	2.85	0.14	208.921	267.721
435	gi|4504447|ref|NP_002128.1|	264	38	73.31	K.YHTINGHNAEVR#.K	2	0	162-173	ctl_1EF.1906.1906.3.out	474.567	-5.85	3	2.62	0.11	256.336	312.607
436	gi|4504447|ref|NP_002128.1|	264	38	73.31	K.YHTINGHNAEVR#.K	2	0	162-173	ctl_4EF.2051.2051.3.out	474.567	-5.35	3	2.6	0.13	146.913	264.247
437	gi|4504447|ref|NP_002128.1|	264	38	73.31	K.YHTINGHNAEVR#.K	2	0	162-173	s6_6EF.2327.2327.3.out	474.567	-5.54	3	2.6	0.16
438	gi|4504447|ref|NP_002128.1|	264	38	73.31	K.YHTINGHNAEVR#.K	2	0	162-173	wt_5EF.2121.2121.3.out	474.568	-5.82	3	2.53	0.09	302.176	388.72
439	gi|4504447|ref|NP_002128.1|	264	38	73.31	K.YHTINGHNAEVR#.K	2	0	162-173	wt_2EF.1953.1953.4.out	356.177	-4.81	4	2.52	0.28
440	gi|4504447|ref|NP_002128.1|	264	38	73.31	K.YHTINGHNAEVR#.K	2	0	162-173	wt_2EF.1942.1942.3.out	474.567	-5.42	3	2.51	0.09	345.743	361.468
441	gi|4504447|ref|NP_002128.1|	264	38	73.31	K.YHTINGHNAEVR#.K	2	0	162-173	ctl_4EF.2145.2145.2.out	711.347	-8.19	2	2.49	0.16
442	gi|4504447|ref|NP_002128.1|	264	38	73.31	K.YHTINGHNAEVR#.K	2	0	162-173	wt_5EF.2212.2212.3.out	474.568	-6.17	3	2.46	0.07
443	gi|4504447|ref|NP_002128.1|	264	38	73.31	K.YHTINGHNAEVR#.K	2	0	162-173	ctl_4EF.2058.2058.2.out	711.347	-7.47	2	2.41	0.14
444	gi|4504447|ref|NP_002128.1|	264	38	73.31	K.YHTINGHNAEVR#.K	2	0	162-173	wt_2EF.2026.2026.3.out	474.568	-5.49	3	2.27	0.04
445	gi|4504447|ref|NP_002128.1|	264	38	73.31	K.YHTINGHNAEVR#.K	2	0	162-173	ctl_1EF.1989.1989.3.out	474.567	-5.73	3	2.2	0.12
446	gi|4504447|ref|NP_002128.1|	264	38	73.31	K.YHTINGHNAEVR#.K	2	0	162-173	wt_5EF.2131.2131.4.out	356.178	-5.14	4	1.78	0.11
447	gi|4504447|ref|NP_002128.1|	264	38	73.31	R.QEM*QEVQSSR#.S	2	0	179-188	ctl_4EF.1072.1072.2.out	624.286	1.86	2	2.87	0.28	103.399	194.116
448	gi|4504447|ref|NP_002128.1|	264	38	73.31	R.QEM*QEVQSSR#.S	2	0	179-188	ctl_4EF.767.767.2.out	624.283	-0.38	2	2.54	0.29
449	gi|4504447|ref|NP_002128.1|	264	38	73.31	R.QEM*QEVQSSR#.S	2	0	179-188	wt_5EF.781.781.2.out	624.284	0.32	2	2.52	0.27
450	gi|4504447|ref|NP_002128.1|	264	38	73.31	R.QEM*QEVQSSR#.S	2	0	179-188	wt_5EF.1148.1148.2.out	624.284	0.37	2	2.43	0.23	117.717	143.483
451	gi|4504447|ref|NP_002128.1|	264	38	73.31	R.QEM*QEVQSSR#.S	2	0	179-188	wt_2EF.1027.1027.2.out	624.285	0.79	2	2.22	0.33	55.0973	54.7645
452	gi|4504447|ref|NP_002128.1|	264	38	73.31	R.QEM*QEVQSSR#.S	2	0	179-188	s6_6EF.1233.1233.2.out	624.284	0.81	2	2.15	0.33	70.9988	113.594
453	gi|4504447|ref|NP_002128.1|	264	38	73.31	R.QEM*QEVQSSR#.S	2	0	179-188	s6_3EF.973.973.2.out	624.285	0.01	2	2.14	0.26	9.15333	14.072
454	gi|4504447|ref|NP_002128.1|	264	38	73.31	R.QEM*QEVQSSR#.S	2	0	179-188	wt_5EF.1203.1203.2.out	624.284	-0.17	2	2.13	0.27
455	gi|4504447|ref|NP_002128.1|	264	38	73.31	R.QEM*QEVQSSR#.S	2	0	179-188	s6_6EF.790.790.2.out	624.281	-1.59	2	2.06	0.24
456	gi|4504447|ref|NP_002128.1|	264	38	73.31	R.QEM*QEVQSSR#.S	2	0	179-188	wt_2EF.995.995.2.out	624.285	0.84	2	1.94	0.26	44.7844	51.3099
457	gi|4504447|ref|NP_002128.1|	264	38	73.31	R.QEM*QEVQSSR#.S	2	0	179-188	wt_2EF.653.653.2.out	624.283	-0.72	2	1.88	0.21
458	gi|4504447|ref|NP_002128.1|	264	38	73.31	R.EESGKPGAHVTVK.K	2	0	88-100	wt_5EF.1840.1840.2.out	669.859	0.03	2	2.82	0.3	163.32	234.13
459	gi|4504447|ref|NP_002128.1|	264	38	73.31	R.EESGKPGAHVTVK.K	2	0	88-100	s6_3EF.1708.1708.2.out	669.858	0.3	2	2.71	0.25	156.503	198.349
460	gi|4504447|ref|NP_002128.1|	264	38	73.31	R.EESGKPGAHVTVK.K	2	0	88-100	ctl_4EF.1759.1759.2.out	669.858	0.45	2	2.7	0.18	174.121	350.712
461	gi|4504447|ref|NP_002128.1|	264	38	73.31	R.EESGKPGAHVTVK.K	2	0	88-100	ctl_1EF.1629.1629.2.out	669.861	2.66	2	2.63	0.2	230.718	307.499
462	gi|4504447|ref|NP_002128.1|	264	38	73.31	R.EESGKPGAHVTVK.K	2	0	88-100	s6_6EF.1946.1946.2.out	669.857	-0.11	2	2.42	0.26	144.452	240.004
463	gi|4504447|ref|NP_002128.1|	264	38	73.31	R.EESGKPGAHVTVK.K	2	0	88-100	wt_2EF.1678.1678.2.out	669.86	1.31	2	2.17	0.26	231.183	238.225
464	gi|4504447|ref|NP_002128.1|	264	38	73.31	R.GGGGNFGPGPGSNFR.G	2	0	202-216	ctl_4EF.2766.2766.2.out	689.323	1.43	2	2.73	0.22	520.248	824.047
465	gi|4504447|ref|NP_002128.1|	264	38	73.31	R.GGGGNFGPGPGSNFR.G	2	0	202-216	wt_2EF.2661.2661.2.out	689.323	1.27	2	2.73	0.26	674.84	696.388
466	gi|4504447|ref|NP_002128.1|	264	38	73.31	R.GGGGNFGPGPGSNFR.G	2	0	202-216	ctl_1EF.2639.2639.2.out	689.321	-0.04	2	2.72	0.29	531.101	621.459
467	gi|4504447|ref|NP_002128.1|	264	38	73.31	R.GGGGNFGPGPGSNFR.G	2	0	202-216	wt_5EF.2896.2896.2.out	689.323	1.16	2	2.46	0.27	543.655	666.632
468	gi|4504447|ref|NP_002128.1|	264	38	73.31	R.GGSDGYGSGR#.G	2	0	217-226	s6_6EF.801.801.2.out	461.701	2.06	2	2.69	0.12
469	gi|4504447|ref|NP_002128.1|	264	38	73.31	R.GGSDGYGSGR#.G	2	0	217-226	ctl_4EF.669.669.2.out	461.701	1.17	2	2.69	0.24
470	gi|4504447|ref|NP_002128.1|	264	38	73.31	R.GGSDGYGSGR#.G	2	0	217-226	s6_6EF.735.735.2.out	461.699	-0.06	2	2.61	0.3
471	gi|4504447|ref|NP_002128.1|	264	38	73.31	R.GGSDGYGSGR#.G	2	0	217-226	wt_5EF.1084.1084.2.out	461.701	1.42	2	2.56	0.15	106.475	143.109
472	gi|4504447|ref|NP_002128.1|	264	38	73.31	R.GGSDGYGSGR#.G	2	0	217-226	wt_5EF.699.699.2.out	461.7	-0.1	2	2.48	0.18
473	gi|4504447|ref|NP_002128.1|	264	38	73.31	R.GGSDGYGSGR#.G	2	0	217-226	wt_5EF.765.765.2.out	461.701	1.36	2	2.47	0.15
474	gi|4504447|ref|NP_002128.1|	264	38	73.31	R.GGSDGYGSGR#.G	2	0	217-226	s6_6EF.1185.1185.2.out	461.701	1.82	2	2.42	0.08	69.6519	131.773
475	gi|4504447|ref|NP_002128.1|	264	38	73.31	R.GGSDGYGSGR#.G	2	0	217-226	wt_2EF.656.656.2.out	461.7	0.22	2	2.4	0.17	21.5543	27.573
476	gi|4504447|ref|NP_002128.1|	264	38	73.31	R.GGSDGYGSGR#.G	2	0	217-226	s6_3EF.549.549.2.out	461.699	-2.13	2	2.29	0.15	9.37772	13.4049
477	gi|4504447|ref|NP_002128.1|	264	38	73.31	R.GGSDGYGSGR#.G	2	0	217-226	ctl_4EF.957.957.2.out	461.701	1.53	2	2.28	0.18	78.1741	142.415
478	gi|4504447|ref|NP_002128.1|	264	38	73.31	R.GGSDGYGSGR#.G	2	0	217-226	wt_5EF.832.832.2.out	461.702	2.02	2	2.17	0.23
479	gi|4504447|ref|NP_002128.1|	264	38	73.31	R.NYYEQWGK.L	2	0	27-34	ctl_1EF.2775.2775.2.out	544.249	-0.08	2	2.62	0.34	374.543	480.117
480	gi|4504447|ref|NP_002128.1|	264	38	73.31	R.NYYEQWGK.L	2	0	27-34	wt_2EF.2813.2813.2.out	544.249	0.63	2	2.49	0.32	465.335	501.198
481	gi|4504447|ref|NP_002128.1|	264	38	73.31	R.NYYEQWGK.L	2	0	27-34	s6_3EF.2884.2884.2.out	544.25	0.61	2	2.39	0.28	382.431	498.414
482	gi|4504447|ref|NP_002128.1|	264	38	73.31	R.NYYEQWGK.L	2	0	27-34	s6_6EF.3128.3128.2.out	544.249	0.74	2	2.37	0.24	294.987	424.662
483	gi|4504447|ref|NP_002128.1|	264	38	73.31	R.GGSDGYGSGR.G	2	0	217-226	ctl_4EF.716.716.2.out	456.697	1.58	2	2.58	0.25
484	gi|4504447|ref|NP_002128.1|	264	38	73.31	R.GGSDGYGSGR.G	2	0	217-226	wt_2EF.643.643.2.out	456.697	1.66	2	2.45	0.31
485	gi|4504447|ref|NP_002128.1|	264	38	73.31	R.GGSDGYGSGR.G	2	0	217-226	wt_5EF.614.614.2.out	456.696	0.5	2	2.42	0.34	44.8088	62.9307
486	gi|4504447|ref|NP_002128.1|	264	38	73.31	R.GGSDGYGSGR.G	2	0	217-226	ctl_4EF.1018.1018.2.out	456.696	0.88	2	2.29	0.39	99.9277	179.481
487	gi|4504447|ref|NP_002128.1|	264	38	73.31	R.GGSDGYGSGR.G	2	0	217-226	wt_2EF.908.908.2.out	456.697	1.43	2	2.19	0.34	53.5403	56.7769
488	gi|4504447|ref|NP_002128.1|	264	38	73.31	R.GGSDGYGSGR.G	2	0	217-226	s6_6EF.1199.1199.2.out	456.697	2.05	2	2.18	0.27	78.6901	144.175
489	gi|4504447|ref|NP_002128.1|	264	38	73.31	R.GGSDGYGSGR.G	2	0	217-226	s6_6EF.1153.1153.2.out	456.696	1.17	2	2.15	0.22
490	gi|4504447|ref|NP_002128.1|	264	38	73.31	R.GGSDGYGSGR.G	2	0	217-226	ctl_4EF.902.902.2.out	456.696	0.38	2	2.14	0.32
491	gi|4504447|ref|NP_002128.1|	264	38	73.31	R.GGSDGYGSGR.G	2	0	217-226	wt_2EF.880.880.2.out	456.697	1.13	2	2.08	0.38	51.9344	52.7285
492	gi|4504447|ref|NP_002128.1|	264	38	73.31	R.GGSDGYGSGR.G	2	0	217-226	s6_6EF.1110.1110.2.out	456.696	0.44	2	2.08	0.29
493	gi|4504447|ref|NP_002128.1|	264	38	73.31	R.GGSDGYGSGR.G	2	0	217-226	wt_2EF.825.825.2.out	456.697	0.83	2	2.04	0.28
494	gi|4504447|ref|NP_002128.1|	264	38	73.31	R.GGSDGYGSGR.G	2	0	217-226	ctl_4EF.989.989.2.out	456.697	1.58	2	2.03	0.15
495	gi|4504447|ref|NP_002128.1|	264	38	73.31	R.GGSDGYGSGR.G	2	0	217-226	ctl_4EF.958.958.2.out	456.696	1.04	2	1.83	0.29
496	gi|4504447|ref|NP_002128.1|	264	38	73.31	R.GGSDGYGSGR.G	2	0	217-226	s6_6EF.750.750.2.out	456.695	-0.03	2	1.77	0.12
497	gi|4504447|ref|NP_002128.1|	264	38	73.31	R.GGSDGYGSGR.G	2	0	217-226	s6_6EF.1064.1064.2.out	456.697	1.44	2	1.72	0.25
498	gi|4504447|ref|NP_002128.1|	264	38	73.31	K.YHTINGHNAEVR.K	2	0	162-173	s6_6EF.2241.2241.3.out	471.231	-5.7	3	2.55	0.16	116.91	193.274
499	gi|4504447|ref|NP_002128.1|	264	38	73.31	K.YHTINGHNAEVR.K	2	0	162-173	wt_5EF.2122.2122.3.out	471.232	-5.59	3	2.34	0.01	302.176	388.72
500	gi|4504447|ref|NP_002128.1|	264	38	73.31	K.YHTINGHNAEVR.K	2	0	162-173	ctl_1EF.1907.1907.3.out	471.231	-6.02	3	2.3	0.1	256.336	312.607
501	gi|4504447|ref|NP_002128.1|	264	38	73.31	K.EDTEEHHLR.D	2	0	109-117	ctl_4EF.1555.1555.2.out	583.271	3.36	2	2.43	0.26	263.151	531.493
502	gi|4504447|ref|NP_002128.1|	264	38	73.31	K.EDTEEHHLR.D	2	0	109-117	wt_5EF.1619.1619.2.out	583.271	2.3	2	2.4	0.24
503	gi|4504447|ref|NP_002128.1|	264	38	73.31	K.EDTEEHHLR.D	2	0	109-117	s6_3EF.1505.1505.2.out	583.273	3.9	2	2.34	0.24
504	gi|4504447|ref|NP_002128.1|	264	38	73.31	K.EDTEEHHLR.D	2	0	109-117	s6_6EF.1701.1701.2.out	583.27	1.92	2	2.32	0.2	184.242	281.49
505	gi|4504447|ref|NP_002128.1|	264	38	73.31	K.EDTEEHHLR.D	2	0	109-117	ctl_1EF.1419.1419.2.out	583.27	1.05	2	2.26	0.16	298.606	350.714
506	gi|4504447|ref|NP_002128.1|	264	38	73.31	K.EDTEEHHLR.D	2	0	109-117	wt_2EF.1481.1481.2.out	583.271	1.57	2	2.24	0.21	358.502	366.746
507	gi|4504447|ref|NP_002128.1|	264	38	73.31	K.EDTEEHHLR.D	2	0	109-117	s6_3EF.1498.1498.3.out	389.182	-0.08	3	2.16	0.13	347.9	414.856
508	gi|4504447|ref|NP_002128.1|	264	38	73.31	K.EDTEEHHLR.D	2	0	109-117	wt_5EF.1613.1613.3.out	389.184	0.95	3	1.84	0.06	596.595	864.973
509	gi|4504447|ref|NP_002128.1|	264	38	73.31	R.QEM*QEVQSSR.S	2	0	179-188	wt_5EF.782.782.2.out	619.279	-0.32	2	2.42	0.36	16.2785	23.6288
510	gi|4504447|ref|NP_002128.1|	264	38	73.31	R.QEM*QEVQSSR.S	2	0	179-188	ctl_4EF.1109.1109.2.out	619.281	1.49	2	2.37	0.32	154.942	290.772
511	gi|4504447|ref|NP_002128.1|	264	38	73.31	R.QEM*QEVQSSR.S	2	0	179-188	ctl_4EF.1053.1053.2.out	619.28	0.35	2	2.31	0.18
512	gi|4504447|ref|NP_002128.1|	264	38	73.31	R.QEM*QEVQSSR.S	2	0	179-188	ctl_4EF.761.761.2.out	619.279	-0.29	2	2.05	0.33
513	gi|4504447|ref|NP_002128.1|	264	38	73.31	K.SGNFGGSR.N	2	0	306-313	wt_5EF.1369.1369.2.out	391.188	4.79	2	2.34	0.28	430.986	522.847
514	gi|4504447|ref|NP_002128.1|	264	38	73.31	K.SGNFGGSR.N	2	0	306-313	wt_2EF.1249.1249.2.out	391.187	2.8	2	2.18	0.32	307.881	317.944
515	gi|4504447|ref|NP_002128.1|	264	38	73.31	K.SGNFGGSR.N	2	0	306-313	s6_6EF.1399.1399.2.out	391.186	2.98	2	1.94	0.19
516	gi|4504447|ref|NP_002128.1|	264	38	73.31	K.SGNFGGSR.N	2	0	306-313	ctl_1EF.1146.1146.2.out	391.186	1.81	2	1.88	0.27	182.866	210.135
517	gi|4504447|ref|NP_002128.1|	264	38	73.31	K.SGNFGGSR.N	2	0	306-313	s6_6EF.1474.1474.2.out	391.185	0.68	2	1.84	0.22	221.592	320.803
518	gi|4504447|ref|NP_002128.1|	264	38	73.31	K.SGNFGGSR#.N	2	0	306-313	wt_5EF.1368.1368.2.out	396.192	4.61	2	2.32	0.19	430.986	522.847
519	gi|4504447|ref|NP_002128.1|	264	38	73.31	K.SGNFGGSR#.N	2	0	306-313	wt_2EF.1242.1242.2.out	396.19	2.06	2	2.31	0.17	307.881	317.944
520	gi|4504447|ref|NP_002128.1|	264	38	73.31	K.SGNFGGSR#.N	2	0	306-313	ctl_4EF.1248.1248.2.out	396.189	1.1	2	2.01	0.19	196.419	326.146
521	gi|4504447|ref|NP_002128.1|	264	38	73.31	R.NYYEQWGK@.L	2	0	27-34	wt_5EF.3064.3064.2.out	548.256	0.66	2	2.32	0.23	435.294	576.32
522	gi|4504447|ref|NP_002128.1|	264	38	73.31	R.NYYEQWGK@.L	2	0	27-34	ctl_4EF.2929.2929.2.out	548.255	-0.1	2	2.01	0.21	285.609	500.591
523	gi|4504447|ref|NP_002128.1|	264	38	73.31	R.DYFEEYGK.I	2	0	118-125	ctl_4EF.2908.2908.2.out	525.727	0.66	2	2.24	0.19	426.217	725.787
524	gi|4504447|ref|NP_002128.1|	264	38	73.31	R.DYFEEYGK.I	2	0	118-125	s6_6EF.3104.3104.2.out	525.727	0.69	2	2.23	0.18	570.193	812.356
525	gi|4504447|ref|NP_002128.1|	264	38	73.31	R.DYFEEYGK.I	2	0	118-125	s6_3EF.2864.2864.2.out	525.728	1.13	2	2.11	0.16	309.391	394.45
526	gi|4504447|ref|NP_002128.1|	264	38	73.31	R.DYFEEYGK.I	2	0	118-125	ctl_1EF.2764.2764.2.out	525.728	0.99	2	2.09	0.11	458.039	554.455
527	gi|4504447|ref|NP_002128.1|	264	38	73.31	K.EDTEEHHLR#.D	2	0	109-117	ctl_4EF.1554.1554.3.out	392.519	1.48	3	2.2	0.1	570.899	1067.07
528	gi|4504447|ref|NP_002128.1|	264	38	73.31	K.EDTEEHHLR#.D	2	0	109-117	s6_6EF.1718.1718.3.out	392.518	-0.44	3	1.99	0.03	546.994	816.546
529	gi|4504447|ref|NP_002128.1|	264	38	73.31	L.SFETTEESLR.N	1	0	17-26	ctl_4EF.2819.2819.2.out	599.784	-0.6	2	1.93	0.2	7.54449	11.6676
530	gi|4504301|ref|NP_003529.1|	105	17	68.93	R.K@TVTAMDVVYALK@.R	2	0	80-92	s6_3EF.5225.5225.2.out	727.922	1.06	2	4.48	0.36	167.048	173.136
531	gi|4504301|ref|NP_003529.1|	105	17	68.93	R.K@TVTAMDVVYALK@.R	2	0	80-92	s6_6EF.5579.5579.2.out	727.92	0.49	2	4.45	0.46
532	gi|4504301|ref|NP_003529.1|	105	17	68.93	R.K@TVTAMDVVYALK@.R	2	0	80-92	s6_6EF.5714.5714.3.out	485.616	-0.58	3	4.4	0.32
533	gi|4504301|ref|NP_003529.1|	105	17	68.93	R.K@TVTAMDVVYALK@.R	2	0	80-92	s6_3EF.5220.5220.3.out	485.616	-0.7	3	4.02	0.3	211.109	208.886
534	gi|4504301|ref|NP_003529.1|	105	17	68.93	R.K@TVTAMDVVYALK@.R	2	0	80-92	s6_6EF.5578.5578.3.out	485.616	-0.65	3	3.95	0.29	117.431	164.531
535	gi|4504301|ref|NP_003529.1|	105	17	68.93	R.K@TVTAMDVVYALK@.R	2	0	80-92	ctl_1EF.5056.5056.3.out	485.616	-0.23	3	3.63	0.22	79.063	58.3648
536	gi|4504301|ref|NP_003529.1|	105	17	68.93	R.K@TVTAMDVVYALK@.R	2	0	80-92	ctl_1EF.5066.5066.2.out	727.922	1.42	2	2.54	0.27
537	gi|4504301|ref|NP_003529.1|	105	17	68.93	R.KTVTAMDVVYALK.R	2	0	80-92	s6_3EF.5221.5221.3.out	480.274	-0.46	3	4.5	0.33	211.109	208.886
538	gi|4504301|ref|NP_003529.1|	105	17	68.93	R.KTVTAMDVVYALK.R	2	0	80-92	s6_6EF.5572.5572.3.out	480.273	-0.34	3	4.43	0.31	96.3758	142.242
539	gi|4504301|ref|NP_003529.1|	105	17	68.93	R.KTVTAMDVVYALK.R	2	0	80-92	s6_3EF.5226.5226.2.out	719.908	1.32	2	4.31	0.4	167.048	173.136
540	gi|4504301|ref|NP_003529.1|	105	17	68.93	R.KTVTAMDVVYALK.R	2	0	80-92	ctl_1EF.5057.5057.2.out	719.906	0.34	2	3.88	0.34
541	gi|4504301|ref|NP_003529.1|	105	17	68.93	R.KTVTAMDVVYALK.R	2	0	80-92	ctl_1EF.5055.5055.3.out	480.273	-0.4	3	3.44	0.28	79.063	58.3648
542	gi|4504301|ref|NP_003529.1|	105	17	68.93	R.ISGLIYEETR#.G	2	0	47-56	wt_2EF.3379.3379.2.out	595.823	1.81	2	4.27	0.33	109.81	60.719
543	gi|4504301|ref|NP_003529.1|	105	17	68.93	R.ISGLIYEETR#.G	2	0	47-56	s6_6EF.3683.3683.2.out	595.822	0.61	2	4.03	0.34	1072.67	1371.95
544	gi|4504301|ref|NP_003529.1|	105	17	68.93	R.ISGLIYEETR#.G	2	0	47-56	ctl_1EF.3310.3310.2.out	595.821	0.12	2	4	0.32	1263.78	969.555
545	gi|4504301|ref|NP_003529.1|	105	17	68.93	R.ISGLIYEETR#.G	2	0	47-56	s6_3EF.3471.3471.2.out	595.822	0.26	2	3.99	0.31	2207.69	2166.93
546	gi|4504301|ref|NP_003529.1|	105	17	68.93	R.ISGLIYEETR#.G	2	0	47-56	s6_3EF.3397.3397.2.out	595.821	-0.2	2	3.99	0.3
547	gi|4504301|ref|NP_003529.1|	105	17	68.93	R.ISGLIYEETR#.G	2	0	47-56	ctl_4EF.3505.3505.2.out	595.821	0.35	2	3.86	0.39	29.319	32.0029
548	gi|4504301|ref|NP_003529.1|	105	17	68.93	R.ISGLIYEETR#.G	2	0	47-56	s6_3AB.2822.2822.2.out	595.821	0.21	2	3.49	0.25	8.00838	27.2905
549	gi|4504301|ref|NP_003529.1|	105	17	68.93	R.ISGLIYEETR#.G	2	0	47-56	ctl_1AB.2937.2937.2.out	595.82	0.09	2	3.46	0.24	15.2035	24.4763
550	gi|4504301|ref|NP_003529.1|	105	17	68.93	R.ISGLIYEETR#.G	2	0	47-56	ctl_4AB.2999.2999.2.out	595.821	0.26	2	2.77	0.16	11.6358	41.8733
551	gi|4504301|ref|NP_003529.1|	105	17	68.93	R.ISGLIYEETR.G	2	0	47-56	s6_6EF.3685.3685.2.out	590.818	0.54	2	3.94	0.33	1072.67	1371.95
552	gi|4504301|ref|NP_003529.1|	105	17	68.93	R.ISGLIYEETR.G	2	0	47-56	wt_5EF.3657.3657.2.out	590.817	0.39	2	3.8	0.34	36.7459	27.4895
553	gi|4504301|ref|NP_003529.1|	105	17	68.93	R.ISGLIYEETR.G	2	0	47-56	s6_3EF.3399.3399.2.out	590.818	0.84	2	3.6	0.32	1337.36	1316.2
554	gi|4504301|ref|NP_003529.1|	105	17	68.93	R.ISGLIYEETR.G	2	0	47-56	s6_3EF.3476.3476.2.out	590.818	0.41	2	3.58	0.32	2207.69	2166.93
555	gi|4504301|ref|NP_003529.1|	105	17	68.93	R.ISGLIYEETR.G	2	0	47-56	ctl_1EF.3296.3296.2.out	590.817	0.11	2	3.5	0.35	1263.78	969.555
556	gi|4504301|ref|NP_003529.1|	105	17	68.93	R.ISGLIYEETR.G	2	0	47-56	wt_2EF.3373.3373.2.out	590.818	1.04	2	3.43	0.33	109.81	60.719
557	gi|4504301|ref|NP_003529.1|	105	17	68.93	R.ISGLIYEETR.G	2	0	47-56	ctl_4EF.3506.3506.2.out	590.816	-0.34	2	3.42	0.33	29.319	32.0029
558	gi|4504301|ref|NP_003529.1|	105	17	68.93	R.ISGLIYEETR.G	2	0	47-56	wt_2AB.2950.2950.2.out	590.816	-0.01	2	3.22	0.26	11.4511	22.8091
559	gi|4504301|ref|NP_003529.1|	105	17	68.93	R.ISGLIYEETR.G	2	0	47-56	ctl_1AB.2943.2943.2.out	590.816	0.26	2	3	0.3	15.2035	24.4763
560	gi|4504301|ref|NP_003529.1|	105	17	68.93	K.TVTAMDVVYALK@.R	2	0	81-92	ctl_1EF.5400.5400.3.out	440.246	-0.31	3	4.72	0.27
561	gi|4504301|ref|NP_003529.1|	105	17	68.93	K.TVTAMDVVYALK@.R	2	0	81-92	s6_6EF.5907.5907.3.out	440.247	-0.17	3	4.22	0.21
562	gi|4504301|ref|NP_003529.1|	105	17	68.93	K.TVTAMDVVYALK@.R	2	0	81-92	s6_3EF.5591.5591.3.out	440.246	-0.51	3	4.12	0.21
563	gi|4504301|ref|NP_003529.1|	105	17	68.93	K.TVTAMDVVYALK@.R	2	0	81-92	s6_6EF.5962.5962.2.out	659.866	1.45	2	3.8	0.46	1005.72	1214.3
564	gi|4504301|ref|NP_003529.1|	105	17	68.93	K.TVTAMDVVYALK@.R	2	0	81-92	s6_6EF.5969.5969.3.out	440.246	0.06	3	3.79	0.18
565	gi|4504301|ref|NP_003529.1|	105	17	68.93	K.TVTAMDVVYALK@.R	2	0	81-92	s6_6EF.5900.5900.2.out	659.866	0.51	2	3.73	0.41
566	gi|4504301|ref|NP_003529.1|	105	17	68.93	K.TVTAMDVVYALK@.R	2	0	81-92	wt_5EF.5992.5992.2.out	659.865	0.32	2	3.69	0.44	63.6128	53.4658
567	gi|4504301|ref|NP_003529.1|	105	17	68.93	K.TVTAMDVVYALK@.R	2	0	81-92	s6_3EF.5589.5589.2.out	659.866	0.51	2	3.49	0.33	2068.69	1933.26
568	gi|4504301|ref|NP_003529.1|	105	17	68.93	K.TVTAMDVVYALK@.R	2	0	81-92	wt_2EF.5530.5530.2.out	659.866	1.46	2	3.48	0.37	45.8148	31.7548
569	gi|4504301|ref|NP_003529.1|	105	17	68.93	K.TVTAMDVVYALK@.R	2	0	81-92	ctl_1EF.5391.5391.2.out	659.866	0.82	2	3.31	0.34	978.051	788.732
570	gi|4504301|ref|NP_003529.1|	105	17	68.93	K.TVTAMDVVYALK@.R	2	0	81-92	ctl_4EF.5883.5883.2.out	659.864	-0.36	2	2.82	0.2	7.66634	9.24886
571	gi|4504301|ref|NP_003529.1|	105	17	68.93	R.KTVTAM*DVVYALK.R	2	0	80-92	s6_3EF.4166.4166.2.out	727.902	-0.56	2	3.78	0.35
572	gi|4504301|ref|NP_003529.1|	105	17	68.93	R.KTVTAM*DVVYALK.R	2	0	80-92	s6_3EF.4186.4186.3.out	485.605	-0.18	3	2.71	0.1	36.1448	37.6477
573	gi|4504301|ref|NP_003529.1|	105	17	68.93	R.K@TVTAM*DVVYALK@.R	2	0	80-92	s6_3EF.4175.4175.2.out	735.917	-0.01	2	3.64	0.35
574	gi|4504301|ref|NP_003529.1|	105	17	68.93	R.K@TVTAM*DVVYALK@.R	2	0	80-92	s6_6EF.4514.4514.2.out	735.917	-0.41	2	3.45	0.34
575	gi|4504301|ref|NP_003529.1|	105	17	68.93	R.K@TVTAM*DVVYALK@.R	2	0	80-92	s6_6EF.4510.4510.3.out	490.947	-0.86	3	2.67	0.15	28.7127	36.8233
576	gi|4504301|ref|NP_003529.1|	105	17	68.93	R.K@TVTAM*DVVYALK@.R	2	0	80-92	s6_3EF.4176.4176.3.out	490.947	-0.1	3	2.55	0.23	36.1448	37.6477
577	gi|4504301|ref|NP_003529.1|	105	17	68.93	K.TVTAM*DVVYALK@.R	2	0	81-92	ctl_1EF.4376.4376.2.out	667.864	1.01	2	3.61	0.34	243.356	182.672
578	gi|4504301|ref|NP_003529.1|	105	17	68.93	K.TVTAM*DVVYALK@.R	2	0	81-92	s6_3EF.4497.4497.2.out	667.863	0.54	2	3.61	0.36	658.437	667.292
579	gi|4504301|ref|NP_003529.1|	105	17	68.93	K.TVTAM*DVVYALK@.R	2	0	81-92	s6_3EF.4444.4444.3.out	445.577	-1.17	3	3.41	0.2
580	gi|4504301|ref|NP_003529.1|	105	17	68.93	K.TVTAM*DVVYALK@.R	2	0	81-92	ctl_1EF.4308.4308.2.out	667.863	0.64	2	3.26	0.31
581	gi|4504301|ref|NP_003529.1|	105	17	68.93	K.TVTAM*DVVYALK@.R	2	0	81-92	s6_3EF.4512.4512.3.out	445.579	0.28	3	3.26	0.21
582	gi|4504301|ref|NP_003529.1|	105	17	68.93	K.TVTAM*DVVYALK@.R	2	0	81-92	s6_6EF.4814.4814.3.out	445.578	-0.16	3	3.13	0.17
583	gi|4504301|ref|NP_003529.1|	105	17	68.93	K.TVTAM*DVVYALK@.R	2	0	81-92	s6_3EF.4430.4430.2.out	667.863	0.5	2	3.02	0.36	794.453	771.778
584	gi|4504301|ref|NP_003529.1|	105	17	68.93	K.TVTAM*DVVYALK@.R	2	0	81-92	s6_6EF.4845.4845.2.out	667.864	0.32	2	2.86	0.29
585	gi|4504301|ref|NP_003529.1|	105	17	68.93	K.TVTAM*DVVYALK@.R	2	0	81-92	s6_6EF.4775.4775.2.out	667.867	3.38	2	2.84	0.23	488.567	598.769
586	gi|4504301|ref|NP_003529.1|	105	17	68.93	K.TVTAM*DVVYALK@.R	2	0	81-92	s6_6EF.4744.4744.3.out	445.577	-0.69	3	2.49	0.1
587	gi|4504301|ref|NP_003529.1|	105	17	68.93	K.TVTAMDVVYALK.R	2	0	81-92	s6_6EF.5908.5908.3.out	437.575	-0.25	3	4.26	0.29
588	gi|4504301|ref|NP_003529.1|	105	17	68.93	K.TVTAMDVVYALK.R	2	0	81-92	ctl_1EF.5399.5399.3.out	437.575	-0.18	3	4.07	0.33
589	gi|4504301|ref|NP_003529.1|	105	17	68.93	K.TVTAMDVVYALK.R	2	0	81-92	s6_3EF.5592.5592.3.out	437.575	-0.52	3	4.04	0.3
590	gi|4504301|ref|NP_003529.1|	105	17	68.93	K.TVTAMDVVYALK.R	2	0	81-92	s6_6EF.5970.5970.3.out	437.575	0.28	3	3.64	0.26
591	gi|4504301|ref|NP_003529.1|	105	17	68.93	K.TVTAMDVVYALK.R	2	0	81-92	s6_6EF.5934.5934.2.out	655.86	2.47	2	3.58	0.46	1417.86	1713.39
592	gi|4504301|ref|NP_003529.1|	105	17	68.93	K.TVTAMDVVYALK.R	2	0	81-92	wt_5EF.5991.5991.2.out	655.859	0.38	2	3.55	0.4	63.6128	53.4658
593	gi|4504301|ref|NP_003529.1|	105	17	68.93	K.TVTAMDVVYALK.R	2	0	81-92	ctl_1EF.5392.5392.2.out	655.858	0.41	2	3.36	0.45	978.051	788.732
594	gi|4504301|ref|NP_003529.1|	105	17	68.93	K.TVTAMDVVYALK.R	2	0	81-92	s6_3EF.5590.5590.2.out	655.859	0.79	2	3.29	0.47	2068.69	1933.26
595	gi|4504301|ref|NP_003529.1|	105	17	68.93	K.TVTAMDVVYALK.R	2	0	81-92	wt_2EF.5529.5529.2.out	655.858	0.35	2	3	0.44	45.8148	31.7548
596	gi|4504301|ref|NP_003529.1|	105	17	68.93	K.TVTAMDVVYALK.R	2	0	81-92	s6_3EF.5654.5654.2.out	655.858	0.4	2	2.68	0.34
597	gi|4504301|ref|NP_003529.1|	105	17	68.93	K.TVTAMDVVYALK.R	2	0	81-92	ctl_1AB.4818.4818.2.out	655.856	-1.06	2	1.95	0.14	6.21696	6.64895
598	gi|4504301|ref|NP_003529.1|	105	17	68.93	R.DNIQGITK@PAIR#.R	2	0	25-36	s6_6EF.2992.2992.3.out	448.599	-0.56	3	3.59	0.3	525.478	711.173
599	gi|4504301|ref|NP_003529.1|	105	17	68.93	R.DNIQGITK@PAIR#.R	2	0	25-36	s6_3EF.2716.2716.2.out	672.396	0.75	2	3.43	0.25	590.359	619.423
600	gi|4504301|ref|NP_003529.1|	105	17	68.93	R.DNIQGITK@PAIR#.R	2	0	25-36	s6_6EF.2973.2973.2.out	672.395	0.47	2	3.14	0.23
601	gi|4504301|ref|NP_003529.1|	105	17	68.93	R.DNIQGITK@PAIR#.R	2	0	25-36	s6_3EF.2751.2751.3.out	448.599	0.05	3	2.84	0.19	903.016	937.309
602	gi|4504301|ref|NP_003529.1|	105	17	68.93	R.DNIQGITK@PAIR#.R	2	0	25-36	ctl_1EF.2629.2629.2.out	672.394	-0.63	2	2.61	0.29	190.488	135.972
603	gi|4504301|ref|NP_003529.1|	105	17	68.93	K.RISGLIYEETR.G	2	0	46-56	s6_3EF.3634.3634.2.out	668.868	0.5	2	3.42	0.27	68.98	76.6285
604	gi|4504301|ref|NP_003529.1|	105	17	68.93	R.DNIQGITKPAIR.R	2	0	25-36	ctl_1EF.2631.2631.2.out	663.385	0.78	2	3.37	0.18	158.032	113.158
605	gi|4504301|ref|NP_003529.1|	105	17	68.93	R.DNIQGITKPAIR.R	2	0	25-36	s6_6EF.2976.2976.2.out	663.384	0.42	2	3.24	0.23
606	gi|4504301|ref|NP_003529.1|	105	17	68.93	R.DNIQGITKPAIR.R	2	0	25-36	s6_6EF.2999.2999.3.out	442.592	-0.01	3	3.1	0.18	493.94	676.688
607	gi|4504301|ref|NP_003529.1|	105	17	68.93	R.DNIQGITKPAIR.R	2	0	25-36	ctl_1EF.2627.2627.3.out	442.591	-0.75	3	2.88	0.16	213.821	180.217
608	gi|4504301|ref|NP_003529.1|	105	17	68.93	R.DNIQGITKPAIR.R	2	0	25-36	s6_3EF.2710.2710.3.out	442.592	-0.91	3	2.75	0.09	903.016	937.309
609	gi|4504301|ref|NP_003529.1|	105	17	68.93	R.DNIQGITKPAIR.R	2	0	25-36	s6_3EF.2711.2711.2.out	663.382	-1.09	2	2.49	0.21
610	gi|4504301|ref|NP_003529.1|	105	17	68.93	K.TVTAM*DVVYALK.R	2	0	81-92	s6_6EF.4747.4747.3.out	442.906	-0.03	3	3.3	0.37
611	gi|4504301|ref|NP_003529.1|	105	17	68.93	K.TVTAM*DVVYALK.R	2	0	81-92	s6_6EF.4823.4823.2.out	663.857	0.71	2	3.29	0.38	625.972	782.113
612	gi|4504301|ref|NP_003529.1|	105	17	68.93	K.TVTAM*DVVYALK.R	2	0	81-92	s6_6EF.4754.4754.2.out	663.858	2.74	2	3.27	0.38
613	gi|4504301|ref|NP_003529.1|	105	17	68.93	K.TVTAM*DVVYALK.R	2	0	81-92	s6_6EF.4816.4816.3.out	442.906	-0.57	3	3.22	0.38
614	gi|4504301|ref|NP_003529.1|	105	17	68.93	K.TVTAM*DVVYALK.R	2	0	81-92	s6_3EF.4449.4449.3.out	442.907	-0.26	3	3.21	0.37
615	gi|4504301|ref|NP_003529.1|	105	17	68.93	K.TVTAM*DVVYALK.R	2	0	81-92	s6_3EF.4434.4434.2.out	663.857	0.78	2	3.04	0.46
616	gi|4504301|ref|NP_003529.1|	105	17	68.93	K.TVTAM*DVVYALK.R	2	0	81-92	s6_3EF.4504.4504.2.out	663.857	1.43	2	2.91	0.34	794.453	771.778
617	gi|4504301|ref|NP_003529.1|	105	17	68.93	K.TVTAM*DVVYALK.R	2	0	81-92	ctl_1EF.4324.4324.3.out	442.907	-0.07	3	2.9	0.23
618	gi|4504301|ref|NP_003529.1|	105	17	68.93	K.TVTAM*DVVYALK.R	2	0	81-92	s6_3EF.4518.4518.3.out	442.907	-0.03	3	2.86	0.24
619	gi|4504301|ref|NP_003529.1|	105	17	68.93	K.TVTAM*DVVYALK.R	2	0	81-92	ctl_1EF.4334.4334.2.out	663.857	1.36	2	2.85	0.44	242.716	88.5873
620	gi|4504301|ref|NP_003529.1|	105	17	68.93	K.TVTAM*DVVYALK.R	2	0	81-92	wt_2EF.4408.4408.2.out	663.856	0.43	2	2.34	0.27	14.0412	10.192
621	gi|4504301|ref|NP_003529.1|	105	17	68.93	R.DAVTYTEHAK.R	2	0	69-78	s6_6EF.1855.1855.2.out	567.779	1.66	2	3.07	0.35	996.12	1247.03
622	gi|4504301|ref|NP_003529.1|	105	17	68.93	R.DAVTYTEHAK.R	2	0	69-78	ctl_1EF.1570.1570.2.out	567.778	0.62	2	2.53	0.29	726.974	568.181
623	gi|4504301|ref|NP_003529.1|	105	17	68.93	K.VFLENVIR#.D	2	0	61-68	s6_6EF.4970.4970.2.out	500.299	0.15	2	3	0.17	1122.21	1440.26
624	gi|4504301|ref|NP_003529.1|	105	17	68.93	K.VFLENVIR#.D	2	0	61-68	wt_5EF.4997.4997.2.out	500.3	0.76	2	2.68	0.17	196.903	95.3997
625	gi|4504301|ref|NP_003529.1|	105	17	68.93	K.VFLENVIR#.D	2	0	61-68	s6_3EF.4638.4638.2.out	500.299	0.71	2	2.55	0.18	2002.53	1928.5
626	gi|4504301|ref|NP_003529.1|	105	17	68.93	R.DAVTYTEHAK@.R	2	0	69-78	s6_6EF.1848.1848.2.out	571.784	-0.04	2	2.94	0.28	837.68	1053.23
627	gi|4504301|ref|NP_003529.1|	105	17	68.93	R.DAVTYTEHAK@.R	2	0	69-78	ctl_1EF.1571.1571.2.out	571.785	-0.11	2	2.93	0.27	726.974	568.181
628	gi|4504301|ref|NP_003529.1|	105	17	68.93	K.VFLENVIR.D	2	0	61-68	s6_6EF.4973.4973.2.out	495.295	-0.01	2	2.67	0.17	1122.21	1440.26
629	gi|4504301|ref|NP_003529.1|	105	17	68.93	K.VFLENVIR.D	2	0	61-68	s6_3EF.4633.4633.2.out	495.295	0.88	2	2.58	0.15	2002.53	1928.5
630	gi|4504301|ref|NP_003529.1|	105	17	68.93	K.VFLENVIR.D	2	0	61-68	ctl_1EF.4503.4503.2.out	495.296	1.53	2	2.36	0.16	1257.6	1020.09
631	gi|4504301|ref|NP_003529.1|	105	17	68.93	K.TVTAMDVVYALKR.Q	2	0	81-93	s6_3EF.5339.5339.3.out	489.608	-0.45	3	2.38	0.35	91.7212	84.3362
632	gi|4504301|ref|NP_003529.1|	105	17	68.93	A.VTYTEHAK@.R	1	0	71-78	s6_6EF.1866.1866.2.out	478.753	1.56	2	2.22	0.2	23.0056	18.2286
633	gi|4504301|ref|NP_003529.1|	105	17	68.93	R.DAVTYTEH.A	1	0	69-76	s6_6EF.1606.1606.2.out	468.211	0.32	2	1.97	0.22
634	gi|4504301|ref|NP_003529.1|	105	17	68.93	M.SGR#GK@GGKGLGKGGAK@.R	1	0	40591	s6_6EF.6652.6652.2.out	720.951	10.25	2	1.6	0.02
635	gi|11415030|ref|NP_068803.1|	105	17	68.93	R.K@TVTAMDVVYALK@.R	2	0	80-92	s6_3EF.5225.5225.2.out	727.922	1.06	2	4.48	0.36	167.048	173.136
636	gi|11415030|ref|NP_068803.1|	105	17	68.93	R.K@TVTAMDVVYALK@.R	2	0	80-92	s6_6EF.5579.5579.2.out	727.92	0.49	2	4.45	0.46
637	gi|11415030|ref|NP_068803.1|	105	17	68.93	R.K@TVTAMDVVYALK@.R	2	0	80-92	s6_6EF.5714.5714.3.out	485.616	-0.58	3	4.4	0.32
638	gi|11415030|ref|NP_068803.1|	105	17	68.93	R.K@TVTAMDVVYALK@.R	2	0	80-92	s6_3EF.5220.5220.3.out	485.616	-0.7	3	4.02	0.3	211.109	208.886
639	gi|11415030|ref|NP_068803.1|	105	17	68.93	R.K@TVTAMDVVYALK@.R	2	0	80-92	s6_6EF.5578.5578.3.out	485.616	-0.65	3	3.95	0.29	117.431	164.531
640	gi|11415030|ref|NP_068803.1|	105	17	68.93	R.K@TVTAMDVVYALK@.R	2	0	80-92	ctl_1EF.5056.5056.3.out	485.616	-0.23	3	3.63	0.22	79.063	58.3648
641	gi|11415030|ref|NP_068803.1|	105	17	68.93	R.K@TVTAMDVVYALK@.R	2	0	80-92	ctl_1EF.5066.5066.2.out	727.922	1.42	2	2.54	0.27
642	gi|11415030|ref|NP_068803.1|	105	17	68.93	R.KTVTAMDVVYALK.R	2	0	80-92	s6_3EF.5221.5221.3.out	480.274	-0.46	3	4.5	0.33	211.109	208.886
643	gi|11415030|ref|NP_068803.1|	105	17	68.93	R.KTVTAMDVVYALK.R	2	0	80-92	s6_6EF.5572.5572.3.out	480.273	-0.34	3	4.43	0.31	96.3758	142.242
644	gi|11415030|ref|NP_068803.1|	105	17	68.93	R.KTVTAMDVVYALK.R	2	0	80-92	s6_3EF.5226.5226.2.out	719.908	1.32	2	4.31	0.4	167.048	173.136
645	gi|11415030|ref|NP_068803.1|	105	17	68.93	R.KTVTAMDVVYALK.R	2	0	80-92	ctl_1EF.5057.5057.2.out	719.906	0.34	2	3.88	0.34
646	gi|11415030|ref|NP_068803.1|	105	17	68.93	R.KTVTAMDVVYALK.R	2	0	80-92	ctl_1EF.5055.5055.3.out	480.273	-0.4	3	3.44	0.28	79.063	58.3648
647	gi|11415030|ref|NP_068803.1|	105	17	68.93	R.ISGLIYEETR#.G	2	0	47-56	wt_2EF.3379.3379.2.out	595.823	1.81	2	4.27	0.33	109.81	60.719
648	gi|11415030|ref|NP_068803.1|	105	17	68.93	R.ISGLIYEETR#.G	2	0	47-56	s6_6EF.3683.3683.2.out	595.822	0.61	2	4.03	0.34	1072.67	1371.95
649	gi|11415030|ref|NP_068803.1|	105	17	68.93	R.ISGLIYEETR#.G	2	0	47-56	ctl_1EF.3310.3310.2.out	595.821	0.12	2	4	0.32	1263.78	969.555
650	gi|11415030|ref|NP_068803.1|	105	17	68.93	R.ISGLIYEETR#.G	2	0	47-56	s6_3EF.3471.3471.2.out	595.822	0.26	2	3.99	0.31	2207.69	2166.93
651	gi|11415030|ref|NP_068803.1|	105	17	68.93	R.ISGLIYEETR#.G	2	0	47-56	s6_3EF.3397.3397.2.out	595.821	-0.2	2	3.99	0.3
652	gi|11415030|ref|NP_068803.1|	105	17	68.93	R.ISGLIYEETR#.G	2	0	47-56	ctl_4EF.3505.3505.2.out	595.821	0.35	2	3.86	0.39	29.319	32.0029
653	gi|11415030|ref|NP_068803.1|	105	17	68.93	R.ISGLIYEETR#.G	2	0	47-56	s6_3AB.2822.2822.2.out	595.821	0.21	2	3.49	0.25	8.00838	27.2905
654	gi|11415030|ref|NP_068803.1|	105	17	68.93	R.ISGLIYEETR#.G	2	0	47-56	ctl_1AB.2937.2937.2.out	595.82	0.09	2	3.46	0.24	15.2035	24.4763
655	gi|11415030|ref|NP_068803.1|	105	17	68.93	R.ISGLIYEETR#.G	2	0	47-56	ctl_4AB.2999.2999.2.out	595.821	0.26	2	2.77	0.16	11.6358	41.8733
656	gi|11415030|ref|NP_068803.1|	105	17	68.93	R.ISGLIYEETR.G	2	0	47-56	s6_6EF.3685.3685.2.out	590.818	0.54	2	3.94	0.33	1072.67	1371.95
657	gi|11415030|ref|NP_068803.1|	105	17	68.93	R.ISGLIYEETR.G	2	0	47-56	wt_5EF.3657.3657.2.out	590.817	0.39	2	3.8	0.34	36.7459	27.4895
658	gi|11415030|ref|NP_068803.1|	105	17	68.93	R.ISGLIYEETR.G	2	0	47-56	s6_3EF.3399.3399.2.out	590.818	0.84	2	3.6	0.32	1337.36	1316.2
659	gi|11415030|ref|NP_068803.1|	105	17	68.93	R.ISGLIYEETR.G	2	0	47-56	s6_3EF.3476.3476.2.out	590.818	0.41	2	3.58	0.32	2207.69	2166.93
660	gi|11415030|ref|NP_068803.1|	105	17	68.93	R.ISGLIYEETR.G	2	0	47-56	ctl_1EF.3296.3296.2.out	590.817	0.11	2	3.5	0.35	1263.78	969.555
661	gi|11415030|ref|NP_068803.1|	105	17	68.93	R.ISGLIYEETR.G	2	0	47-56	wt_2EF.3373.3373.2.out	590.818	1.04	2	3.43	0.33	109.81	60.719
662	gi|11415030|ref|NP_068803.1|	105	17	68.93	R.ISGLIYEETR.G	2	0	47-56	ctl_4EF.3506.3506.2.out	590.816	-0.34	2	3.42	0.33	29.319	32.0029
663	gi|11415030|ref|NP_068803.1|	105	17	68.93	R.ISGLIYEETR.G	2	0	47-56	wt_2AB.2950.2950.2.out	590.816	-0.01	2	3.22	0.26	11.4511	22.8091
664	gi|11415030|ref|NP_068803.1|	105	17	68.93	R.ISGLIYEETR.G	2	0	47-56	ctl_1AB.2943.2943.2.out	590.816	0.26	2	3	0.3	15.2035	24.4763
665	gi|11415030|ref|NP_068803.1|	105	17	68.93	K.TVTAMDVVYALK@.R	2	0	81-92	ctl_1EF.5400.5400.3.out	440.246	-0.31	3	4.72	0.27
666	gi|11415030|ref|NP_068803.1|	105	17	68.93	K.TVTAMDVVYALK@.R	2	0	81-92	s6_6EF.5907.5907.3.out	440.247	-0.17	3	4.22	0.21
667	gi|11415030|ref|NP_068803.1|	105	17	68.93	K.TVTAMDVVYALK@.R	2	0	81-92	s6_3EF.5591.5591.3.out	440.246	-0.51	3	4.12	0.21
668	gi|11415030|ref|NP_068803.1|	105	17	68.93	K.TVTAMDVVYALK@.R	2	0	81-92	s6_6EF.5962.5962.2.out	659.866	1.45	2	3.8	0.46	1005.72	1214.3
669	gi|11415030|ref|NP_068803.1|	105	17	68.93	K.TVTAMDVVYALK@.R	2	0	81-92	s6_6EF.5969.5969.3.out	440.246	0.06	3	3.79	0.18
670	gi|11415030|ref|NP_068803.1|	105	17	68.93	K.TVTAMDVVYALK@.R	2	0	81-92	s6_6EF.5900.5900.2.out	659.866	0.51	2	3.73	0.41
671	gi|11415030|ref|NP_068803.1|	105	17	68.93	K.TVTAMDVVYALK@.R	2	0	81-92	wt_5EF.5992.5992.2.out	659.865	0.32	2	3.69	0.44	63.6128	53.4658
672	gi|11415030|ref|NP_068803.1|	105	17	68.93	K.TVTAMDVVYALK@.R	2	0	81-92	s6_3EF.5589.5589.2.out	659.866	0.51	2	3.49	0.33	2068.69	1933.26
673	gi|11415030|ref|NP_068803.1|	105	17	68.93	K.TVTAMDVVYALK@.R	2	0	81-92	wt_2EF.5530.5530.2.out	659.866	1.46	2	3.48	0.37	45.8148	31.7548
674	gi|11415030|ref|NP_068803.1|	105	17	68.93	K.TVTAMDVVYALK@.R	2	0	81-92	ctl_1EF.5391.5391.2.out	659.866	0.82	2	3.31	0.34	978.051	788.732
675	gi|11415030|ref|NP_068803.1|	105	17	68.93	K.TVTAMDVVYALK@.R	2	0	81-92	ctl_4EF.5883.5883.2.out	659.864	-0.36	2	2.82	0.2	7.66634	9.24886
676	gi|11415030|ref|NP_068803.1|	105	17	68.93	R.KTVTAM*DVVYALK.R	2	0	80-92	s6_3EF.4166.4166.2.out	727.902	-0.56	2	3.78	0.35
677	gi|11415030|ref|NP_068803.1|	105	17	68.93	R.KTVTAM*DVVYALK.R	2	0	80-92	s6_3EF.4186.4186.3.out	485.605	-0.18	3	2.71	0.1	36.1448	37.6477
678	gi|11415030|ref|NP_068803.1|	105	17	68.93	R.K@TVTAM*DVVYALK@.R	2	0	80-92	s6_3EF.4175.4175.2.out	735.917	-0.01	2	3.64	0.35
679	gi|11415030|ref|NP_068803.1|	105	17	68.93	R.K@TVTAM*DVVYALK@.R	2	0	80-92	s6_6EF.4514.4514.2.out	735.917	-0.41	2	3.45	0.34
680	gi|11415030|ref|NP_068803.1|	105	17	68.93	R.K@TVTAM*DVVYALK@.R	2	0	80-92	s6_6EF.4510.4510.3.out	490.947	-0.86	3	2.67	0.15	28.7127	36.8233
681	gi|11415030|ref|NP_068803.1|	105	17	68.93	R.K@TVTAM*DVVYALK@.R	2	0	80-92	s6_3EF.4176.4176.3.out	490.947	-0.1	3	2.55	0.23	36.1448	37.6477
682	gi|11415030|ref|NP_068803.1|	105	17	68.93	K.TVTAM*DVVYALK@.R	2	0	81-92	ctl_1EF.4376.4376.2.out	667.864	1.01	2	3.61	0.34	243.356	182.672
683	gi|11415030|ref|NP_068803.1|	105	17	68.93	K.TVTAM*DVVYALK@.R	2	0	81-92	s6_3EF.4497.4497.2.out	667.863	0.54	2	3.61	0.36	658.437	667.292
684	gi|11415030|ref|NP_068803.1|	105	17	68.93	K.TVTAM*DVVYALK@.R	2	0	81-92	s6_3EF.4444.4444.3.out	445.577	-1.17	3	3.41	0.2
685	gi|11415030|ref|NP_068803.1|	105	17	68.93	K.TVTAM*DVVYALK@.R	2	0	81-92	ctl_1EF.4308.4308.2.out	667.863	0.64	2	3.26	0.31
686	gi|11415030|ref|NP_068803.1|	105	17	68.93	K.TVTAM*DVVYALK@.R	2	0	81-92	s6_3EF.4512.4512.3.out	445.579	0.28	3	3.26	0.21
687	gi|11415030|ref|NP_068803.1|	105	17	68.93	K.TVTAM*DVVYALK@.R	2	0	81-92	s6_6EF.4814.4814.3.out	445.578	-0.16	3	3.13	0.17
688	gi|11415030|ref|NP_068803.1|	105	17	68.93	K.TVTAM*DVVYALK@.R	2	0	81-92	s6_3EF.4430.4430.2.out	667.863	0.5	2	3.02	0.36	794.453	771.778
689	gi|11415030|ref|NP_068803.1|	105	17	68.93	K.TVTAM*DVVYALK@.R	2	0	81-92	s6_6EF.4845.4845.2.out	667.864	0.32	2	2.86	0.29
690	gi|11415030|ref|NP_068803.1|	105	17	68.93	K.TVTAM*DVVYALK@.R	2	0	81-92	s6_6EF.4775.4775.2.out	667.867	3.38	2	2.84	0.23	488.567	598.769
691	gi|11415030|ref|NP_068803.1|	105	17	68.93	K.TVTAM*DVVYALK@.R	2	0	81-92	s6_6EF.4744.4744.3.out	445.577	-0.69	3	2.49	0.1
692	gi|11415030|ref|NP_068803.1|	105	17	68.93	K.TVTAMDVVYALK.R	2	0	81-92	s6_6EF.5908.5908.3.out	437.575	-0.25	3	4.26	0.29
693	gi|11415030|ref|NP_068803.1|	105	17	68.93	K.TVTAMDVVYALK.R	2	0	81-92	ctl_1EF.5399.5399.3.out	437.575	-0.18	3	4.07	0.33
694	gi|11415030|ref|NP_068803.1|	105	17	68.93	K.TVTAMDVVYALK.R	2	0	81-92	s6_3EF.5592.5592.3.out	437.575	-0.52	3	4.04	0.3
695	gi|11415030|ref|NP_068803.1|	105	17	68.93	K.TVTAMDVVYALK.R	2	0	81-92	s6_6EF.5970.5970.3.out	437.575	0.28	3	3.64	0.26
696	gi|11415030|ref|NP_068803.1|	105	17	68.93	K.TVTAMDVVYALK.R	2	0	81-92	s6_6EF.5934.5934.2.out	655.86	2.47	2	3.58	0.46	1417.86	1713.39
697	gi|11415030|ref|NP_068803.1|	105	17	68.93	K.TVTAMDVVYALK.R	2	0	81-92	wt_5EF.5991.5991.2.out	655.859	0.38	2	3.55	0.4	63.6128	53.4658
698	gi|11415030|ref|NP_068803.1|	105	17	68.93	K.TVTAMDVVYALK.R	2	0	81-92	ctl_1EF.5392.5392.2.out	655.858	0.41	2	3.36	0.45	978.051	788.732
699	gi|11415030|ref|NP_068803.1|	105	17	68.93	K.TVTAMDVVYALK.R	2	0	81-92	s6_3EF.5590.5590.2.out	655.859	0.79	2	3.29	0.47	2068.69	1933.26
700	gi|11415030|ref|NP_068803.1|	105	17	68.93	K.TVTAMDVVYALK.R	2	0	81-92	wt_2EF.5529.5529.2.out	655.858	0.35	2	3	0.44	45.8148	31.7548
701	gi|11415030|ref|NP_068803.1|	105	17	68.93	K.TVTAMDVVYALK.R	2	0	81-92	s6_3EF.5654.5654.2.out	655.858	0.4	2	2.68	0.34
702	gi|11415030|ref|NP_068803.1|	105	17	68.93	K.TVTAMDVVYALK.R	2	0	81-92	ctl_1AB.4818.4818.2.out	655.856	-1.06	2	1.95	0.14	6.21696	6.64895
703	gi|11415030|ref|NP_068803.1|	105	17	68.93	R.DNIQGITK@PAIR#.R	2	0	25-36	s6_6EF.2992.2992.3.out	448.599	-0.56	3	3.59	0.3	525.478	711.173
704	gi|11415030|ref|NP_068803.1|	105	17	68.93	R.DNIQGITK@PAIR#.R	2	0	25-36	s6_3EF.2716.2716.2.out	672.396	0.75	2	3.43	0.25	590.359	619.423
705	gi|11415030|ref|NP_068803.1|	105	17	68.93	R.DNIQGITK@PAIR#.R	2	0	25-36	s6_6EF.2973.2973.2.out	672.395	0.47	2	3.14	0.23
706	gi|11415030|ref|NP_068803.1|	105	17	68.93	R.DNIQGITK@PAIR#.R	2	0	25-36	s6_3EF.2751.2751.3.out	448.599	0.05	3	2.84	0.19	903.016	937.309
707	gi|11415030|ref|NP_068803.1|	105	17	68.93	R.DNIQGITK@PAIR#.R	2	0	25-36	ctl_1EF.2629.2629.2.out	672.394	-0.63	2	2.61	0.29	190.488	135.972
708	gi|11415030|ref|NP_068803.1|	105	17	68.93	K.RISGLIYEETR.G	2	0	46-56	s6_3EF.3634.3634.2.out	668.868	0.5	2	3.42	0.27	68.98	76.6285
709	gi|11415030|ref|NP_068803.1|	105	17	68.93	R.DNIQGITKPAIR.R	2	0	25-36	ctl_1EF.2631.2631.2.out	663.385	0.78	2	3.37	0.18	158.032	113.158
710	gi|11415030|ref|NP_068803.1|	105	17	68.93	R.DNIQGITKPAIR.R	2	0	25-36	s6_6EF.2976.2976.2.out	663.384	0.42	2	3.24	0.23
711	gi|11415030|ref|NP_068803.1|	105	17	68.93	R.DNIQGITKPAIR.R	2	0	25-36	s6_6EF.2999.2999.3.out	442.592	-0.01	3	3.1	0.18	493.94	676.688
712	gi|11415030|ref|NP_068803.1|	105	17	68.93	R.DNIQGITKPAIR.R	2	0	25-36	ctl_1EF.2627.2627.3.out	442.591	-0.75	3	2.88	0.16	213.821	180.217
713	gi|11415030|ref|NP_068803.1|	105	17	68.93	R.DNIQGITKPAIR.R	2	0	25-36	s6_3EF.2710.2710.3.out	442.592	-0.91	3	2.75	0.09	903.016	937.309
714	gi|11415030|ref|NP_068803.1|	105	17	68.93	R.DNIQGITKPAIR.R	2	0	25-36	s6_3EF.2711.2711.2.out	663.382	-1.09	2	2.49	0.21
715	gi|11415030|ref|NP_068803.1|	105	17	68.93	K.TVTAM*DVVYALK.R	2	0	81-92	s6_6EF.4747.4747.3.out	442.906	-0.03	3	3.3	0.37
716	gi|11415030|ref|NP_068803.1|	105	17	68.93	K.TVTAM*DVVYALK.R	2	0	81-92	s6_6EF.4823.4823.2.out	663.857	0.71	2	3.29	0.38	625.972	782.113
717	gi|11415030|ref|NP_068803.1|	105	17	68.93	K.TVTAM*DVVYALK.R	2	0	81-92	s6_6EF.4754.4754.2.out	663.858	2.74	2	3.27	0.38
718	gi|11415030|ref|NP_068803.1|	105	17	68.93	K.TVTAM*DVVYALK.R	2	0	81-92	s6_6EF.4816.4816.3.out	442.906	-0.57	3	3.22	0.38
719	gi|11415030|ref|NP_068803.1|	105	17	68.93	K.TVTAM*DVVYALK.R	2	0	81-92	s6_3EF.4449.4449.3.out	442.907	-0.26	3	3.21	0.37
720	gi|11415030|ref|NP_068803.1|	105	17	68.93	K.TVTAM*DVVYALK.R	2	0	81-92	s6_3EF.4434.4434.2.out	663.857	0.78	2	3.04	0.46
721	gi|11415030|ref|NP_068803.1|	105	17	68.93	K.TVTAM*DVVYALK.R	2	0	81-92	s6_3EF.4504.4504.2.out	663.857	1.43	2	2.91	0.34	794.453	771.778
722	gi|11415030|ref|NP_068803.1|	105	17	68.93	K.TVTAM*DVVYALK.R	2	0	81-92	ctl_1EF.4324.4324.3.out	442.907	-0.07	3	2.9	0.23
723	gi|11415030|ref|NP_068803.1|	105	17	68.93	K.TVTAM*DVVYALK.R	2	0	81-92	s6_3EF.4518.4518.3.out	442.907	-0.03	3	2.86	0.24
724	gi|11415030|ref|NP_068803.1|	105	17	68.93	K.TVTAM*DVVYALK.R	2	0	81-92	ctl_1EF.4334.4334.2.out	663.857	1.36	2	2.85	0.44	242.716	88.5873
725	gi|11415030|ref|NP_068803.1|	105	17	68.93	K.TVTAM*DVVYALK.R	2	0	81-92	wt_2EF.4408.4408.2.out	663.856	0.43	2	2.34	0.27	14.0412	10.192
726	gi|11415030|ref|NP_068803.1|	105	17	68.93	R.DAVTYTEHAK.R	2	0	69-78	s6_6EF.1855.1855.2.out	567.779	1.66	2	3.07	0.35	996.12	1247.03
727	gi|11415030|ref|NP_068803.1|	105	17	68.93	R.DAVTYTEHAK.R	2	0	69-78	ctl_1EF.1570.1570.2.out	567.778	0.62	2	2.53	0.29	726.974	568.181
728	gi|11415030|ref|NP_068803.1|	105	17	68.93	K.VFLENVIR#.D	2	0	61-68	s6_6EF.4970.4970.2.out	500.299	0.15	2	3	0.17	1122.21	1440.26
729	gi|11415030|ref|NP_068803.1|	105	17	68.93	K.VFLENVIR#.D	2	0	61-68	wt_5EF.4997.4997.2.out	500.3	0.76	2	2.68	0.17	196.903	95.3997
730	gi|11415030|ref|NP_068803.1|	105	17	68.93	K.VFLENVIR#.D	2	0	61-68	s6_3EF.4638.4638.2.out	500.299	0.71	2	2.55	0.18	2002.53	1928.5
731	gi|11415030|ref|NP_068803.1|	105	17	68.93	R.DAVTYTEHAK@.R	2	0	69-78	s6_6EF.1848.1848.2.out	571.784	-0.04	2	2.94	0.28	837.68	1053.23
732	gi|11415030|ref|NP_068803.1|	105	17	68.93	R.DAVTYTEHAK@.R	2	0	69-78	ctl_1EF.1571.1571.2.out	571.785	-0.11	2	2.93	0.27	726.974	568.181
733	gi|11415030|ref|NP_068803.1|	105	17	68.93	K.VFLENVIR.D	2	0	61-68	s6_6EF.4973.4973.2.out	495.295	-0.01	2	2.67	0.17	1122.21	1440.26
734	gi|11415030|ref|NP_068803.1|	105	17	68.93	K.VFLENVIR.D	2	0	61-68	s6_3EF.4633.4633.2.out	495.295	0.88	2	2.58	0.15	2002.53	1928.5
735	gi|11415030|ref|NP_068803.1|	105	17	68.93	K.VFLENVIR.D	2	0	61-68	ctl_1EF.4503.4503.2.out	495.296	1.53	2	2.36	0.16	1257.6	1020.09
736	gi|11415030|ref|NP_068803.1|	105	17	68.93	K.TVTAMDVVYALKR.Q	2	0	81-93	s6_3EF.5339.5339.3.out	489.608	-0.45	3	2.38	0.35	91.7212	84.3362
737	gi|11415030|ref|NP_068803.1|	105	17	68.93	A.VTYTEHAK@.R	1	0	71-78	s6_6EF.1866.1866.2.out	478.753	1.56	2	2.22	0.2	23.0056	18.2286
738	gi|11415030|ref|NP_068803.1|	105	17	68.93	R.DAVTYTEH.A	1	0	69-76	s6_6EF.1606.1606.2.out	468.211	0.32	2	1.97	0.22
739	gi|11415030|ref|NP_068803.1|	105	17	68.93	M.SGR#GK@GGKGLGKGGAK@.R	1	0	40591	s6_6EF.6652.6652.2.out	720.951	10.25	2	1.6	0.02
740	gi|4504321|ref|NP_003486.1|	105	17	68.93	R.K@TVTAMDVVYALK@.R	2	0	80-92	s6_3EF.5225.5225.2.out	727.922	1.06	2	4.48	0.36	167.048	173.136
741	gi|4504321|ref|NP_003486.1|	105	17	68.93	R.K@TVTAMDVVYALK@.R	2	0	80-92	s6_6EF.5579.5579.2.out	727.92	0.49	2	4.45	0.46
742	gi|4504321|ref|NP_003486.1|	105	17	68.93	R.K@TVTAMDVVYALK@.R	2	0	80-92	s6_6EF.5714.5714.3.out	485.616	-0.58	3	4.4	0.32
743	gi|4504321|ref|NP_003486.1|	105	17	68.93	R.K@TVTAMDVVYALK@.R	2	0	80-92	s6_3EF.5220.5220.3.out	485.616	-0.7	3	4.02	0.3	211.109	208.886
744	gi|4504321|ref|NP_003486.1|	105	17	68.93	R.K@TVTAMDVVYALK@.R	2	0	80-92	s6_6EF.5578.5578.3.out	485.616	-0.65	3	3.95	0.29	117.431	164.531
745	gi|4504321|ref|NP_003486.1|	105	17	68.93	R.K@TVTAMDVVYALK@.R	2	0	80-92	ctl_1EF.5056.5056.3.out	485.616	-0.23	3	3.63	0.22	79.063	58.3648
746	gi|4504321|ref|NP_003486.1|	105	17	68.93	R.K@TVTAMDVVYALK@.R	2	0	80-92	ctl_1EF.5066.5066.2.out	727.922	1.42	2	2.54	0.27
747	gi|4504321|ref|NP_003486.1|	105	17	68.93	R.KTVTAMDVVYALK.R	2	0	80-92	s6_3EF.5221.5221.3.out	480.274	-0.46	3	4.5	0.33	211.109	208.886
748	gi|4504321|ref|NP_003486.1|	105	17	68.93	R.KTVTAMDVVYALK.R	2	0	80-92	s6_6EF.5572.5572.3.out	480.273	-0.34	3	4.43	0.31	96.3758	142.242
749	gi|4504321|ref|NP_003486.1|	105	17	68.93	R.KTVTAMDVVYALK.R	2	0	80-92	s6_3EF.5226.5226.2.out	719.908	1.32	2	4.31	0.4	167.048	173.136
750	gi|4504321|ref|NP_003486.1|	105	17	68.93	R.KTVTAMDVVYALK.R	2	0	80-92	ctl_1EF.5057.5057.2.out	719.906	0.34	2	3.88	0.34
751	gi|4504321|ref|NP_003486.1|	105	17	68.93	R.KTVTAMDVVYALK.R	2	0	80-92	ctl_1EF.5055.5055.3.out	480.273	-0.4	3	3.44	0.28	79.063	58.3648
752	gi|4504321|ref|NP_003486.1|	105	17	68.93	R.ISGLIYEETR#.G	2	0	47-56	wt_2EF.3379.3379.2.out	595.823	1.81	2	4.27	0.33	109.81	60.719
753	gi|4504321|ref|NP_003486.1|	105	17	68.93	R.ISGLIYEETR#.G	2	0	47-56	s6_6EF.3683.3683.2.out	595.822	0.61	2	4.03	0.34	1072.67	1371.95
754	gi|4504321|ref|NP_003486.1|	105	17	68.93	R.ISGLIYEETR#.G	2	0	47-56	ctl_1EF.3310.3310.2.out	595.821	0.12	2	4	0.32	1263.78	969.555
755	gi|4504321|ref|NP_003486.1|	105	17	68.93	R.ISGLIYEETR#.G	2	0	47-56	s6_3EF.3471.3471.2.out	595.822	0.26	2	3.99	0.31	2207.69	2166.93
756	gi|4504321|ref|NP_003486.1|	105	17	68.93	R.ISGLIYEETR#.G	2	0	47-56	s6_3EF.3397.3397.2.out	595.821	-0.2	2	3.99	0.3
757	gi|4504321|ref|NP_003486.1|	105	17	68.93	R.ISGLIYEETR#.G	2	0	47-56	ctl_4EF.3505.3505.2.out	595.821	0.35	2	3.86	0.39	29.319	32.0029
758	gi|4504321|ref|NP_003486.1|	105	17	68.93	R.ISGLIYEETR#.G	2	0	47-56	s6_3AB.2822.2822.2.out	595.821	0.21	2	3.49	0.25	8.00838	27.2905
759	gi|4504321|ref|NP_003486.1|	105	17	68.93	R.ISGLIYEETR#.G	2	0	47-56	ctl_1AB.2937.2937.2.out	595.82	0.09	2	3.46	0.24	15.2035	24.4763
760	gi|4504321|ref|NP_003486.1|	105	17	68.93	R.ISGLIYEETR#.G	2	0	47-56	ctl_4AB.2999.2999.2.out	595.821	0.26	2	2.77	0.16	11.6358	41.8733
761	gi|4504321|ref|NP_003486.1|	105	17	68.93	R.ISGLIYEETR.G	2	0	47-56	s6_6EF.3685.3685.2.out	590.818	0.54	2	3.94	0.33	1072.67	1371.95
762	gi|4504321|ref|NP_003486.1|	105	17	68.93	R.ISGLIYEETR.G	2	0	47-56	wt_5EF.3657.3657.2.out	590.817	0.39	2	3.8	0.34	36.7459	27.4895
763	gi|4504321|ref|NP_003486.1|	105	17	68.93	R.ISGLIYEETR.G	2	0	47-56	s6_3EF.3399.3399.2.out	590.818	0.84	2	3.6	0.32	1337.36	1316.2
764	gi|4504321|ref|NP_003486.1|	105	17	68.93	R.ISGLIYEETR.G	2	0	47-56	s6_3EF.3476.3476.2.out	590.818	0.41	2	3.58	0.32	2207.69	2166.93
765	gi|4504321|ref|NP_003486.1|	105	17	68.93	R.ISGLIYEETR.G	2	0	47-56	ctl_1EF.3296.3296.2.out	590.817	0.11	2	3.5	0.35	1263.78	969.555
766	gi|4504321|ref|NP_003486.1|	105	17	68.93	R.ISGLIYEETR.G	2	0	47-56	wt_2EF.3373.3373.2.out	590.818	1.04	2	3.43	0.33	109.81	60.719
767	gi|4504321|ref|NP_003486.1|	105	17	68.93	R.ISGLIYEETR.G	2	0	47-56	ctl_4EF.3506.3506.2.out	590.816	-0.34	2	3.42	0.33	29.319	32.0029
768	gi|4504321|ref|NP_003486.1|	105	17	68.93	R.ISGLIYEETR.G	2	0	47-56	wt_2AB.2950.2950.2.out	590.816	-0.01	2	3.22	0.26	11.4511	22.8091
769	gi|4504321|ref|NP_003486.1|	105	17	68.93	R.ISGLIYEETR.G	2	0	47-56	ctl_1AB.2943.2943.2.out	590.816	0.26	2	3	0.3	15.2035	24.4763
770	gi|4504321|ref|NP_003486.1|	105	17	68.93	K.TVTAMDVVYALK@.R	2	0	81-92	ctl_1EF.5400.5400.3.out	440.246	-0.31	3	4.72	0.27
771	gi|4504321|ref|NP_003486.1|	105	17	68.93	K.TVTAMDVVYALK@.R	2	0	81-92	s6_6EF.5907.5907.3.out	440.247	-0.17	3	4.22	0.21
772	gi|4504321|ref|NP_003486.1|	105	17	68.93	K.TVTAMDVVYALK@.R	2	0	81-92	s6_3EF.5591.5591.3.out	440.246	-0.51	3	4.12	0.21
773	gi|4504321|ref|NP_003486.1|	105	17	68.93	K.TVTAMDVVYALK@.R	2	0	81-92	s6_6EF.5962.5962.2.out	659.866	1.45	2	3.8	0.46	1005.72	1214.3
774	gi|4504321|ref|NP_003486.1|	105	17	68.93	K.TVTAMDVVYALK@.R	2	0	81-92	s6_6EF.5969.5969.3.out	440.246	0.06	3	3.79	0.18
775	gi|4504321|ref|NP_003486.1|	105	17	68.93	K.TVTAMDVVYALK@.R	2	0	81-92	s6_6EF.5900.5900.2.out	659.866	0.51	2	3.73	0.41
776	gi|4504321|ref|NP_003486.1|	105	17	68.93	K.TVTAMDVVYALK@.R	2	0	81-92	wt_5EF.5992.5992.2.out	659.865	0.32	2	3.69	0.44	63.6128	53.4658
777	gi|4504321|ref|NP_003486.1|	105	17	68.93	K.TVTAMDVVYALK@.R	2	0	81-92	s6_3EF.5589.5589.2.out	659.866	0.51	2	3.49	0.33	2068.69	1933.26
778	gi|4504321|ref|NP_003486.1|	105	17	68.93	K.TVTAMDVVYALK@.R	2	0	81-92	wt_2EF.5530.5530.2.out	659.866	1.46	2	3.48	0.37	45.8148	31.7548
779	gi|4504321|ref|NP_003486.1|	105	17	68.93	K.TVTAMDVVYALK@.R	2	0	81-92	ctl_1EF.5391.5391.2.out	659.866	0.82	2	3.31	0.34	978.051	788.732
780	gi|4504321|ref|NP_003486.1|	105	17	68.93	K.TVTAMDVVYALK@.R	2	0	81-92	ctl_4EF.5883.5883.2.out	659.864	-0.36	2	2.82	0.2	7.66634	9.24886
781	gi|4504321|ref|NP_003486.1|	105	17	68.93	R.KTVTAM*DVVYALK.R	2	0	80-92	s6_3EF.4166.4166.2.out	727.902	-0.56	2	3.78	0.35
782	gi|4504321|ref|NP_003486.1|	105	17	68.93	R.KTVTAM*DVVYALK.R	2	0	80-92	s6_3EF.4186.4186.3.out	485.605	-0.18	3	2.71	0.1	36.1448	37.6477
783	gi|4504321|ref|NP_003486.1|	105	17	68.93	R.K@TVTAM*DVVYALK@.R	2	0	80-92	s6_3EF.4175.4175.2.out	735.917	-0.01	2	3.64	0.35
784	gi|4504321|ref|NP_003486.1|	105	17	68.93	R.K@TVTAM*DVVYALK@.R	2	0	80-92	s6_6EF.4514.4514.2.out	735.917	-0.41	2	3.45	0.34
785	gi|4504321|ref|NP_003486.1|	105	17	68.93	R.K@TVTAM*DVVYALK@.R	2	0	80-92	s6_6EF.4510.4510.3.out	490.947	-0.86	3	2.67	0.15	28.7127	36.8233
786	gi|4504321|ref|NP_003486.1|	105	17	68.93	R.K@TVTAM*DVVYALK@.R	2	0	80-92	s6_3EF.4176.4176.3.out	490.947	-0.1	3	2.55	0.23	36.1448	37.6477
787	gi|4504321|ref|NP_003486.1|	105	17	68.93	K.TVTAM*DVVYALK@.R	2	0	81-92	ctl_1EF.4376.4376.2.out	667.864	1.01	2	3.61	0.34	243.356	182.672
788	gi|4504321|ref|NP_003486.1|	105	17	68.93	K.TVTAM*DVVYALK@.R	2	0	81-92	s6_3EF.4497.4497.2.out	667.863	0.54	2	3.61	0.36	658.437	667.292
789	gi|4504321|ref|NP_003486.1|	105	17	68.93	K.TVTAM*DVVYALK@.R	2	0	81-92	s6_3EF.4444.4444.3.out	445.577	-1.17	3	3.41	0.2
790	gi|4504321|ref|NP_003486.1|	105	17	68.93	K.TVTAM*DVVYALK@.R	2	0	81-92	ctl_1EF.4308.4308.2.out	667.863	0.64	2	3.26	0.31
791	gi|4504321|ref|NP_003486.1|	105	17	68.93	K.TVTAM*DVVYALK@.R	2	0	81-92	s6_3EF.4512.4512.3.out	445.579	0.28	3	3.26	0.21
792	gi|4504321|ref|NP_003486.1|	105	17	68.93	K.TVTAM*DVVYALK@.R	2	0	81-92	s6_6EF.4814.4814.3.out	445.578	-0.16	3	3.13	0.17
793	gi|4504321|ref|NP_003486.1|	105	17	68.93	K.TVTAM*DVVYALK@.R	2	0	81-92	s6_3EF.4430.4430.2.out	667.863	0.5	2	3.02	0.36	794.453	771.778
794	gi|4504321|ref|NP_003486.1|	105	17	68.93	K.TVTAM*DVVYALK@.R	2	0	81-92	s6_6EF.4845.4845.2.out	667.864	0.32	2	2.86	0.29
795	gi|4504321|ref|NP_003486.1|	105	17	68.93	K.TVTAM*DVVYALK@.R	2	0	81-92	s6_6EF.4775.4775.2.out	667.867	3.38	2	2.84	0.23	488.567	598.769
796	gi|4504321|ref|NP_003486.1|	105	17	68.93	K.TVTAM*DVVYALK@.R	2	0	81-92	s6_6EF.4744.4744.3.out	445.577	-0.69	3	2.49	0.1
797	gi|4504321|ref|NP_003486.1|	105	17	68.93	K.TVTAMDVVYALK.R	2	0	81-92	s6_6EF.5908.5908.3.out	437.575	-0.25	3	4.26	0.29
798	gi|4504321|ref|NP_003486.1|	105	17	68.93	K.TVTAMDVVYALK.R	2	0	81-92	ctl_1EF.5399.5399.3.out	437.575	-0.18	3	4.07	0.33
799	gi|4504321|ref|NP_003486.1|	105	17	68.93	K.TVTAMDVVYALK.R	2	0	81-92	s6_3EF.5592.5592.3.out	437.575	-0.52	3	4.04	0.3
800	gi|4504321|ref|NP_003486.1|	105	17	68.93	K.TVTAMDVVYALK.R	2	0	81-92	s6_6EF.5970.5970.3.out	437.575	0.28	3	3.64	0.26
801	gi|4504321|ref|NP_003486.1|	105	17	68.93	K.TVTAMDVVYALK.R	2	0	81-92	s6_6EF.5934.5934.2.out	655.86	2.47	2	3.58	0.46	1417.86	1713.39
802	gi|4504321|ref|NP_003486.1|	105	17	68.93	K.TVTAMDVVYALK.R	2	0	81-92	wt_5EF.5991.5991.2.out	655.859	0.38	2	3.55	0.4	63.6128	53.4658
803	gi|4504321|ref|NP_003486.1|	105	17	68.93	K.TVTAMDVVYALK.R	2	0	81-92	ctl_1EF.5392.5392.2.out	655.858	0.41	2	3.36	0.45	978.051	788.732
804	gi|4504321|ref|NP_003486.1|	105	17	68.93	K.TVTAMDVVYALK.R	2	0	81-92	s6_3EF.5590.5590.2.out	655.859	0.79	2	3.29	0.47	2068.69	1933.26
805	gi|4504321|ref|NP_003486.1|	105	17	68.93	K.TVTAMDVVYALK.R	2	0	81-92	wt_2EF.5529.5529.2.out	655.858	0.35	2	3	0.44	45.8148	31.7548
806	gi|4504321|ref|NP_003486.1|	105	17	68.93	K.TVTAMDVVYALK.R	2	0	81-92	s6_3EF.5654.5654.2.out	655.858	0.4	2	2.68	0.34
807	gi|4504321|ref|NP_003486.1|	105	17	68.93	K.TVTAMDVVYALK.R	2	0	81-92	ctl_1AB.4818.4818.2.out	655.856	-1.06	2	1.95	0.14	6.21696	6.64895
808	gi|4504321|ref|NP_003486.1|	105	17	68.93	R.DNIQGITK@PAIR#.R	2	0	25-36	s6_6EF.2992.2992.3.out	448.599	-0.56	3	3.59	0.3	525.478	711.173
809	gi|4504321|ref|NP_003486.1|	105	17	68.93	R.DNIQGITK@PAIR#.R	2	0	25-36	s6_3EF.2716.2716.2.out	672.396	0.75	2	3.43	0.25	590.359	619.423
810	gi|4504321|ref|NP_003486.1|	105	17	68.93	R.DNIQGITK@PAIR#.R	2	0	25-36	s6_6EF.2973.2973.2.out	672.395	0.47	2	3.14	0.23
811	gi|4504321|ref|NP_003486.1|	105	17	68.93	R.DNIQGITK@PAIR#.R	2	0	25-36	s6_3EF.2751.2751.3.out	448.599	0.05	3	2.84	0.19	903.016	937.309
812	gi|4504321|ref|NP_003486.1|	105	17	68.93	R.DNIQGITK@PAIR#.R	2	0	25-36	ctl_1EF.2629.2629.2.out	672.394	-0.63	2	2.61	0.29	190.488	135.972
813	gi|4504321|ref|NP_003486.1|	105	17	68.93	K.RISGLIYEETR.G	2	0	46-56	s6_3EF.3634.3634.2.out	668.868	0.5	2	3.42	0.27	68.98	76.6285
814	gi|4504321|ref|NP_003486.1|	105	17	68.93	R.DNIQGITKPAIR.R	2	0	25-36	ctl_1EF.2631.2631.2.out	663.385	0.78	2	3.37	0.18	158.032	113.158
815	gi|4504321|ref|NP_003486.1|	105	17	68.93	R.DNIQGITKPAIR.R	2	0	25-36	s6_6EF.2976.2976.2.out	663.384	0.42	2	3.24	0.23
816	gi|4504321|ref|NP_003486.1|	105	17	68.93	R.DNIQGITKPAIR.R	2	0	25-36	s6_6EF.2999.2999.3.out	442.592	-0.01	3	3.1	0.18	493.94	676.688
817	gi|4504321|ref|NP_003486.1|	105	17	68.93	R.DNIQGITKPAIR.R	2	0	25-36	ctl_1EF.2627.2627.3.out	442.591	-0.75	3	2.88	0.16	213.821	180.217
818	gi|4504321|ref|NP_003486.1|	105	17	68.93	R.DNIQGITKPAIR.R	2	0	25-36	s6_3EF.2710.2710.3.out	442.592	-0.91	3	2.75	0.09	903.016	937.309
819	gi|4504321|ref|NP_003486.1|	105	17	68.93	R.DNIQGITKPAIR.R	2	0	25-36	s6_3EF.2711.2711.2.out	663.382	-1.09	2	2.49	0.21
820	gi|4504321|ref|NP_003486.1|	105	17	68.93	K.TVTAM*DVVYALK.R	2	0	81-92	s6_6EF.4747.4747.3.out	442.906	-0.03	3	3.3	0.37
821	gi|4504321|ref|NP_003486.1|	105	17	68.93	K.TVTAM*DVVYALK.R	2	0	81-92	s6_6EF.4823.4823.2.out	663.857	0.71	2	3.29	0.38	625.972	782.113
822	gi|4504321|ref|NP_003486.1|	105	17	68.93	K.TVTAM*DVVYALK.R	2	0	81-92	s6_6EF.4754.4754.2.out	663.858	2.74	2	3.27	0.38
823	gi|4504321|ref|NP_003486.1|	105	17	68.93	K.TVTAM*DVVYALK.R	2	0	81-92	s6_6EF.4816.4816.3.out	442.906	-0.57	3	3.22	0.38
824	gi|4504321|ref|NP_003486.1|	105	17	68.93	K.TVTAM*DVVYALK.R	2	0	81-92	s6_3EF.4449.4449.3.out	442.907	-0.26	3	3.21	0.37
825	gi|4504321|ref|NP_003486.1|	105	17	68.93	K.TVTAM*DVVYALK.R	2	0	81-92	s6_3EF.4434.4434.2.out	663.857	0.78	2	3.04	0.46
826	gi|4504321|ref|NP_003486.1|	105	17	68.93	K.TVTAM*DVVYALK.R	2	0	81-92	s6_3EF.4504.4504.2.out	663.857	1.43	2	2.91	0.34	794.453	771.778
827	gi|4504321|ref|NP_003486.1|	105	17	68.93	K.TVTAM*DVVYALK.R	2	0	81-92	ctl_1EF.4324.4324.3.out	442.907	-0.07	3	2.9	0.23
828	gi|4504321|ref|NP_003486.1|	105	17	68.93	K.TVTAM*DVVYALK.R	2	0	81-92	s6_3EF.4518.4518.3.out	442.907	-0.03	3	2.86	0.24
829	gi|4504321|ref|NP_003486.1|	105	17	68.93	K.TVTAM*DVVYALK.R	2	0	81-92	ctl_1EF.4334.4334.2.out	663.857	1.36	2	2.85	0.44	242.716	88.5873
830	gi|4504321|ref|NP_003486.1|	105	17	68.93	K.TVTAM*DVVYALK.R	2	0	81-92	wt_2EF.4408.4408.2.out	663.856	0.43	2	2.34	0.27	14.0412	10.192
831	gi|4504321|ref|NP_003486.1|	105	17	68.93	R.DAVTYTEHAK.R	2	0	69-78	s6_6EF.1855.1855.2.out	567.779	1.66	2	3.07	0.35	996.12	1247.03
832	gi|4504321|ref|NP_003486.1|	105	17	68.93	R.DAVTYTEHAK.R	2	0	69-78	ctl_1EF.1570.1570.2.out	567.778	0.62	2	2.53	0.29	726.974	568.181
833	gi|4504321|ref|NP_003486.1|	105	17	68.93	K.VFLENVIR#.D	2	0	61-68	s6_6EF.4970.4970.2.out	500.299	0.15	2	3	0.17	1122.21	1440.26
834	gi|4504321|ref|NP_003486.1|	105	17	68.93	K.VFLENVIR#.D	2	0	61-68	wt_5EF.4997.4997.2.out	500.3	0.76	2	2.68	0.17	196.903	95.3997
835	gi|4504321|ref|NP_003486.1|	105	17	68.93	K.VFLENVIR#.D	2	0	61-68	s6_3EF.4638.4638.2.out	500.299	0.71	2	2.55	0.18	2002.53	1928.5
836	gi|4504321|ref|NP_003486.1|	105	17	68.93	R.DAVTYTEHAK@.R	2	0	69-78	s6_6EF.1848.1848.2.out	571.784	-0.04	2	2.94	0.28	837.68	1053.23
837	gi|4504321|ref|NP_003486.1|	105	17	68.93	R.DAVTYTEHAK@.R	2	0	69-78	ctl_1EF.1571.1571.2.out	571.785	-0.11	2	2.93	0.27	726.974	568.181
838	gi|4504321|ref|NP_003486.1|	105	17	68.93	K.VFLENVIR.D	2	0	61-68	s6_6EF.4973.4973.2.out	495.295	-0.01	2	2.67	0.17	1122.21	1440.26
839	gi|4504321|ref|NP_003486.1|	105	17	68.93	K.VFLENVIR.D	2	0	61-68	s6_3EF.4633.4633.2.out	495.295	0.88	2	2.58	0.15	2002.53	1928.5
840	gi|4504321|ref|NP_003486.1|	105	17	68.93	K.VFLENVIR.D	2	0	61-68	ctl_1EF.4503.4503.2.out	495.296	1.53	2	2.36	0.16	1257.6	1020.09
841	gi|4504321|ref|NP_003486.1|	105	17	68.93	K.TVTAMDVVYALKR.Q	2	0	81-93	s6_3EF.5339.5339.3.out	489.608	-0.45	3	2.38	0.35	91.7212	84.3362
842	gi|4504321|ref|NP_003486.1|	105	17	68.93	A.VTYTEHAK@.R	1	0	71-78	s6_6EF.1866.1866.2.out	478.753	1.56	2	2.22	0.2	23.0056	18.2286
843	gi|4504321|ref|NP_003486.1|	105	17	68.93	R.DAVTYTEH.A	1	0	69-76	s6_6EF.1606.1606.2.out	468.211	0.32	2	1.97	0.22
844	gi|4504321|ref|NP_003486.1|	105	17	68.93	M.SGR#GK@GGKGLGKGGAK@.R	1	0	40591	s6_6EF.6652.6652.2.out	720.951	10.25	2	1.6	0.02
845	gi|4504323|ref|NP_003539.1|	105	17	68.93	R.K@TVTAMDVVYALK@.R	2	0	80-92	s6_3EF.5225.5225.2.out	727.922	1.06	2	4.48	0.36	167.048	173.136
846	gi|4504323|ref|NP_003539.1|	105	17	68.93	R.K@TVTAMDVVYALK@.R	2	0	80-92	s6_6EF.5579.5579.2.out	727.92	0.49	2	4.45	0.46
847	gi|4504323|ref|NP_003539.1|	105	17	68.93	R.K@TVTAMDVVYALK@.R	2	0	80-92	s6_6EF.5714.5714.3.out	485.616	-0.58	3	4.4	0.32
848	gi|4504323|ref|NP_003539.1|	105	17	68.93	R.K@TVTAMDVVYALK@.R	2	0	80-92	s6_3EF.5220.5220.3.out	485.616	-0.7	3	4.02	0.3	211.109	208.886
849	gi|4504323|ref|NP_003539.1|	105	17	68.93	R.K@TVTAMDVVYALK@.R	2	0	80-92	s6_6EF.5578.5578.3.out	485.616	-0.65	3	3.95	0.29	117.431	164.531
850	gi|4504323|ref|NP_003539.1|	105	17	68.93	R.K@TVTAMDVVYALK@.R	2	0	80-92	ctl_1EF.5056.5056.3.out	485.616	-0.23	3	3.63	0.22	79.063	58.3648
851	gi|4504323|ref|NP_003539.1|	105	17	68.93	R.K@TVTAMDVVYALK@.R	2	0	80-92	ctl_1EF.5066.5066.2.out	727.922	1.42	2	2.54	0.27
852	gi|4504323|ref|NP_003539.1|	105	17	68.93	R.KTVTAMDVVYALK.R	2	0	80-92	s6_3EF.5221.5221.3.out	480.274	-0.46	3	4.5	0.33	211.109	208.886
853	gi|4504323|ref|NP_003539.1|	105	17	68.93	R.KTVTAMDVVYALK.R	2	0	80-92	s6_6EF.5572.5572.3.out	480.273	-0.34	3	4.43	0.31	96.3758	142.242
854	gi|4504323|ref|NP_003539.1|	105	17	68.93	R.KTVTAMDVVYALK.R	2	0	80-92	s6_3EF.5226.5226.2.out	719.908	1.32	2	4.31	0.4	167.048	173.136
855	gi|4504323|ref|NP_003539.1|	105	17	68.93	R.KTVTAMDVVYALK.R	2	0	80-92	ctl_1EF.5057.5057.2.out	719.906	0.34	2	3.88	0.34
856	gi|4504323|ref|NP_003539.1|	105	17	68.93	R.KTVTAMDVVYALK.R	2	0	80-92	ctl_1EF.5055.5055.3.out	480.273	-0.4	3	3.44	0.28	79.063	58.3648
857	gi|4504323|ref|NP_003539.1|	105	17	68.93	R.ISGLIYEETR#.G	2	0	47-56	wt_2EF.3379.3379.2.out	595.823	1.81	2	4.27	0.33	109.81	60.719
858	gi|4504323|ref|NP_003539.1|	105	17	68.93	R.ISGLIYEETR#.G	2	0	47-56	s6_6EF.3683.3683.2.out	595.822	0.61	2	4.03	0.34	1072.67	1371.95
859	gi|4504323|ref|NP_003539.1|	105	17	68.93	R.ISGLIYEETR#.G	2	0	47-56	ctl_1EF.3310.3310.2.out	595.821	0.12	2	4	0.32	1263.78	969.555
860	gi|4504323|ref|NP_003539.1|	105	17	68.93	R.ISGLIYEETR#.G	2	0	47-56	s6_3EF.3471.3471.2.out	595.822	0.26	2	3.99	0.31	2207.69	2166.93
861	gi|4504323|ref|NP_003539.1|	105	17	68.93	R.ISGLIYEETR#.G	2	0	47-56	s6_3EF.3397.3397.2.out	595.821	-0.2	2	3.99	0.3
862	gi|4504323|ref|NP_003539.1|	105	17	68.93	R.ISGLIYEETR#.G	2	0	47-56	ctl_4EF.3505.3505.2.out	595.821	0.35	2	3.86	0.39	29.319	32.0029
863	gi|4504323|ref|NP_003539.1|	105	17	68.93	R.ISGLIYEETR#.G	2	0	47-56	s6_3AB.2822.2822.2.out	595.821	0.21	2	3.49	0.25	8.00838	27.2905
864	gi|4504323|ref|NP_003539.1|	105	17	68.93	R.ISGLIYEETR#.G	2	0	47-56	ctl_1AB.2937.2937.2.out	595.82	0.09	2	3.46	0.24	15.2035	24.4763
865	gi|4504323|ref|NP_003539.1|	105	17	68.93	R.ISGLIYEETR#.G	2	0	47-56	ctl_4AB.2999.2999.2.out	595.821	0.26	2	2.77	0.16	11.6358	41.8733
866	gi|4504323|ref|NP_003539.1|	105	17	68.93	R.ISGLIYEETR.G	2	0	47-56	s6_6EF.3685.3685.2.out	590.818	0.54	2	3.94	0.33	1072.67	1371.95
867	gi|4504323|ref|NP_003539.1|	105	17	68.93	R.ISGLIYEETR.G	2	0	47-56	wt_5EF.3657.3657.2.out	590.817	0.39	2	3.8	0.34	36.7459	27.4895
868	gi|4504323|ref|NP_003539.1|	105	17	68.93	R.ISGLIYEETR.G	2	0	47-56	s6_3EF.3399.3399.2.out	590.818	0.84	2	3.6	0.32	1337.36	1316.2
869	gi|4504323|ref|NP_003539.1|	105	17	68.93	R.ISGLIYEETR.G	2	0	47-56	s6_3EF.3476.3476.2.out	590.818	0.41	2	3.58	0.32	2207.69	2166.93
870	gi|4504323|ref|NP_003539.1|	105	17	68.93	R.ISGLIYEETR.G	2	0	47-56	ctl_1EF.3296.3296.2.out	590.817	0.11	2	3.5	0.35	1263.78	969.555
871	gi|4504323|ref|NP_003539.1|	105	17	68.93	R.ISGLIYEETR.G	2	0	47-56	wt_2EF.3373.3373.2.out	590.818	1.04	2	3.43	0.33	109.81	60.719
872	gi|4504323|ref|NP_003539.1|	105	17	68.93	R.ISGLIYEETR.G	2	0	47-56	ctl_4EF.3506.3506.2.out	590.816	-0.34	2	3.42	0.33	29.319	32.0029
873	gi|4504323|ref|NP_003539.1|	105	17	68.93	R.ISGLIYEETR.G	2	0	47-56	wt_2AB.2950.2950.2.out	590.816	-0.01	2	3.22	0.26	11.4511	22.8091
874	gi|4504323|ref|NP_003539.1|	105	17	68.93	R.ISGLIYEETR.G	2	0	47-56	ctl_1AB.2943.2943.2.out	590.816	0.26	2	3	0.3	15.2035	24.4763
875	gi|4504323|ref|NP_003539.1|	105	17	68.93	K.TVTAMDVVYALK@.R	2	0	81-92	ctl_1EF.5400.5400.3.out	440.246	-0.31	3	4.72	0.27
876	gi|4504323|ref|NP_003539.1|	105	17	68.93	K.TVTAMDVVYALK@.R	2	0	81-92	s6_6EF.5907.5907.3.out	440.247	-0.17	3	4.22	0.21
877	gi|4504323|ref|NP_003539.1|	105	17	68.93	K.TVTAMDVVYALK@.R	2	0	81-92	s6_3EF.5591.5591.3.out	440.246	-0.51	3	4.12	0.21
878	gi|4504323|ref|NP_003539.1|	105	17	68.93	K.TVTAMDVVYALK@.R	2	0	81-92	s6_6EF.5962.5962.2.out	659.866	1.45	2	3.8	0.46	1005.72	1214.3
879	gi|4504323|ref|NP_003539.1|	105	17	68.93	K.TVTAMDVVYALK@.R	2	0	81-92	s6_6EF.5969.5969.3.out	440.246	0.06	3	3.79	0.18
880	gi|4504323|ref|NP_003539.1|	105	17	68.93	K.TVTAMDVVYALK@.R	2	0	81-92	s6_6EF.5900.5900.2.out	659.866	0.51	2	3.73	0.41
881	gi|4504323|ref|NP_003539.1|	105	17	68.93	K.TVTAMDVVYALK@.R	2	0	81-92	wt_5EF.5992.5992.2.out	659.865	0.32	2	3.69	0.44	63.6128	53.4658
882	gi|4504323|ref|NP_003539.1|	105	17	68.93	K.TVTAMDVVYALK@.R	2	0	81-92	s6_3EF.5589.5589.2.out	659.866	0.51	2	3.49	0.33	2068.69	1933.26
883	gi|4504323|ref|NP_003539.1|	105	17	68.93	K.TVTAMDVVYALK@.R	2	0	81-92	wt_2EF.5530.5530.2.out	659.866	1.46	2	3.48	0.37	45.8148	31.7548
884	gi|4504323|ref|NP_003539.1|	105	17	68.93	K.TVTAMDVVYALK@.R	2	0	81-92	ctl_1EF.5391.5391.2.out	659.866	0.82	2	3.31	0.34	978.051	788.732
885	gi|4504323|ref|NP_003539.1|	105	17	68.93	K.TVTAMDVVYALK@.R	2	0	81-92	ctl_4EF.5883.5883.2.out	659.864	-0.36	2	2.82	0.2	7.66634	9.24886
886	gi|4504323|ref|NP_003539.1|	105	17	68.93	R.KTVTAM*DVVYALK.R	2	0	80-92	s6_3EF.4166.4166.2.out	727.902	-0.56	2	3.78	0.35
887	gi|4504323|ref|NP_003539.1|	105	17	68.93	R.KTVTAM*DVVYALK.R	2	0	80-92	s6_3EF.4186.4186.3.out	485.605	-0.18	3	2.71	0.1	36.1448	37.6477
888	gi|4504323|ref|NP_003539.1|	105	17	68.93	R.K@TVTAM*DVVYALK@.R	2	0	80-92	s6_3EF.4175.4175.2.out	735.917	-0.01	2	3.64	0.35
889	gi|4504323|ref|NP_003539.1|	105	17	68.93	R.K@TVTAM*DVVYALK@.R	2	0	80-92	s6_6EF.4514.4514.2.out	735.917	-0.41	2	3.45	0.34
890	gi|4504323|ref|NP_003539.1|	105	17	68.93	R.K@TVTAM*DVVYALK@.R	2	0	80-92	s6_6EF.4510.4510.3.out	490.947	-0.86	3	2.67	0.15	28.7127	36.8233
891	gi|4504323|ref|NP_003539.1|	105	17	68.93	R.K@TVTAM*DVVYALK@.R	2	0	80-92	s6_3EF.4176.4176.3.out	490.947	-0.1	3	2.55	0.23	36.1448	37.6477
892	gi|4504323|ref|NP_003539.1|	105	17	68.93	K.TVTAM*DVVYALK@.R	2	0	81-92	ctl_1EF.4376.4376.2.out	667.864	1.01	2	3.61	0.34	243.356	182.672
893	gi|4504323|ref|NP_003539.1|	105	17	68.93	K.TVTAM*DVVYALK@.R	2	0	81-92	s6_3EF.4497.4497.2.out	667.863	0.54	2	3.61	0.36	658.437	667.292
894	gi|4504323|ref|NP_003539.1|	105	17	68.93	K.TVTAM*DVVYALK@.R	2	0	81-92	s6_3EF.4444.4444.3.out	445.577	-1.17	3	3.41	0.2
895	gi|4504323|ref|NP_003539.1|	105	17	68.93	K.TVTAM*DVVYALK@.R	2	0	81-92	ctl_1EF.4308.4308.2.out	667.863	0.64	2	3.26	0.31
896	gi|4504323|ref|NP_003539.1|	105	17	68.93	K.TVTAM*DVVYALK@.R	2	0	81-92	s6_3EF.4512.4512.3.out	445.579	0.28	3	3.26	0.21
897	gi|4504323|ref|NP_003539.1|	105	17	68.93	K.TVTAM*DVVYALK@.R	2	0	81-92	s6_6EF.4814.4814.3.out	445.578	-0.16	3	3.13	0.17
898	gi|4504323|ref|NP_003539.1|	105	17	68.93	K.TVTAM*DVVYALK@.R	2	0	81-92	s6_3EF.4430.4430.2.out	667.863	0.5	2	3.02	0.36	794.453	771.778
899	gi|4504323|ref|NP_003539.1|	105	17	68.93	K.TVTAM*DVVYALK@.R	2	0	81-92	s6_6EF.4845.4845.2.out	667.864	0.32	2	2.86	0.29
900	gi|4504323|ref|NP_003539.1|	105	17	68.93	K.TVTAM*DVVYALK@.R	2	0	81-92	s6_6EF.4775.4775.2.out	667.867	3.38	2	2.84	0.23	488.567	598.769
901	gi|4504323|ref|NP_003539.1|	105	17	68.93	K.TVTAM*DVVYALK@.R	2	0	81-92	s6_6EF.4744.4744.3.out	445.577	-0.69	3	2.49	0.1
902	gi|4504323|ref|NP_003539.1|	105	17	68.93	K.TVTAMDVVYALK.R	2	0	81-92	s6_6EF.5908.5908.3.out	437.575	-0.25	3	4.26	0.29
903	gi|4504323|ref|NP_003539.1|	105	17	68.93	K.TVTAMDVVYALK.R	2	0	81-92	ctl_1EF.5399.5399.3.out	437.575	-0.18	3	4.07	0.33
904	gi|4504323|ref|NP_003539.1|	105	17	68.93	K.TVTAMDVVYALK.R	2	0	81-92	s6_3EF.5592.5592.3.out	437.575	-0.52	3	4.04	0.3
905	gi|4504323|ref|NP_003539.1|	105	17	68.93	K.TVTAMDVVYALK.R	2	0	81-92	s6_6EF.5970.5970.3.out	437.575	0.28	3	3.64	0.26
906	gi|4504323|ref|NP_003539.1|	105	17	68.93	K.TVTAMDVVYALK.R	2	0	81-92	s6_6EF.5934.5934.2.out	655.86	2.47	2	3.58	0.46	1417.86	1713.39
907	gi|4504323|ref|NP_003539.1|	105	17	68.93	K.TVTAMDVVYALK.R	2	0	81-92	wt_5EF.5991.5991.2.out	655.859	0.38	2	3.55	0.4	63.6128	53.4658
908	gi|4504323|ref|NP_003539.1|	105	17	68.93	K.TVTAMDVVYALK.R	2	0	81-92	ctl_1EF.5392.5392.2.out	655.858	0.41	2	3.36	0.45	978.051	788.732
909	gi|4504323|ref|NP_003539.1|	105	17	68.93	K.TVTAMDVVYALK.R	2	0	81-92	s6_3EF.5590.5590.2.out	655.859	0.79	2	3.29	0.47	2068.69	1933.26
910	gi|4504323|ref|NP_003539.1|	105	17	68.93	K.TVTAMDVVYALK.R	2	0	81-92	wt_2EF.5529.5529.2.out	655.858	0.35	2	3	0.44	45.8148	31.7548
911	gi|4504323|ref|NP_003539.1|	105	17	68.93	K.TVTAMDVVYALK.R	2	0	81-92	s6_3EF.5654.5654.2.out	655.858	0.4	2	2.68	0.34
912	gi|4504323|ref|NP_003539.1|	105	17	68.93	K.TVTAMDVVYALK.R	2	0	81-92	ctl_1AB.4818.4818.2.out	655.856	-1.06	2	1.95	0.14	6.21696	6.64895
913	gi|4504323|ref|NP_003539.1|	105	17	68.93	R.DNIQGITK@PAIR#.R	2	0	25-36	s6_6EF.2992.2992.3.out	448.599	-0.56	3	3.59	0.3	525.478	711.173
914	gi|4504323|ref|NP_003539.1|	105	17	68.93	R.DNIQGITK@PAIR#.R	2	0	25-36	s6_3EF.2716.2716.2.out	672.396	0.75	2	3.43	0.25	590.359	619.423
915	gi|4504323|ref|NP_003539.1|	105	17	68.93	R.DNIQGITK@PAIR#.R	2	0	25-36	s6_6EF.2973.2973.2.out	672.395	0.47	2	3.14	0.23
916	gi|4504323|ref|NP_003539.1|	105	17	68.93	R.DNIQGITK@PAIR#.R	2	0	25-36	s6_3EF.2751.2751.3.out	448.599	0.05	3	2.84	0.19	903.016	937.309
917	gi|4504323|ref|NP_003539.1|	105	17	68.93	R.DNIQGITK@PAIR#.R	2	0	25-36	ctl_1EF.2629.2629.2.out	672.394	-0.63	2	2.61	0.29	190.488	135.972
918	gi|4504323|ref|NP_003539.1|	105	17	68.93	K.RISGLIYEETR.G	2	0	46-56	s6_3EF.3634.3634.2.out	668.868	0.5	2	3.42	0.27	68.98	76.6285
919	gi|4504323|ref|NP_003539.1|	105	17	68.93	R.DNIQGITKPAIR.R	2	0	25-36	ctl_1EF.2631.2631.2.out	663.385	0.78	2	3.37	0.18	158.032	113.158
920	gi|4504323|ref|NP_003539.1|	105	17	68.93	R.DNIQGITKPAIR.R	2	0	25-36	s6_6EF.2976.2976.2.out	663.384	0.42	2	3.24	0.23
921	gi|4504323|ref|NP_003539.1|	105	17	68.93	R.DNIQGITKPAIR.R	2	0	25-36	s6_6EF.2999.2999.3.out	442.592	-0.01	3	3.1	0.18	493.94	676.688
922	gi|4504323|ref|NP_003539.1|	105	17	68.93	R.DNIQGITKPAIR.R	2	0	25-36	ctl_1EF.2627.2627.3.out	442.591	-0.75	3	2.88	0.16	213.821	180.217
923	gi|4504323|ref|NP_003539.1|	105	17	68.93	R.DNIQGITKPAIR.R	2	0	25-36	s6_3EF.2710.2710.3.out	442.592	-0.91	3	2.75	0.09	903.016	937.309
924	gi|4504323|ref|NP_003539.1|	105	17	68.93	R.DNIQGITKPAIR.R	2	0	25-36	s6_3EF.2711.2711.2.out	663.382	-1.09	2	2.49	0.21
925	gi|4504323|ref|NP_003539.1|	105	17	68.93	K.TVTAM*DVVYALK.R	2	0	81-92	s6_6EF.4747.4747.3.out	442.906	-0.03	3	3.3	0.37
926	gi|4504323|ref|NP_003539.1|	105	17	68.93	K.TVTAM*DVVYALK.R	2	0	81-92	s6_6EF.4823.4823.2.out	663.857	0.71	2	3.29	0.38	625.972	782.113
927	gi|4504323|ref|NP_003539.1|	105	17	68.93	K.TVTAM*DVVYALK.R	2	0	81-92	s6_6EF.4754.4754.2.out	663.858	2.74	2	3.27	0.38
928	gi|4504323|ref|NP_003539.1|	105	17	68.93	K.TVTAM*DVVYALK.R	2	0	81-92	s6_6EF.4816.4816.3.out	442.906	-0.57	3	3.22	0.38
929	gi|4504323|ref|NP_003539.1|	105	17	68.93	K.TVTAM*DVVYALK.R	2	0	81-92	s6_3EF.4449.4449.3.out	442.907	-0.26	3	3.21	0.37
930	gi|4504323|ref|NP_003539.1|	105	17	68.93	K.TVTAM*DVVYALK.R	2	0	81-92	s6_3EF.4434.4434.2.out	663.857	0.78	2	3.04	0.46
931	gi|4504323|ref|NP_003539.1|	105	17	68.93	K.TVTAM*DVVYALK.R	2	0	81-92	s6_3EF.4504.4504.2.out	663.857	1.43	2	2.91	0.34	794.453	771.778
932	gi|4504323|ref|NP_003539.1|	105	17	68.93	K.TVTAM*DVVYALK.R	2	0	81-92	ctl_1EF.4324.4324.3.out	442.907	-0.07	3	2.9	0.23
933	gi|4504323|ref|NP_003539.1|	105	17	68.93	K.TVTAM*DVVYALK.R	2	0	81-92	s6_3EF.4518.4518.3.out	442.907	-0.03	3	2.86	0.24
934	gi|4504323|ref|NP_003539.1|	105	17	68.93	K.TVTAM*DVVYALK.R	2	0	81-92	ctl_1EF.4334.4334.2.out	663.857	1.36	2	2.85	0.44	242.716	88.5873
935	gi|4504323|ref|NP_003539.1|	105	17	68.93	K.TVTAM*DVVYALK.R	2	0	81-92	wt_2EF.4408.4408.2.out	663.856	0.43	2	2.34	0.27	14.0412	10.192
936	gi|4504323|ref|NP_003539.1|	105	17	68.93	R.DAVTYTEHAK.R	2	0	69-78	s6_6EF.1855.1855.2.out	567.779	1.66	2	3.07	0.35	996.12	1247.03
937	gi|4504323|ref|NP_003539.1|	105	17	68.93	R.DAVTYTEHAK.R	2	0	69-78	ctl_1EF.1570.1570.2.out	567.778	0.62	2	2.53	0.29	726.974	568.181
938	gi|4504323|ref|NP_003539.1|	105	17	68.93	K.VFLENVIR#.D	2	0	61-68	s6_6EF.4970.4970.2.out	500.299	0.15	2	3	0.17	1122.21	1440.26
939	gi|4504323|ref|NP_003539.1|	105	17	68.93	K.VFLENVIR#.D	2	0	61-68	wt_5EF.4997.4997.2.out	500.3	0.76	2	2.68	0.17	196.903	95.3997
940	gi|4504323|ref|NP_003539.1|	105	17	68.93	K.VFLENVIR#.D	2	0	61-68	s6_3EF.4638.4638.2.out	500.299	0.71	2	2.55	0.18	2002.53	1928.5
941	gi|4504323|ref|NP_003539.1|	105	17	68.93	R.DAVTYTEHAK@.R	2	0	69-78	s6_6EF.1848.1848.2.out	571.784	-0.04	2	2.94	0.28	837.68	1053.23
942	gi|4504323|ref|NP_003539.1|	105	17	68.93	R.DAVTYTEHAK@.R	2	0	69-78	ctl_1EF.1571.1571.2.out	571.785	-0.11	2	2.93	0.27	726.974	568.181
943	gi|4504323|ref|NP_003539.1|	105	17	68.93	K.VFLENVIR.D	2	0	61-68	s6_6EF.4973.4973.2.out	495.295	-0.01	2	2.67	0.17	1122.21	1440.26
944	gi|4504323|ref|NP_003539.1|	105	17	68.93	K.VFLENVIR.D	2	0	61-68	s6_3EF.4633.4633.2.out	495.295	0.88	2	2.58	0.15	2002.53	1928.5
945	gi|4504323|ref|NP_003539.1|	105	17	68.93	K.VFLENVIR.D	2	0	61-68	ctl_1EF.4503.4503.2.out	495.296	1.53	2	2.36	0.16	1257.6	1020.09
946	gi|4504323|ref|NP_003539.1|	105	17	68.93	K.TVTAMDVVYALKR.Q	2	0	81-93	s6_3EF.5339.5339.3.out	489.608	-0.45	3	2.38	0.35	91.7212	84.3362
947	gi|4504323|ref|NP_003539.1|	105	17	68.93	A.VTYTEHAK@.R	1	0	71-78	s6_6EF.1866.1866.2.out	478.753	1.56	2	2.22	0.2	23.0056	18.2286
948	gi|4504323|ref|NP_003539.1|	105	17	68.93	R.DAVTYTEH.A	1	0	69-76	s6_6EF.1606.1606.2.out	468.211	0.32	2	1.97	0.22
949	gi|4504323|ref|NP_003539.1|	105	17	68.93	M.SGR#GK@GGKGLGKGGAK@.R	1	0	40591	s6_6EF.6652.6652.2.out	720.951	10.25	2	1.6	0.02
950	gi|77539758|ref|NP_001029249.1|	105	17	68.93	R.K@TVTAMDVVYALK@.R	2	0	80-92	s6_3EF.5225.5225.2.out	727.922	1.06	2	4.48	0.36	167.048	173.136
951	gi|77539758|ref|NP_001029249.1|	105	17	68.93	R.K@TVTAMDVVYALK@.R	2	0	80-92	s6_6EF.5579.5579.2.out	727.92	0.49	2	4.45	0.46
952	gi|77539758|ref|NP_001029249.1|	105	17	68.93	R.K@TVTAMDVVYALK@.R	2	0	80-92	s6_6EF.5714.5714.3.out	485.616	-0.58	3	4.4	0.32
953	gi|77539758|ref|NP_001029249.1|	105	17	68.93	R.K@TVTAMDVVYALK@.R	2	0	80-92	s6_3EF.5220.5220.3.out	485.616	-0.7	3	4.02	0.3	211.109	208.886
954	gi|77539758|ref|NP_001029249.1|	105	17	68.93	R.K@TVTAMDVVYALK@.R	2	0	80-92	s6_6EF.5578.5578.3.out	485.616	-0.65	3	3.95	0.29	117.431	164.531
955	gi|77539758|ref|NP_001029249.1|	105	17	68.93	R.K@TVTAMDVVYALK@.R	2	0	80-92	ctl_1EF.5056.5056.3.out	485.616	-0.23	3	3.63	0.22	79.063	58.3648
956	gi|77539758|ref|NP_001029249.1|	105	17	68.93	R.K@TVTAMDVVYALK@.R	2	0	80-92	ctl_1EF.5066.5066.2.out	727.922	1.42	2	2.54	0.27
957	gi|77539758|ref|NP_001029249.1|	105	17	68.93	R.KTVTAMDVVYALK.R	2	0	80-92	s6_3EF.5221.5221.3.out	480.274	-0.46	3	4.5	0.33	211.109	208.886
958	gi|77539758|ref|NP_001029249.1|	105	17	68.93	R.KTVTAMDVVYALK.R	2	0	80-92	s6_6EF.5572.5572.3.out	480.273	-0.34	3	4.43	0.31	96.3758	142.242
959	gi|77539758|ref|NP_001029249.1|	105	17	68.93	R.KTVTAMDVVYALK.R	2	0	80-92	s6_3EF.5226.5226.2.out	719.908	1.32	2	4.31	0.4	167.048	173.136
960	gi|77539758|ref|NP_001029249.1|	105	17	68.93	R.KTVTAMDVVYALK.R	2	0	80-92	ctl_1EF.5057.5057.2.out	719.906	0.34	2	3.88	0.34
961	gi|77539758|ref|NP_001029249.1|	105	17	68.93	R.KTVTAMDVVYALK.R	2	0	80-92	ctl_1EF.5055.5055.3.out	480.273	-0.4	3	3.44	0.28	79.063	58.3648
962	gi|77539758|ref|NP_001029249.1|	105	17	68.93	R.ISGLIYEETR#.G	2	0	47-56	wt_2EF.3379.3379.2.out	595.823	1.81	2	4.27	0.33	109.81	60.719
963	gi|77539758|ref|NP_001029249.1|	105	17	68.93	R.ISGLIYEETR#.G	2	0	47-56	s6_6EF.3683.3683.2.out	595.822	0.61	2	4.03	0.34	1072.67	1371.95
964	gi|77539758|ref|NP_001029249.1|	105	17	68.93	R.ISGLIYEETR#.G	2	0	47-56	ctl_1EF.3310.3310.2.out	595.821	0.12	2	4	0.32	1263.78	969.555
965	gi|77539758|ref|NP_001029249.1|	105	17	68.93	R.ISGLIYEETR#.G	2	0	47-56	s6_3EF.3471.3471.2.out	595.822	0.26	2	3.99	0.31	2207.69	2166.93
966	gi|77539758|ref|NP_001029249.1|	105	17	68.93	R.ISGLIYEETR#.G	2	0	47-56	s6_3EF.3397.3397.2.out	595.821	-0.2	2	3.99	0.3
967	gi|77539758|ref|NP_001029249.1|	105	17	68.93	R.ISGLIYEETR#.G	2	0	47-56	ctl_4EF.3505.3505.2.out	595.821	0.35	2	3.86	0.39	29.319	32.0029
968	gi|77539758|ref|NP_001029249.1|	105	17	68.93	R.ISGLIYEETR#.G	2	0	47-56	s6_3AB.2822.2822.2.out	595.821	0.21	2	3.49	0.25	8.00838	27.2905
969	gi|77539758|ref|NP_001029249.1|	105	17	68.93	R.ISGLIYEETR#.G	2	0	47-56	ctl_1AB.2937.2937.2.out	595.82	0.09	2	3.46	0.24	15.2035	24.4763
970	gi|77539758|ref|NP_001029249.1|	105	17	68.93	R.ISGLIYEETR#.G	2	0	47-56	ctl_4AB.2999.2999.2.out	595.821	0.26	2	2.77	0.16	11.6358	41.8733
971	gi|77539758|ref|NP_001029249.1|	105	17	68.93	R.ISGLIYEETR.G	2	0	47-56	s6_6EF.3685.3685.2.out	590.818	0.54	2	3.94	0.33	1072.67	1371.95
972	gi|77539758|ref|NP_001029249.1|	105	17	68.93	R.ISGLIYEETR.G	2	0	47-56	wt_5EF.3657.3657.2.out	590.817	0.39	2	3.8	0.34	36.7459	27.4895
973	gi|77539758|ref|NP_001029249.1|	105	17	68.93	R.ISGLIYEETR.G	2	0	47-56	s6_3EF.3399.3399.2.out	590.818	0.84	2	3.6	0.32	1337.36	1316.2
974	gi|77539758|ref|NP_001029249.1|	105	17	68.93	R.ISGLIYEETR.G	2	0	47-56	s6_3EF.3476.3476.2.out	590.818	0.41	2	3.58	0.32	2207.69	2166.93
975	gi|77539758|ref|NP_001029249.1|	105	17	68.93	R.ISGLIYEETR.G	2	0	47-56	ctl_1EF.3296.3296.2.out	590.817	0.11	2	3.5	0.35	1263.78	969.555
976	gi|77539758|ref|NP_001029249.1|	105	17	68.93	R.ISGLIYEETR.G	2	0	47-56	wt_2EF.3373.3373.2.out	590.818	1.04	2	3.43	0.33	109.81	60.719
977	gi|77539758|ref|NP_001029249.1|	105	17	68.93	R.ISGLIYEETR.G	2	0	47-56	ctl_4EF.3506.3506.2.out	590.816	-0.34	2	3.42	0.33	29.319	32.0029
978	gi|77539758|ref|NP_001029249.1|	105	17	68.93	R.ISGLIYEETR.G	2	0	47-56	wt_2AB.2950.2950.2.out	590.816	-0.01	2	3.22	0.26	11.4511	22.8091
979	gi|77539758|ref|NP_001029249.1|	105	17	68.93	R.ISGLIYEETR.G	2	0	47-56	ctl_1AB.2943.2943.2.out	590.816	0.26	2	3	0.3	15.2035	24.4763
980	gi|77539758|ref|NP_001029249.1|	105	17	68.93	K.TVTAMDVVYALK@.R	2	0	81-92	ctl_1EF.5400.5400.3.out	440.246	-0.31	3	4.72	0.27
981	gi|77539758|ref|NP_001029249.1|	105	17	68.93	K.TVTAMDVVYALK@.R	2	0	81-92	s6_6EF.5907.5907.3.out	440.247	-0.17	3	4.22	0.21
982	gi|77539758|ref|NP_001029249.1|	105	17	68.93	K.TVTAMDVVYALK@.R	2	0	81-92	s6_3EF.5591.5591.3.out	440.246	-0.51	3	4.12	0.21
983	gi|77539758|ref|NP_001029249.1|	105	17	68.93	K.TVTAMDVVYALK@.R	2	0	81-92	s6_6EF.5962.5962.2.out	659.866	1.45	2	3.8	0.46	1005.72	1214.3
984	gi|77539758|ref|NP_001029249.1|	105	17	68.93	K.TVTAMDVVYALK@.R	2	0	81-92	s6_6EF.5969.5969.3.out	440.246	0.06	3	3.79	0.18
985	gi|77539758|ref|NP_001029249.1|	105	17	68.93	K.TVTAMDVVYALK@.R	2	0	81-92	s6_6EF.5900.5900.2.out	659.866	0.51	2	3.73	0.41
986	gi|77539758|ref|NP_001029249.1|	105	17	68.93	K.TVTAMDVVYALK@.R	2	0	81-92	wt_5EF.5992.5992.2.out	659.865	0.32	2	3.69	0.44	63.6128	53.4658
987	gi|77539758|ref|NP_001029249.1|	105	17	68.93	K.TVTAMDVVYALK@.R	2	0	81-92	s6_3EF.5589.5589.2.out	659.866	0.51	2	3.49	0.33	2068.69	1933.26
988	gi|77539758|ref|NP_001029249.1|	105	17	68.93	K.TVTAMDVVYALK@.R	2	0	81-92	wt_2EF.5530.5530.2.out	659.866	1.46	2	3.48	0.37	45.8148	31.7548
989	gi|77539758|ref|NP_001029249.1|	105	17	68.93	K.TVTAMDVVYALK@.R	2	0	81-92	ctl_1EF.5391.5391.2.out	659.866	0.82	2	3.31	0.34	978.051	788.732
990	gi|77539758|ref|NP_001029249.1|	105	17	68.93	K.TVTAMDVVYALK@.R	2	0	81-92	ctl_4EF.5883.5883.2.out	659.864	-0.36	2	2.82	0.2	7.66634	9.24886
991	gi|77539758|ref|NP_001029249.1|	105	17	68.93	R.KTVTAM*DVVYALK.R	2	0	80-92	s6_3EF.4166.4166.2.out	727.902	-0.56	2	3.78	0.35
992	gi|77539758|ref|NP_001029249.1|	105	17	68.93	R.KTVTAM*DVVYALK.R	2	0	80-92	s6_3EF.4186.4186.3.out	485.605	-0.18	3	2.71	0.1	36.1448	37.6477
993	gi|77539758|ref|NP_001029249.1|	105	17	68.93	R.K@TVTAM*DVVYALK@.R	2	0	80-92	s6_3EF.4175.4175.2.out	735.917	-0.01	2	3.64	0.35
994	gi|77539758|ref|NP_001029249.1|	105	17	68.93	R.K@TVTAM*DVVYALK@.R	2	0	80-92	s6_6EF.4514.4514.2.out	735.917	-0.41	2	3.45	0.34
995	gi|77539758|ref|NP_001029249.1|	105	17	68.93	R.K@TVTAM*DVVYALK@.R	2	0	80-92	s6_6EF.4510.4510.3.out	490.947	-0.86	3	2.67	0.15	28.7127	36.8233
996	gi|77539758|ref|NP_001029249.1|	105	17	68.93	R.K@TVTAM*DVVYALK@.R	2	0	80-92	s6_3EF.4176.4176.3.out	490.947	-0.1	3	2.55	0.23	36.1448	37.6477
997	gi|77539758|ref|NP_001029249.1|	105	17	68.93	K.TVTAM*DVVYALK@.R	2	0	81-92	ctl_1EF.4376.4376.2.out	667.864	1.01	2	3.61	0.34	243.356	182.672
998	gi|77539758|ref|NP_001029249.1|	105	17	68.93	K.TVTAM*DVVYALK@.R	2	0	81-92	s6_3EF.4497.4497.2.out	667.863	0.54	2	3.61	0.36	658.437	667.292
999	gi|77539758|ref|NP_001029249.1|	105	17	68.93	K.TVTAM*DVVYALK@.R	2	0	81-92	s6_3EF.4444.4444.3.out	445.577	-1.17	3	3.41	0.2
1000	gi|77539758|ref|NP_001029249.1|	105	17	68.93	K.TVTAM*DVVYALK@.R	2	0	81-92	ctl_1EF.4308.4308.2.out	667.863	0.64	2	3.26	0.31
1001	gi|77539758|ref|NP_001029249.1|	105	17	68.93	K.TVTAM*DVVYALK@.R	2	0	81-92	s6_3EF.4512.4512.3.out	445.579	0.28	3	3.26	0.21
1002	gi|77539758|ref|NP_001029249.1|	105	17	68.93	K.TVTAM*DVVYALK@.R	2	0	81-92	s6_6EF.4814.4814.3.out	445.578	-0.16	3	3.13	0.17
1003	gi|77539758|ref|NP_001029249.1|	105	17	68.93	K.TVTAM*DVVYALK@.R	2	0	81-92	s6_3EF.4430.4430.2.out	667.863	0.5	2	3.02	0.36	794.453	771.778
1004	gi|77539758|ref|NP_001029249.1|	105	17	68.93	K.TVTAM*DVVYALK@.R	2	0	81-92	s6_6EF.4845.4845.2.out	667.864	0.32	2	2.86	0.29
1005	gi|77539758|ref|NP_001029249.1|	105	17	68.93	K.TVTAM*DVVYALK@.R	2	0	81-92	s6_6EF.4775.4775.2.out	667.867	3.38	2	2.84	0.23	488.567	598.769
1006	gi|77539758|ref|NP_001029249.1|	105	17	68.93	K.TVTAM*DVVYALK@.R	2	0	81-92	s6_6EF.4744.4744.3.out	445.577	-0.69	3	2.49	0.1
1007	gi|77539758|ref|NP_001029249.1|	105	17	68.93	K.TVTAMDVVYALK.R	2	0	81-92	s6_6EF.5908.5908.3.out	437.575	-0.25	3	4.26	0.29
1008	gi|77539758|ref|NP_001029249.1|	105	17	68.93	K.TVTAMDVVYALK.R	2	0	81-92	ctl_1EF.5399.5399.3.out	437.575	-0.18	3	4.07	0.33
1009	gi|77539758|ref|NP_001029249.1|	105	17	68.93	K.TVTAMDVVYALK.R	2	0	81-92	s6_3EF.5592.5592.3.out	437.575	-0.52	3	4.04	0.3
1010	gi|77539758|ref|NP_001029249.1|	105	17	68.93	K.TVTAMDVVYALK.R	2	0	81-92	s6_6EF.5970.5970.3.out	437.575	0.28	3	3.64	0.26
1011	gi|77539758|ref|NP_001029249.1|	105	17	68.93	K.TVTAMDVVYALK.R	2	0	81-92	s6_6EF.5934.5934.2.out	655.86	2.47	2	3.58	0.46	1417.86	1713.39
1012	gi|77539758|ref|NP_001029249.1|	105	17	68.93	K.TVTAMDVVYALK.R	2	0	81-92	wt_5EF.5991.5991.2.out	655.859	0.38	2	3.55	0.4	63.6128	53.4658
1013	gi|77539758|ref|NP_001029249.1|	105	17	68.93	K.TVTAMDVVYALK.R	2	0	81-92	ctl_1EF.5392.5392.2.out	655.858	0.41	2	3.36	0.45	978.051	788.732
1014	gi|77539758|ref|NP_001029249.1|	105	17	68.93	K.TVTAMDVVYALK.R	2	0	81-92	s6_3EF.5590.5590.2.out	655.859	0.79	2	3.29	0.47	2068.69	1933.26
1015	gi|77539758|ref|NP_001029249.1|	105	17	68.93	K.TVTAMDVVYALK.R	2	0	81-92	wt_2EF.5529.5529.2.out	655.858	0.35	2	3	0.44	45.8148	31.7548
1016	gi|77539758|ref|NP_001029249.1|	105	17	68.93	K.TVTAMDVVYALK.R	2	0	81-92	s6_3EF.5654.5654.2.out	655.858	0.4	2	2.68	0.34
1017	gi|77539758|ref|NP_001029249.1|	105	17	68.93	K.TVTAMDVVYALK.R	2	0	81-92	ctl_1AB.4818.4818.2.out	655.856	-1.06	2	1.95	0.14	6.21696	6.64895
1018	gi|77539758|ref|NP_001029249.1|	105	17	68.93	R.DNIQGITK@PAIR#.R	2	0	25-36	s6_6EF.2992.2992.3.out	448.599	-0.56	3	3.59	0.3	525.478	711.173
1019	gi|77539758|ref|NP_001029249.1|	105	17	68.93	R.DNIQGITK@PAIR#.R	2	0	25-36	s6_3EF.2716.2716.2.out	672.396	0.75	2	3.43	0.25	590.359	619.423
1020	gi|77539758|ref|NP_001029249.1|	105	17	68.93	R.DNIQGITK@PAIR#.R	2	0	25-36	s6_6EF.2973.2973.2.out	672.395	0.47	2	3.14	0.23
1021	gi|77539758|ref|NP_001029249.1|	105	17	68.93	R.DNIQGITK@PAIR#.R	2	0	25-36	s6_3EF.2751.2751.3.out	448.599	0.05	3	2.84	0.19	903.016	937.309
1022	gi|77539758|ref|NP_001029249.1|	105	17	68.93	R.DNIQGITK@PAIR#.R	2	0	25-36	ctl_1EF.2629.2629.2.out	672.394	-0.63	2	2.61	0.29	190.488	135.972
1023	gi|77539758|ref|NP_001029249.1|	105	17	68.93	K.RISGLIYEETR.G	2	0	46-56	s6_3EF.3634.3634.2.out	668.868	0.5	2	3.42	0.27	68.98	76.6285
1024	gi|77539758|ref|NP_001029249.1|	105	17	68.93	R.DNIQGITKPAIR.R	2	0	25-36	ctl_1EF.2631.2631.2.out	663.385	0.78	2	3.37	0.18	158.032	113.158
1025	gi|77539758|ref|NP_001029249.1|	105	17	68.93	R.DNIQGITKPAIR.R	2	0	25-36	s6_6EF.2976.2976.2.out	663.384	0.42	2	3.24	0.23
1026	gi|77539758|ref|NP_001029249.1|	105	17	68.93	R.DNIQGITKPAIR.R	2	0	25-36	s6_6EF.2999.2999.3.out	442.592	-0.01	3	3.1	0.18	493.94	676.688
1027	gi|77539758|ref|NP_001029249.1|	105	17	68.93	R.DNIQGITKPAIR.R	2	0	25-36	ctl_1EF.2627.2627.3.out	442.591	-0.75	3	2.88	0.16	213.821	180.217
1028	gi|77539758|ref|NP_001029249.1|	105	17	68.93	R.DNIQGITKPAIR.R	2	0	25-36	s6_3EF.2710.2710.3.out	442.592	-0.91	3	2.75	0.09	903.016	937.309
1029	gi|77539758|ref|NP_001029249.1|	105	17	68.93	R.DNIQGITKPAIR.R	2	0	25-36	s6_3EF.2711.2711.2.out	663.382	-1.09	2	2.49	0.21
1030	gi|77539758|ref|NP_001029249.1|	105	17	68.93	K.TVTAM*DVVYALK.R	2	0	81-92	s6_6EF.4747.4747.3.out	442.906	-0.03	3	3.3	0.37
1031	gi|77539758|ref|NP_001029249.1|	105	17	68.93	K.TVTAM*DVVYALK.R	2	0	81-92	s6_6EF.4823.4823.2.out	663.857	0.71	2	3.29	0.38	625.972	782.113
1032	gi|77539758|ref|NP_001029249.1|	105	17	68.93	K.TVTAM*DVVYALK.R	2	0	81-92	s6_6EF.4754.4754.2.out	663.858	2.74	2	3.27	0.38
1033	gi|77539758|ref|NP_001029249.1|	105	17	68.93	K.TVTAM*DVVYALK.R	2	0	81-92	s6_6EF.4816.4816.3.out	442.906	-0.57	3	3.22	0.38
1034	gi|77539758|ref|NP_001029249.1|	105	17	68.93	K.TVTAM*DVVYALK.R	2	0	81-92	s6_3EF.4449.4449.3.out	442.907	-0.26	3	3.21	0.37
1035	gi|77539758|ref|NP_001029249.1|	105	17	68.93	K.TVTAM*DVVYALK.R	2	0	81-92	s6_3EF.4434.4434.2.out	663.857	0.78	2	3.04	0.46
1036	gi|77539758|ref|NP_001029249.1|	105	17	68.93	K.TVTAM*DVVYALK.R	2	0	81-92	s6_3EF.4504.4504.2.out	663.857	1.43	2	2.91	0.34	794.453	771.778
1037	gi|77539758|ref|NP_001029249.1|	105	17	68.93	K.TVTAM*DVVYALK.R	2	0	81-92	ctl_1EF.4324.4324.3.out	442.907	-0.07	3	2.9	0.23
1038	gi|77539758|ref|NP_001029249.1|	105	17	68.93	K.TVTAM*DVVYALK.R	2	0	81-92	s6_3EF.4518.4518.3.out	442.907	-0.03	3	2.86	0.24
1039	gi|77539758|ref|NP_001029249.1|	105	17	68.93	K.TVTAM*DVVYALK.R	2	0	81-92	ctl_1EF.4334.4334.2.out	663.857	1.36	2	2.85	0.44	242.716	88.5873
1040	gi|77539758|ref|NP_001029249.1|	105	17	68.93	K.TVTAM*DVVYALK.R	2	0	81-92	wt_2EF.4408.4408.2.out	663.856	0.43	2	2.34	0.27	14.0412	10.192
1041	gi|77539758|ref|NP_001029249.1|	105	17	68.93	R.DAVTYTEHAK.R	2	0	69-78	s6_6EF.1855.1855.2.out	567.779	1.66	2	3.07	0.35	996.12	1247.03
1042	gi|77539758|ref|NP_001029249.1|	105	17	68.93	R.DAVTYTEHAK.R	2	0	69-78	ctl_1EF.1570.1570.2.out	567.778	0.62	2	2.53	0.29	726.974	568.181
1043	gi|77539758|ref|NP_001029249.1|	105	17	68.93	K.VFLENVIR#.D	2	0	61-68	s6_6EF.4970.4970.2.out	500.299	0.15	2	3	0.17	1122.21	1440.26
1044	gi|77539758|ref|NP_001029249.1|	105	17	68.93	K.VFLENVIR#.D	2	0	61-68	wt_5EF.4997.4997.2.out	500.3	0.76	2	2.68	0.17	196.903	95.3997
1045	gi|77539758|ref|NP_001029249.1|	105	17	68.93	K.VFLENVIR#.D	2	0	61-68	s6_3EF.4638.4638.2.out	500.299	0.71	2	2.55	0.18	2002.53	1928.5
1046	gi|77539758|ref|NP_001029249.1|	105	17	68.93	R.DAVTYTEHAK@.R	2	0	69-78	s6_6EF.1848.1848.2.out	571.784	-0.04	2	2.94	0.28	837.68	1053.23
1047	gi|77539758|ref|NP_001029249.1|	105	17	68.93	R.DAVTYTEHAK@.R	2	0	69-78	ctl_1EF.1571.1571.2.out	571.785	-0.11	2	2.93	0.27	726.974	568.181
1048	gi|77539758|ref|NP_001029249.1|	105	17	68.93	K.VFLENVIR.D	2	0	61-68	s6_6EF.4973.4973.2.out	495.295	-0.01	2	2.67	0.17	1122.21	1440.26
1049	gi|77539758|ref|NP_001029249.1|	105	17	68.93	K.VFLENVIR.D	2	0	61-68	s6_3EF.4633.4633.2.out	495.295	0.88	2	2.58	0.15	2002.53	1928.5
1050	gi|77539758|ref|NP_001029249.1|	105	17	68.93	K.VFLENVIR.D	2	0	61-68	ctl_1EF.4503.4503.2.out	495.296	1.53	2	2.36	0.16	1257.6	1020.09
1051	gi|77539758|ref|NP_001029249.1|	105	17	68.93	K.TVTAMDVVYALKR.Q	2	0	81-93	s6_3EF.5339.5339.3.out	489.608	-0.45	3	2.38	0.35	91.7212	84.3362
1052	gi|77539758|ref|NP_001029249.1|	105	17	68.93	A.VTYTEHAK@.R	1	0	71-78	s6_6EF.1866.1866.2.out	478.753	1.56	2	2.22	0.2	23.0056	18.2286
1053	gi|77539758|ref|NP_001029249.1|	105	17	68.93	R.DAVTYTEH.A	1	0	69-76	s6_6EF.1606.1606.2.out	468.211	0.32	2	1.97	0.22
1054	gi|77539758|ref|NP_001029249.1|	105	17	68.93	M.SGR#GK@GGKGLGKGGAK@.R	1	0	40591	s6_6EF.6652.6652.2.out	720.951	10.25	2	1.6	0.02
1055	gi|4504315|ref|NP_003536.1|	105	17	68.93	R.K@TVTAMDVVYALK@.R	2	0	80-92	s6_3EF.5225.5225.2.out	727.922	1.06	2	4.48	0.36	167.048	173.136
1056	gi|4504315|ref|NP_003536.1|	105	17	68.93	R.K@TVTAMDVVYALK@.R	2	0	80-92	s6_6EF.5579.5579.2.out	727.92	0.49	2	4.45	0.46
1057	gi|4504315|ref|NP_003536.1|	105	17	68.93	R.K@TVTAMDVVYALK@.R	2	0	80-92	s6_6EF.5714.5714.3.out	485.616	-0.58	3	4.4	0.32
1058	gi|4504315|ref|NP_003536.1|	105	17	68.93	R.K@TVTAMDVVYALK@.R	2	0	80-92	s6_3EF.5220.5220.3.out	485.616	-0.7	3	4.02	0.3	211.109	208.886
1059	gi|4504315|ref|NP_003536.1|	105	17	68.93	R.K@TVTAMDVVYALK@.R	2	0	80-92	s6_6EF.5578.5578.3.out	485.616	-0.65	3	3.95	0.29	117.431	164.531
1060	gi|4504315|ref|NP_003536.1|	105	17	68.93	R.K@TVTAMDVVYALK@.R	2	0	80-92	ctl_1EF.5056.5056.3.out	485.616	-0.23	3	3.63	0.22	79.063	58.3648
1061	gi|4504315|ref|NP_003536.1|	105	17	68.93	R.K@TVTAMDVVYALK@.R	2	0	80-92	ctl_1EF.5066.5066.2.out	727.922	1.42	2	2.54	0.27
1062	gi|4504315|ref|NP_003536.1|	105	17	68.93	R.KTVTAMDVVYALK.R	2	0	80-92	s6_3EF.5221.5221.3.out	480.274	-0.46	3	4.5	0.33	211.109	208.886
1063	gi|4504315|ref|NP_003536.1|	105	17	68.93	R.KTVTAMDVVYALK.R	2	0	80-92	s6_6EF.5572.5572.3.out	480.273	-0.34	3	4.43	0.31	96.3758	142.242
1064	gi|4504315|ref|NP_003536.1|	105	17	68.93	R.KTVTAMDVVYALK.R	2	0	80-92	s6_3EF.5226.5226.2.out	719.908	1.32	2	4.31	0.4	167.048	173.136
1065	gi|4504315|ref|NP_003536.1|	105	17	68.93	R.KTVTAMDVVYALK.R	2	0	80-92	ctl_1EF.5057.5057.2.out	719.906	0.34	2	3.88	0.34
1066	gi|4504315|ref|NP_003536.1|	105	17	68.93	R.KTVTAMDVVYALK.R	2	0	80-92	ctl_1EF.5055.5055.3.out	480.273	-0.4	3	3.44	0.28	79.063	58.3648
1067	gi|4504315|ref|NP_003536.1|	105	17	68.93	R.ISGLIYEETR#.G	2	0	47-56	wt_2EF.3379.3379.2.out	595.823	1.81	2	4.27	0.33	109.81	60.719
1068	gi|4504315|ref|NP_003536.1|	105	17	68.93	R.ISGLIYEETR#.G	2	0	47-56	s6_6EF.3683.3683.2.out	595.822	0.61	2	4.03	0.34	1072.67	1371.95
1069	gi|4504315|ref|NP_003536.1|	105	17	68.93	R.ISGLIYEETR#.G	2	0	47-56	ctl_1EF.3310.3310.2.out	595.821	0.12	2	4	0.32	1263.78	969.555
1070	gi|4504315|ref|NP_003536.1|	105	17	68.93	R.ISGLIYEETR#.G	2	0	47-56	s6_3EF.3471.3471.2.out	595.822	0.26	2	3.99	0.31	2207.69	2166.93
1071	gi|4504315|ref|NP_003536.1|	105	17	68.93	R.ISGLIYEETR#.G	2	0	47-56	s6_3EF.3397.3397.2.out	595.821	-0.2	2	3.99	0.3
1072	gi|4504315|ref|NP_003536.1|	105	17	68.93	R.ISGLIYEETR#.G	2	0	47-56	ctl_4EF.3505.3505.2.out	595.821	0.35	2	3.86	0.39	29.319	32.0029
1073	gi|4504315|ref|NP_003536.1|	105	17	68.93	R.ISGLIYEETR#.G	2	0	47-56	s6_3AB.2822.2822.2.out	595.821	0.21	2	3.49	0.25	8.00838	27.2905
1074	gi|4504315|ref|NP_003536.1|	105	17	68.93	R.ISGLIYEETR#.G	2	0	47-56	ctl_1AB.2937.2937.2.out	595.82	0.09	2	3.46	0.24	15.2035	24.4763
1075	gi|4504315|ref|NP_003536.1|	105	17	68.93	R.ISGLIYEETR#.G	2	0	47-56	ctl_4AB.2999.2999.2.out	595.821	0.26	2	2.77	0.16	11.6358	41.8733
1076	gi|4504315|ref|NP_003536.1|	105	17	68.93	R.ISGLIYEETR.G	2	0	47-56	s6_6EF.3685.3685.2.out	590.818	0.54	2	3.94	0.33	1072.67	1371.95
1077	gi|4504315|ref|NP_003536.1|	105	17	68.93	R.ISGLIYEETR.G	2	0	47-56	wt_5EF.3657.3657.2.out	590.817	0.39	2	3.8	0.34	36.7459	27.4895
1078	gi|4504315|ref|NP_003536.1|	105	17	68.93	R.ISGLIYEETR.G	2	0	47-56	s6_3EF.3399.3399.2.out	590.818	0.84	2	3.6	0.32	1337.36	1316.2
1079	gi|4504315|ref|NP_003536.1|	105	17	68.93	R.ISGLIYEETR.G	2	0	47-56	s6_3EF.3476.3476.2.out	590.818	0.41	2	3.58	0.32	2207.69	2166.93
1080	gi|4504315|ref|NP_003536.1|	105	17	68.93	R.ISGLIYEETR.G	2	0	47-56	ctl_1EF.3296.3296.2.out	590.817	0.11	2	3.5	0.35	1263.78	969.555
1081	gi|4504315|ref|NP_003536.1|	105	17	68.93	R.ISGLIYEETR.G	2	0	47-56	wt_2EF.3373.3373.2.out	590.818	1.04	2	3.43	0.33	109.81	60.719
1082	gi|4504315|ref|NP_003536.1|	105	17	68.93	R.ISGLIYEETR.G	2	0	47-56	ctl_4EF.3506.3506.2.out	590.816	-0.34	2	3.42	0.33	29.319	32.0029
1083	gi|4504315|ref|NP_003536.1|	105	17	68.93	R.ISGLIYEETR.G	2	0	47-56	wt_2AB.2950.2950.2.out	590.816	-0.01	2	3.22	0.26	11.4511	22.8091
1084	gi|4504315|ref|NP_003536.1|	105	17	68.93	R.ISGLIYEETR.G	2	0	47-56	ctl_1AB.2943.2943.2.out	590.816	0.26	2	3	0.3	15.2035	24.4763
1085	gi|4504315|ref|NP_003536.1|	105	17	68.93	K.TVTAMDVVYALK@.R	2	0	81-92	ctl_1EF.5400.5400.3.out	440.246	-0.31	3	4.72	0.27
1086	gi|4504315|ref|NP_003536.1|	105	17	68.93	K.TVTAMDVVYALK@.R	2	0	81-92	s6_6EF.5907.5907.3.out	440.247	-0.17	3	4.22	0.21
1087	gi|4504315|ref|NP_003536.1|	105	17	68.93	K.TVTAMDVVYALK@.R	2	0	81-92	s6_3EF.5591.5591.3.out	440.246	-0.51	3	4.12	0.21
1088	gi|4504315|ref|NP_003536.1|	105	17	68.93	K.TVTAMDVVYALK@.R	2	0	81-92	s6_6EF.5962.5962.2.out	659.866	1.45	2	3.8	0.46	1005.72	1214.3
1089	gi|4504315|ref|NP_003536.1|	105	17	68.93	K.TVTAMDVVYALK@.R	2	0	81-92	s6_6EF.5969.5969.3.out	440.246	0.06	3	3.79	0.18
1090	gi|4504315|ref|NP_003536.1|	105	17	68.93	K.TVTAMDVVYALK@.R	2	0	81-92	s6_6EF.5900.5900.2.out	659.866	0.51	2	3.73	0.41
1091	gi|4504315|ref|NP_003536.1|	105	17	68.93	K.TVTAMDVVYALK@.R	2	0	81-92	wt_5EF.5992.5992.2.out	659.865	0.32	2	3.69	0.44	63.6128	53.4658
1092	gi|4504315|ref|NP_003536.1|	105	17	68.93	K.TVTAMDVVYALK@.R	2	0	81-92	s6_3EF.5589.5589.2.out	659.866	0.51	2	3.49	0.33	2068.69	1933.26
1093	gi|4504315|ref|NP_003536.1|	105	17	68.93	K.TVTAMDVVYALK@.R	2	0	81-92	wt_2EF.5530.5530.2.out	659.866	1.46	2	3.48	0.37	45.8148	31.7548
1094	gi|4504315|ref|NP_003536.1|	105	17	68.93	K.TVTAMDVVYALK@.R	2	0	81-92	ctl_1EF.5391.5391.2.out	659.866	0.82	2	3.31	0.34	978.051	788.732
1095	gi|4504315|ref|NP_003536.1|	105	17	68.93	K.TVTAMDVVYALK@.R	2	0	81-92	ctl_4EF.5883.5883.2.out	659.864	-0.36	2	2.82	0.2	7.66634	9.24886
1096	gi|4504315|ref|NP_003536.1|	105	17	68.93	R.KTVTAM*DVVYALK.R	2	0	80-92	s6_3EF.4166.4166.2.out	727.902	-0.56	2	3.78	0.35
1097	gi|4504315|ref|NP_003536.1|	105	17	68.93	R.KTVTAM*DVVYALK.R	2	0	80-92	s6_3EF.4186.4186.3.out	485.605	-0.18	3	2.71	0.1	36.1448	37.6477
1098	gi|4504315|ref|NP_003536.1|	105	17	68.93	R.K@TVTAM*DVVYALK@.R	2	0	80-92	s6_3EF.4175.4175.2.out	735.917	-0.01	2	3.64	0.35
1099	gi|4504315|ref|NP_003536.1|	105	17	68.93	R.K@TVTAM*DVVYALK@.R	2	0	80-92	s6_6EF.4514.4514.2.out	735.917	-0.41	2	3.45	0.34
1100	gi|4504315|ref|NP_003536.1|	105	17	68.93	R.K@TVTAM*DVVYALK@.R	2	0	80-92	s6_6EF.4510.4510.3.out	490.947	-0.86	3	2.67	0.15	28.7127	36.8233
1101	gi|4504315|ref|NP_003536.1|	105	17	68.93	R.K@TVTAM*DVVYALK@.R	2	0	80-92	s6_3EF.4176.4176.3.out	490.947	-0.1	3	2.55	0.23	36.1448	37.6477
1102	gi|4504315|ref|NP_003536.1|	105	17	68.93	K.TVTAM*DVVYALK@.R	2	0	81-92	ctl_1EF.4376.4376.2.out	667.864	1.01	2	3.61	0.34	243.356	182.672
1103	gi|4504315|ref|NP_003536.1|	105	17	68.93	K.TVTAM*DVVYALK@.R	2	0	81-92	s6_3EF.4497.4497.2.out	667.863	0.54	2	3.61	0.36	658.437	667.292
1104	gi|4504315|ref|NP_003536.1|	105	17	68.93	K.TVTAM*DVVYALK@.R	2	0	81-92	s6_3EF.4444.4444.3.out	445.577	-1.17	3	3.41	0.2
1105	gi|4504315|ref|NP_003536.1|	105	17	68.93	K.TVTAM*DVVYALK@.R	2	0	81-92	ctl_1EF.4308.4308.2.out	667.863	0.64	2	3.26	0.31
1106	gi|4504315|ref|NP_003536.1|	105	17	68.93	K.TVTAM*DVVYALK@.R	2	0	81-92	s6_3EF.4512.4512.3.out	445.579	0.28	3	3.26	0.21
1107	gi|4504315|ref|NP_003536.1|	105	17	68.93	K.TVTAM*DVVYALK@.R	2	0	81-92	s6_6EF.4814.4814.3.out	445.578	-0.16	3	3.13	0.17
1108	gi|4504315|ref|NP_003536.1|	105	17	68.93	K.TVTAM*DVVYALK@.R	2	0	81-92	s6_3EF.4430.4430.2.out	667.863	0.5	2	3.02	0.36	794.453	771.778
1109	gi|4504315|ref|NP_003536.1|	105	17	68.93	K.TVTAM*DVVYALK@.R	2	0	81-92	s6_6EF.4845.4845.2.out	667.864	0.32	2	2.86	0.29
1110	gi|4504315|ref|NP_003536.1|	105	17	68.93	K.TVTAM*DVVYALK@.R	2	0	81-92	s6_6EF.4775.4775.2.out	667.867	3.38	2	2.84	0.23	488.567	598.769
1111	gi|4504315|ref|NP_003536.1|	105	17	68.93	K.TVTAM*DVVYALK@.R	2	0	81-92	s6_6EF.4744.4744.3.out	445.577	-0.69	3	2.49	0.1
1112	gi|4504315|ref|NP_003536.1|	105	17	68.93	K.TVTAMDVVYALK.R	2	0	81-92	s6_6EF.5908.5908.3.out	437.575	-0.25	3	4.26	0.29
1113	gi|4504315|ref|NP_003536.1|	105	17	68.93	K.TVTAMDVVYALK.R	2	0	81-92	ctl_1EF.5399.5399.3.out	437.575	-0.18	3	4.07	0.33
1114	gi|4504315|ref|NP_003536.1|	105	17	68.93	K.TVTAMDVVYALK.R	2	0	81-92	s6_3EF.5592.5592.3.out	437.575	-0.52	3	4.04	0.3
1115	gi|4504315|ref|NP_003536.1|	105	17	68.93	K.TVTAMDVVYALK.R	2	0	81-92	s6_6EF.5970.5970.3.out	437.575	0.28	3	3.64	0.26
1116	gi|4504315|ref|NP_003536.1|	105	17	68.93	K.TVTAMDVVYALK.R	2	0	81-92	s6_6EF.5934.5934.2.out	655.86	2.47	2	3.58	0.46	1417.86	1713.39
1117	gi|4504315|ref|NP_003536.1|	105	17	68.93	K.TVTAMDVVYALK.R	2	0	81-92	wt_5EF.5991.5991.2.out	655.859	0.38	2	3.55	0.4	63.6128	53.4658
1118	gi|4504315|ref|NP_003536.1|	105	17	68.93	K.TVTAMDVVYALK.R	2	0	81-92	ctl_1EF.5392.5392.2.out	655.858	0.41	2	3.36	0.45	978.051	788.732
1119	gi|4504315|ref|NP_003536.1|	105	17	68.93	K.TVTAMDVVYALK.R	2	0	81-92	s6_3EF.5590.5590.2.out	655.859	0.79	2	3.29	0.47	2068.69	1933.26
1120	gi|4504315|ref|NP_003536.1|	105	17	68.93	K.TVTAMDVVYALK.R	2	0	81-92	wt_2EF.5529.5529.2.out	655.858	0.35	2	3	0.44	45.8148	31.7548
1121	gi|4504315|ref|NP_003536.1|	105	17	68.93	K.TVTAMDVVYALK.R	2	0	81-92	s6_3EF.5654.5654.2.out	655.858	0.4	2	2.68	0.34
1122	gi|4504315|ref|NP_003536.1|	105	17	68.93	K.TVTAMDVVYALK.R	2	0	81-92	ctl_1AB.4818.4818.2.out	655.856	-1.06	2	1.95	0.14	6.21696	6.64895
1123	gi|4504315|ref|NP_003536.1|	105	17	68.93	R.DNIQGITK@PAIR#.R	2	0	25-36	s6_6EF.2992.2992.3.out	448.599	-0.56	3	3.59	0.3	525.478	711.173
1124	gi|4504315|ref|NP_003536.1|	105	17	68.93	R.DNIQGITK@PAIR#.R	2	0	25-36	s6_3EF.2716.2716.2.out	672.396	0.75	2	3.43	0.25	590.359	619.423
1125	gi|4504315|ref|NP_003536.1|	105	17	68.93	R.DNIQGITK@PAIR#.R	2	0	25-36	s6_6EF.2973.2973.2.out	672.395	0.47	2	3.14	0.23
1126	gi|4504315|ref|NP_003536.1|	105	17	68.93	R.DNIQGITK@PAIR#.R	2	0	25-36	s6_3EF.2751.2751.3.out	448.599	0.05	3	2.84	0.19	903.016	937.309
1127	gi|4504315|ref|NP_003536.1|	105	17	68.93	R.DNIQGITK@PAIR#.R	2	0	25-36	ctl_1EF.2629.2629.2.out	672.394	-0.63	2	2.61	0.29	190.488	135.972
1128	gi|4504315|ref|NP_003536.1|	105	17	68.93	K.RISGLIYEETR.G	2	0	46-56	s6_3EF.3634.3634.2.out	668.868	0.5	2	3.42	0.27	68.98	76.6285
1129	gi|4504315|ref|NP_003536.1|	105	17	68.93	R.DNIQGITKPAIR.R	2	0	25-36	ctl_1EF.2631.2631.2.out	663.385	0.78	2	3.37	0.18	158.032	113.158
1130	gi|4504315|ref|NP_003536.1|	105	17	68.93	R.DNIQGITKPAIR.R	2	0	25-36	s6_6EF.2976.2976.2.out	663.384	0.42	2	3.24	0.23
1131	gi|4504315|ref|NP_003536.1|	105	17	68.93	R.DNIQGITKPAIR.R	2	0	25-36	s6_6EF.2999.2999.3.out	442.592	-0.01	3	3.1	0.18	493.94	676.688
1132	gi|4504315|ref|NP_003536.1|	105	17	68.93	R.DNIQGITKPAIR.R	2	0	25-36	ctl_1EF.2627.2627.3.out	442.591	-0.75	3	2.88	0.16	213.821	180.217
1133	gi|4504315|ref|NP_003536.1|	105	17	68.93	R.DNIQGITKPAIR.R	2	0	25-36	s6_3EF.2710.2710.3.out	442.592	-0.91	3	2.75	0.09	903.016	937.309
1134	gi|4504315|ref|NP_003536.1|	105	17	68.93	R.DNIQGITKPAIR.R	2	0	25-36	s6_3EF.2711.2711.2.out	663.382	-1.09	2	2.49	0.21
1135	gi|4504315|ref|NP_003536.1|	105	17	68.93	K.TVTAM*DVVYALK.R	2	0	81-92	s6_6EF.4747.4747.3.out	442.906	-0.03	3	3.3	0.37
1136	gi|4504315|ref|NP_003536.1|	105	17	68.93	K.TVTAM*DVVYALK.R	2	0	81-92	s6_6EF.4823.4823.2.out	663.857	0.71	2	3.29	0.38	625.972	782.113
1137	gi|4504315|ref|NP_003536.1|	105	17	68.93	K.TVTAM*DVVYALK.R	2	0	81-92	s6_6EF.4754.4754.2.out	663.858	2.74	2	3.27	0.38
1138	gi|4504315|ref|NP_003536.1|	105	17	68.93	K.TVTAM*DVVYALK.R	2	0	81-92	s6_6EF.4816.4816.3.out	442.906	-0.57	3	3.22	0.38
1139	gi|4504315|ref|NP_003536.1|	105	17	68.93	K.TVTAM*DVVYALK.R	2	0	81-92	s6_3EF.4449.4449.3.out	442.907	-0.26	3	3.21	0.37
1140	gi|4504315|ref|NP_003536.1|	105	17	68.93	K.TVTAM*DVVYALK.R	2	0	81-92	s6_3EF.4434.4434.2.out	663.857	0.78	2	3.04	0.46
1141	gi|4504315|ref|NP_003536.1|	105	17	68.93	K.TVTAM*DVVYALK.R	2	0	81-92	s6_3EF.4504.4504.2.out	663.857	1.43	2	2.91	0.34	794.453	771.778
1142	gi|4504315|ref|NP_003536.1|	105	17	68.93	K.TVTAM*DVVYALK.R	2	0	81-92	ctl_1EF.4324.4324.3.out	442.907	-0.07	3	2.9	0.23
1143	gi|4504315|ref|NP_003536.1|	105	17	68.93	K.TVTAM*DVVYALK.R	2	0	81-92	s6_3EF.4518.4518.3.out	442.907	-0.03	3	2.86	0.24
1144	gi|4504315|ref|NP_003536.1|	105	17	68.93	K.TVTAM*DVVYALK.R	2	0	81-92	ctl_1EF.4334.4334.2.out	663.857	1.36	2	2.85	0.44	242.716	88.5873
1145	gi|4504315|ref|NP_003536.1|	105	17	68.93	K.TVTAM*DVVYALK.R	2	0	81-92	wt_2EF.4408.4408.2.out	663.856	0.43	2	2.34	0.27	14.0412	10.192
1146	gi|4504315|ref|NP_003536.1|	105	17	68.93	R.DAVTYTEHAK.R	2	0	69-78	s6_6EF.1855.1855.2.out	567.779	1.66	2	3.07	0.35	996.12	1247.03
1147	gi|4504315|ref|NP_003536.1|	105	17	68.93	R.DAVTYTEHAK.R	2	0	69-78	ctl_1EF.1570.1570.2.out	567.778	0.62	2	2.53	0.29	726.974	568.181
1148	gi|4504315|ref|NP_003536.1|	105	17	68.93	K.VFLENVIR#.D	2	0	61-68	s6_6EF.4970.4970.2.out	500.299	0.15	2	3	0.17	1122.21	1440.26
1149	gi|4504315|ref|NP_003536.1|	105	17	68.93	K.VFLENVIR#.D	2	0	61-68	wt_5EF.4997.4997.2.out	500.3	0.76	2	2.68	0.17	196.903	95.3997
1150	gi|4504315|ref|NP_003536.1|	105	17	68.93	K.VFLENVIR#.D	2	0	61-68	s6_3EF.4638.4638.2.out	500.299	0.71	2	2.55	0.18	2002.53	1928.5
1151	gi|4504315|ref|NP_003536.1|	105	17	68.93	R.DAVTYTEHAK@.R	2	0	69-78	s6_6EF.1848.1848.2.out	571.784	-0.04	2	2.94	0.28	837.68	1053.23
1152	gi|4504315|ref|NP_003536.1|	105	17	68.93	R.DAVTYTEHAK@.R	2	0	69-78	ctl_1EF.1571.1571.2.out	571.785	-0.11	2	2.93	0.27	726.974	568.181
1153	gi|4504315|ref|NP_003536.1|	105	17	68.93	K.VFLENVIR.D	2	0	61-68	s6_6EF.4973.4973.2.out	495.295	-0.01	2	2.67	0.17	1122.21	1440.26
1154	gi|4504315|ref|NP_003536.1|	105	17	68.93	K.VFLENVIR.D	2	0	61-68	s6_3EF.4633.4633.2.out	495.295	0.88	2	2.58	0.15	2002.53	1928.5
1155	gi|4504315|ref|NP_003536.1|	105	17	68.93	K.VFLENVIR.D	2	0	61-68	ctl_1EF.4503.4503.2.out	495.296	1.53	2	2.36	0.16	1257.6	1020.09
1156	gi|4504315|ref|NP_003536.1|	105	17	68.93	K.TVTAMDVVYALKR.Q	2	0	81-93	s6_3EF.5339.5339.3.out	489.608	-0.45	3	2.38	0.35	91.7212	84.3362
1157	gi|4504315|ref|NP_003536.1|	105	17	68.93	A.VTYTEHAK@.R	1	0	71-78	s6_6EF.1866.1866.2.out	478.753	1.56	2	2.22	0.2	23.0056	18.2286
1158	gi|4504315|ref|NP_003536.1|	105	17	68.93	R.DAVTYTEH.A	1	0	69-76	s6_6EF.1606.1606.2.out	468.211	0.32	2	1.97	0.22
1159	gi|4504315|ref|NP_003536.1|	105	17	68.93	M.SGR#GK@GGKGLGKGGAK@.R	1	0	40591	s6_6EF.6652.6652.2.out	720.951	10.25	2	1.6	0.02
1160	gi|4504317|ref|NP_003537.1|	105	17	68.93	R.K@TVTAMDVVYALK@.R	2	0	80-92	s6_3EF.5225.5225.2.out	727.922	1.06	2	4.48	0.36	167.048	173.136
1161	gi|4504317|ref|NP_003537.1|	105	17	68.93	R.K@TVTAMDVVYALK@.R	2	0	80-92	s6_6EF.5579.5579.2.out	727.92	0.49	2	4.45	0.46
1162	gi|4504317|ref|NP_003537.1|	105	17	68.93	R.K@TVTAMDVVYALK@.R	2	0	80-92	s6_6EF.5714.5714.3.out	485.616	-0.58	3	4.4	0.32
1163	gi|4504317|ref|NP_003537.1|	105	17	68.93	R.K@TVTAMDVVYALK@.R	2	0	80-92	s6_3EF.5220.5220.3.out	485.616	-0.7	3	4.02	0.3	211.109	208.886
1164	gi|4504317|ref|NP_003537.1|	105	17	68.93	R.K@TVTAMDVVYALK@.R	2	0	80-92	s6_6EF.5578.5578.3.out	485.616	-0.65	3	3.95	0.29	117.431	164.531
1165	gi|4504317|ref|NP_003537.1|	105	17	68.93	R.K@TVTAMDVVYALK@.R	2	0	80-92	ctl_1EF.5056.5056.3.out	485.616	-0.23	3	3.63	0.22	79.063	58.3648
1166	gi|4504317|ref|NP_003537.1|	105	17	68.93	R.K@TVTAMDVVYALK@.R	2	0	80-92	ctl_1EF.5066.5066.2.out	727.922	1.42	2	2.54	0.27
1167	gi|4504317|ref|NP_003537.1|	105	17	68.93	R.KTVTAMDVVYALK.R	2	0	80-92	s6_3EF.5221.5221.3.out	480.274	-0.46	3	4.5	0.33	211.109	208.886
1168	gi|4504317|ref|NP_003537.1|	105	17	68.93	R.KTVTAMDVVYALK.R	2	0	80-92	s6_6EF.5572.5572.3.out	480.273	-0.34	3	4.43	0.31	96.3758	142.242
1169	gi|4504317|ref|NP_003537.1|	105	17	68.93	R.KTVTAMDVVYALK.R	2	0	80-92	s6_3EF.5226.5226.2.out	719.908	1.32	2	4.31	0.4	167.048	173.136
1170	gi|4504317|ref|NP_003537.1|	105	17	68.93	R.KTVTAMDVVYALK.R	2	0	80-92	ctl_1EF.5057.5057.2.out	719.906	0.34	2	3.88	0.34
1171	gi|4504317|ref|NP_003537.1|	105	17	68.93	R.KTVTAMDVVYALK.R	2	0	80-92	ctl_1EF.5055.5055.3.out	480.273	-0.4	3	3.44	0.28	79.063	58.3648
1172	gi|4504317|ref|NP_003537.1|	105	17	68.93	R.ISGLIYEETR#.G	2	0	47-56	wt_2EF.3379.3379.2.out	595.823	1.81	2	4.27	0.33	109.81	60.719
1173	gi|4504317|ref|NP_003537.1|	105	17	68.93	R.ISGLIYEETR#.G	2	0	47-56	s6_6EF.3683.3683.2.out	595.822	0.61	2	4.03	0.34	1072.67	1371.95
1174	gi|4504317|ref|NP_003537.1|	105	17	68.93	R.ISGLIYEETR#.G	2	0	47-56	ctl_1EF.3310.3310.2.out	595.821	0.12	2	4	0.32	1263.78	969.555
1175	gi|4504317|ref|NP_003537.1|	105	17	68.93	R.ISGLIYEETR#.G	2	0	47-56	s6_3EF.3471.3471.2.out	595.822	0.26	2	3.99	0.31	2207.69	2166.93
1176	gi|4504317|ref|NP_003537.1|	105	17	68.93	R.ISGLIYEETR#.G	2	0	47-56	s6_3EF.3397.3397.2.out	595.821	-0.2	2	3.99	0.3
1177	gi|4504317|ref|NP_003537.1|	105	17	68.93	R.ISGLIYEETR#.G	2	0	47-56	ctl_4EF.3505.3505.2.out	595.821	0.35	2	3.86	0.39	29.319	32.0029
1178	gi|4504317|ref|NP_003537.1|	105	17	68.93	R.ISGLIYEETR#.G	2	0	47-56	s6_3AB.2822.2822.2.out	595.821	0.21	2	3.49	0.25	8.00838	27.2905
1179	gi|4504317|ref|NP_003537.1|	105	17	68.93	R.ISGLIYEETR#.G	2	0	47-56	ctl_1AB.2937.2937.2.out	595.82	0.09	2	3.46	0.24	15.2035	24.4763
1180	gi|4504317|ref|NP_003537.1|	105	17	68.93	R.ISGLIYEETR#.G	2	0	47-56	ctl_4AB.2999.2999.2.out	595.821	0.26	2	2.77	0.16	11.6358	41.8733
1181	gi|4504317|ref|NP_003537.1|	105	17	68.93	R.ISGLIYEETR.G	2	0	47-56	s6_6EF.3685.3685.2.out	590.818	0.54	2	3.94	0.33	1072.67	1371.95
1182	gi|4504317|ref|NP_003537.1|	105	17	68.93	R.ISGLIYEETR.G	2	0	47-56	wt_5EF.3657.3657.2.out	590.817	0.39	2	3.8	0.34	36.7459	27.4895
1183	gi|4504317|ref|NP_003537.1|	105	17	68.93	R.ISGLIYEETR.G	2	0	47-56	s6_3EF.3399.3399.2.out	590.818	0.84	2	3.6	0.32	1337.36	1316.2
1184	gi|4504317|ref|NP_003537.1|	105	17	68.93	R.ISGLIYEETR.G	2	0	47-56	s6_3EF.3476.3476.2.out	590.818	0.41	2	3.58	0.32	2207.69	2166.93
1185	gi|4504317|ref|NP_003537.1|	105	17	68.93	R.ISGLIYEETR.G	2	0	47-56	ctl_1EF.3296.3296.2.out	590.817	0.11	2	3.5	0.35	1263.78	969.555
1186	gi|4504317|ref|NP_003537.1|	105	17	68.93	R.ISGLIYEETR.G	2	0	47-56	wt_2EF.3373.3373.2.out	590.818	1.04	2	3.43	0.33	109.81	60.719
1187	gi|4504317|ref|NP_003537.1|	105	17	68.93	R.ISGLIYEETR.G	2	0	47-56	ctl_4EF.3506.3506.2.out	590.816	-0.34	2	3.42	0.33	29.319	32.0029
1188	gi|4504317|ref|NP_003537.1|	105	17	68.93	R.ISGLIYEETR.G	2	0	47-56	wt_2AB.2950.2950.2.out	590.816	-0.01	2	3.22	0.26	11.4511	22.8091
1189	gi|4504317|ref|NP_003537.1|	105	17	68.93	R.ISGLIYEETR.G	2	0	47-56	ctl_1AB.2943.2943.2.out	590.816	0.26	2	3	0.3	15.2035	24.4763
1190	gi|4504317|ref|NP_003537.1|	105	17	68.93	K.TVTAMDVVYALK@.R	2	0	81-92	ctl_1EF.5400.5400.3.out	440.246	-0.31	3	4.72	0.27
1191	gi|4504317|ref|NP_003537.1|	105	17	68.93	K.TVTAMDVVYALK@.R	2	0	81-92	s6_6EF.5907.5907.3.out	440.247	-0.17	3	4.22	0.21
1192	gi|4504317|ref|NP_003537.1|	105	17	68.93	K.TVTAMDVVYALK@.R	2	0	81-92	s6_3EF.5591.5591.3.out	440.246	-0.51	3	4.12	0.21
1193	gi|4504317|ref|NP_003537.1|	105	17	68.93	K.TVTAMDVVYALK@.R	2	0	81-92	s6_6EF.5962.5962.2.out	659.866	1.45	2	3.8	0.46	1005.72	1214.3
1194	gi|4504317|ref|NP_003537.1|	105	17	68.93	K.TVTAMDVVYALK@.R	2	0	81-92	s6_6EF.5969.5969.3.out	440.246	0.06	3	3.79	0.18
1195	gi|4504317|ref|NP_003537.1|	105	17	68.93	K.TVTAMDVVYALK@.R	2	0	81-92	s6_6EF.5900.5900.2.out	659.866	0.51	2	3.73	0.41
1196	gi|4504317|ref|NP_003537.1|	105	17	68.93	K.TVTAMDVVYALK@.R	2	0	81-92	wt_5EF.5992.5992.2.out	659.865	0.32	2	3.69	0.44	63.6128	53.4658
1197	gi|4504317|ref|NP_003537.1|	105	17	68.93	K.TVTAMDVVYALK@.R	2	0	81-92	s6_3EF.5589.5589.2.out	659.866	0.51	2	3.49	0.33	2068.69	1933.26
1198	gi|4504317|ref|NP_003537.1|	105	17	68.93	K.TVTAMDVVYALK@.R	2	0	81-92	wt_2EF.5530.5530.2.out	659.866	1.46	2	3.48	0.37	45.8148	31.7548
1199	gi|4504317|ref|NP_003537.1|	105	17	68.93	K.TVTAMDVVYALK@.R	2	0	81-92	ctl_1EF.5391.5391.2.out	659.866	0.82	2	3.31	0.34	978.051	788.732
1200	gi|4504317|ref|NP_003537.1|	105	17	68.93	K.TVTAMDVVYALK@.R	2	0	81-92	ctl_4EF.5883.5883.2.out	659.864	-0.36	2	2.82	0.2	7.66634	9.24886
1201	gi|4504317|ref|NP_003537.1|	105	17	68.93	R.KTVTAM*DVVYALK.R	2	0	80-92	s6_3EF.4166.4166.2.out	727.902	-0.56	2	3.78	0.35
1202	gi|4504317|ref|NP_003537.1|	105	17	68.93	R.KTVTAM*DVVYALK.R	2	0	80-92	s6_3EF.4186.4186.3.out	485.605	-0.18	3	2.71	0.1	36.1448	37.6477
1203	gi|4504317|ref|NP_003537.1|	105	17	68.93	R.K@TVTAM*DVVYALK@.R	2	0	80-92	s6_3EF.4175.4175.2.out	735.917	-0.01	2	3.64	0.35
1204	gi|4504317|ref|NP_003537.1|	105	17	68.93	R.K@TVTAM*DVVYALK@.R	2	0	80-92	s6_6EF.4514.4514.2.out	735.917	-0.41	2	3.45	0.34
1205	gi|4504317|ref|NP_003537.1|	105	17	68.93	R.K@TVTAM*DVVYALK@.R	2	0	80-92	s6_6EF.4510.4510.3.out	490.947	-0.86	3	2.67	0.15	28.7127	36.8233
1206	gi|4504317|ref|NP_003537.1|	105	17	68.93	R.K@TVTAM*DVVYALK@.R	2	0	80-92	s6_3EF.4176.4176.3.out	490.947	-0.1	3	2.55	0.23	36.1448	37.6477
1207	gi|4504317|ref|NP_003537.1|	105	17	68.93	K.TVTAM*DVVYALK@.R	2	0	81-92	ctl_1EF.4376.4376.2.out	667.864	1.01	2	3.61	0.34	243.356	182.672
1208	gi|4504317|ref|NP_003537.1|	105	17	68.93	K.TVTAM*DVVYALK@.R	2	0	81-92	s6_3EF.4497.4497.2.out	667.863	0.54	2	3.61	0.36	658.437	667.292
1209	gi|4504317|ref|NP_003537.1|	105	17	68.93	K.TVTAM*DVVYALK@.R	2	0	81-92	s6_3EF.4444.4444.3.out	445.577	-1.17	3	3.41	0.2
1210	gi|4504317|ref|NP_003537.1|	105	17	68.93	K.TVTAM*DVVYALK@.R	2	0	81-92	ctl_1EF.4308.4308.2.out	667.863	0.64	2	3.26	0.31
1211	gi|4504317|ref|NP_003537.1|	105	17	68.93	K.TVTAM*DVVYALK@.R	2	0	81-92	s6_3EF.4512.4512.3.out	445.579	0.28	3	3.26	0.21
1212	gi|4504317|ref|NP_003537.1|	105	17	68.93	K.TVTAM*DVVYALK@.R	2	0	81-92	s6_6EF.4814.4814.3.out	445.578	-0.16	3	3.13	0.17
1213	gi|4504317|ref|NP_003537.1|	105	17	68.93	K.TVTAM*DVVYALK@.R	2	0	81-92	s6_3EF.4430.4430.2.out	667.863	0.5	2	3.02	0.36	794.453	771.778
1214	gi|4504317|ref|NP_003537.1|	105	17	68.93	K.TVTAM*DVVYALK@.R	2	0	81-92	s6_6EF.4845.4845.2.out	667.864	0.32	2	2.86	0.29
1215	gi|4504317|ref|NP_003537.1|	105	17	68.93	K.TVTAM*DVVYALK@.R	2	0	81-92	s6_6EF.4775.4775.2.out	667.867	3.38	2	2.84	0.23	488.567	598.769
1216	gi|4504317|ref|NP_003537.1|	105	17	68.93	K.TVTAM*DVVYALK@.R	2	0	81-92	s6_6EF.4744.4744.3.out	445.577	-0.69	3	2.49	0.1
1217	gi|4504317|ref|NP_003537.1|	105	17	68.93	K.TVTAMDVVYALK.R	2	0	81-92	s6_6EF.5908.5908.3.out	437.575	-0.25	3	4.26	0.29
1218	gi|4504317|ref|NP_003537.1|	105	17	68.93	K.TVTAMDVVYALK.R	2	0	81-92	ctl_1EF.5399.5399.3.out	437.575	-0.18	3	4.07	0.33
1219	gi|4504317|ref|NP_003537.1|	105	17	68.93	K.TVTAMDVVYALK.R	2	0	81-92	s6_3EF.5592.5592.3.out	437.575	-0.52	3	4.04	0.3
1220	gi|4504317|ref|NP_003537.1|	105	17	68.93	K.TVTAMDVVYALK.R	2	0	81-92	s6_6EF.5970.5970.3.out	437.575	0.28	3	3.64	0.26
1221	gi|4504317|ref|NP_003537.1|	105	17	68.93	K.TVTAMDVVYALK.R	2	0	81-92	s6_6EF.5934.5934.2.out	655.86	2.47	2	3.58	0.46	1417.86	1713.39
1222	gi|4504317|ref|NP_003537.1|	105	17	68.93	K.TVTAMDVVYALK.R	2	0	81-92	wt_5EF.5991.5991.2.out	655.859	0.38	2	3.55	0.4	63.6128	53.4658
1223	gi|4504317|ref|NP_003537.1|	105	17	68.93	K.TVTAMDVVYALK.R	2	0	81-92	ctl_1EF.5392.5392.2.out	655.858	0.41	2	3.36	0.45	978.051	788.732
1224	gi|4504317|ref|NP_003537.1|	105	17	68.93	K.TVTAMDVVYALK.R	2	0	81-92	s6_3EF.5590.5590.2.out	655.859	0.79	2	3.29	0.47	2068.69	1933.26
1225	gi|4504317|ref|NP_003537.1|	105	17	68.93	K.TVTAMDVVYALK.R	2	0	81-92	wt_2EF.5529.5529.2.out	655.858	0.35	2	3	0.44	45.8148	31.7548
1226	gi|4504317|ref|NP_003537.1|	105	17	68.93	K.TVTAMDVVYALK.R	2	0	81-92	s6_3EF.5654.5654.2.out	655.858	0.4	2	2.68	0.34
1227	gi|4504317|ref|NP_003537.1|	105	17	68.93	K.TVTAMDVVYALK.R	2	0	81-92	ctl_1AB.4818.4818.2.out	655.856	-1.06	2	1.95	0.14	6.21696	6.64895
1228	gi|4504317|ref|NP_003537.1|	105	17	68.93	R.DNIQGITK@PAIR#.R	2	0	25-36	s6_6EF.2992.2992.3.out	448.599	-0.56	3	3.59	0.3	525.478	711.173
1229	gi|4504317|ref|NP_003537.1|	105	17	68.93	R.DNIQGITK@PAIR#.R	2	0	25-36	s6_3EF.2716.2716.2.out	672.396	0.75	2	3.43	0.25	590.359	619.423
1230	gi|4504317|ref|NP_003537.1|	105	17	68.93	R.DNIQGITK@PAIR#.R	2	0	25-36	s6_6EF.2973.2973.2.out	672.395	0.47	2	3.14	0.23
1231	gi|4504317|ref|NP_003537.1|	105	17	68.93	R.DNIQGITK@PAIR#.R	2	0	25-36	s6_3EF.2751.2751.3.out	448.599	0.05	3	2.84	0.19	903.016	937.309
1232	gi|4504317|ref|NP_003537.1|	105	17	68.93	R.DNIQGITK@PAIR#.R	2	0	25-36	ctl_1EF.2629.2629.2.out	672.394	-0.63	2	2.61	0.29	190.488	135.972
1233	gi|4504317|ref|NP_003537.1|	105	17	68.93	K.RISGLIYEETR.G	2	0	46-56	s6_3EF.3634.3634.2.out	668.868	0.5	2	3.42	0.27	68.98	76.6285
1234	gi|4504317|ref|NP_003537.1|	105	17	68.93	R.DNIQGITKPAIR.R	2	0	25-36	ctl_1EF.2631.2631.2.out	663.385	0.78	2	3.37	0.18	158.032	113.158
1235	gi|4504317|ref|NP_003537.1|	105	17	68.93	R.DNIQGITKPAIR.R	2	0	25-36	s6_6EF.2976.2976.2.out	663.384	0.42	2	3.24	0.23
1236	gi|4504317|ref|NP_003537.1|	105	17	68.93	R.DNIQGITKPAIR.R	2	0	25-36	s6_6EF.2999.2999.3.out	442.592	-0.01	3	3.1	0.18	493.94	676.688
1237	gi|4504317|ref|NP_003537.1|	105	17	68.93	R.DNIQGITKPAIR.R	2	0	25-36	ctl_1EF.2627.2627.3.out	442.591	-0.75	3	2.88	0.16	213.821	180.217
1238	gi|4504317|ref|NP_003537.1|	105	17	68.93	R.DNIQGITKPAIR.R	2	0	25-36	s6_3EF.2710.2710.3.out	442.592	-0.91	3	2.75	0.09	903.016	937.309
1239	gi|4504317|ref|NP_003537.1|	105	17	68.93	R.DNIQGITKPAIR.R	2	0	25-36	s6_3EF.2711.2711.2.out	663.382	-1.09	2	2.49	0.21
1240	gi|4504317|ref|NP_003537.1|	105	17	68.93	K.TVTAM*DVVYALK.R	2	0	81-92	s6_6EF.4747.4747.3.out	442.906	-0.03	3	3.3	0.37
1241	gi|4504317|ref|NP_003537.1|	105	17	68.93	K.TVTAM*DVVYALK.R	2	0	81-92	s6_6EF.4823.4823.2.out	663.857	0.71	2	3.29	0.38	625.972	782.113
1242	gi|4504317|ref|NP_003537.1|	105	17	68.93	K.TVTAM*DVVYALK.R	2	0	81-92	s6_6EF.4754.4754.2.out	663.858	2.74	2	3.27	0.38
1243	gi|4504317|ref|NP_003537.1|	105	17	68.93	K.TVTAM*DVVYALK.R	2	0	81-92	s6_6EF.4816.4816.3.out	442.906	-0.57	3	3.22	0.38
1244	gi|4504317|ref|NP_003537.1|	105	17	68.93	K.TVTAM*DVVYALK.R	2	0	81-92	s6_3EF.4449.4449.3.out	442.907	-0.26	3	3.21	0.37
1245	gi|4504317|ref|NP_003537.1|	105	17	68.93	K.TVTAM*DVVYALK.R	2	0	81-92	s6_3EF.4434.4434.2.out	663.857	0.78	2	3.04	0.46
1246	gi|4504317|ref|NP_003537.1|	105	17	68.93	K.TVTAM*DVVYALK.R	2	0	81-92	s6_3EF.4504.4504.2.out	663.857	1.43	2	2.91	0.34	794.453	771.778
1247	gi|4504317|ref|NP_003537.1|	105	17	68.93	K.TVTAM*DVVYALK.R	2	0	81-92	ctl_1EF.4324.4324.3.out	442.907	-0.07	3	2.9	0.23
1248	gi|4504317|ref|NP_003537.1|	105	17	68.93	K.TVTAM*DVVYALK.R	2	0	81-92	s6_3EF.4518.4518.3.out	442.907	-0.03	3	2.86	0.24
1249	gi|4504317|ref|NP_003537.1|	105	17	68.93	K.TVTAM*DVVYALK.R	2	0	81-92	ctl_1EF.4334.4334.2.out	663.857	1.36	2	2.85	0.44	242.716	88.5873
1250	gi|4504317|ref|NP_003537.1|	105	17	68.93	K.TVTAM*DVVYALK.R	2	0	81-92	wt_2EF.4408.4408.2.out	663.856	0.43	2	2.34	0.27	14.0412	10.192
1251	gi|4504317|ref|NP_003537.1|	105	17	68.93	R.DAVTYTEHAK.R	2	0	69-78	s6_6EF.1855.1855.2.out	567.779	1.66	2	3.07	0.35	996.12	1247.03
1252	gi|4504317|ref|NP_003537.1|	105	17	68.93	R.DAVTYTEHAK.R	2	0	69-78	ctl_1EF.1570.1570.2.out	567.778	0.62	2	2.53	0.29	726.974	568.181
1253	gi|4504317|ref|NP_003537.1|	105	17	68.93	K.VFLENVIR#.D	2	0	61-68	s6_6EF.4970.4970.2.out	500.299	0.15	2	3	0.17	1122.21	1440.26
1254	gi|4504317|ref|NP_003537.1|	105	17	68.93	K.VFLENVIR#.D	2	0	61-68	wt_5EF.4997.4997.2.out	500.3	0.76	2	2.68	0.17	196.903	95.3997
1255	gi|4504317|ref|NP_003537.1|	105	17	68.93	K.VFLENVIR#.D	2	0	61-68	s6_3EF.4638.4638.2.out	500.299	0.71	2	2.55	0.18	2002.53	1928.5
1256	gi|4504317|ref|NP_003537.1|	105	17	68.93	R.DAVTYTEHAK@.R	2	0	69-78	s6_6EF.1848.1848.2.out	571.784	-0.04	2	2.94	0.28	837.68	1053.23
1257	gi|4504317|ref|NP_003537.1|	105	17	68.93	R.DAVTYTEHAK@.R	2	0	69-78	ctl_1EF.1571.1571.2.out	571.785	-0.11	2	2.93	0.27	726.974	568.181
1258	gi|4504317|ref|NP_003537.1|	105	17	68.93	K.VFLENVIR.D	2	0	61-68	s6_6EF.4973.4973.2.out	495.295	-0.01	2	2.67	0.17	1122.21	1440.26
1259	gi|4504317|ref|NP_003537.1|	105	17	68.93	K.VFLENVIR.D	2	0	61-68	s6_3EF.4633.4633.2.out	495.295	0.88	2	2.58	0.15	2002.53	1928.5
1260	gi|4504317|ref|NP_003537.1|	105	17	68.93	K.VFLENVIR.D	2	0	61-68	ctl_1EF.4503.4503.2.out	495.296	1.53	2	2.36	0.16	1257.6	1020.09
1261	gi|4504317|ref|NP_003537.1|	105	17	68.93	K.TVTAMDVVYALKR.Q	2	0	81-93	s6_3EF.5339.5339.3.out	489.608	-0.45	3	2.38	0.35	91.7212	84.3362
1262	gi|4504317|ref|NP_003537.1|	105	17	68.93	A.VTYTEHAK@.R	1	0	71-78	s6_6EF.1866.1866.2.out	478.753	1.56	2	2.22	0.2	23.0056	18.2286
1263	gi|4504317|ref|NP_003537.1|	105	17	68.93	R.DAVTYTEH.A	1	0	69-76	s6_6EF.1606.1606.2.out	468.211	0.32	2	1.97	0.22
1264	gi|4504317|ref|NP_003537.1|	105	17	68.93	M.SGR#GK@GGKGLGKGGAK@.R	1	0	40591	s6_6EF.6652.6652.2.out	720.951	10.25	2	1.6	0.02
1265	gi|4504303|ref|NP_003530.1|	105	17	68.93	R.K@TVTAMDVVYALK@.R	2	0	80-92	s6_3EF.5225.5225.2.out	727.922	1.06	2	4.48	0.36	167.048	173.136
1266	gi|4504303|ref|NP_003530.1|	105	17	68.93	R.K@TVTAMDVVYALK@.R	2	0	80-92	s6_6EF.5579.5579.2.out	727.92	0.49	2	4.45	0.46
1267	gi|4504303|ref|NP_003530.1|	105	17	68.93	R.K@TVTAMDVVYALK@.R	2	0	80-92	s6_6EF.5714.5714.3.out	485.616	-0.58	3	4.4	0.32
1268	gi|4504303|ref|NP_003530.1|	105	17	68.93	R.K@TVTAMDVVYALK@.R	2	0	80-92	s6_3EF.5220.5220.3.out	485.616	-0.7	3	4.02	0.3	211.109	208.886
1269	gi|4504303|ref|NP_003530.1|	105	17	68.93	R.K@TVTAMDVVYALK@.R	2	0	80-92	s6_6EF.5578.5578.3.out	485.616	-0.65	3	3.95	0.29	117.431	164.531
1270	gi|4504303|ref|NP_003530.1|	105	17	68.93	R.K@TVTAMDVVYALK@.R	2	0	80-92	ctl_1EF.5056.5056.3.out	485.616	-0.23	3	3.63	0.22	79.063	58.3648
1271	gi|4504303|ref|NP_003530.1|	105	17	68.93	R.K@TVTAMDVVYALK@.R	2	0	80-92	ctl_1EF.5066.5066.2.out	727.922	1.42	2	2.54	0.27
1272	gi|4504303|ref|NP_003530.1|	105	17	68.93	R.KTVTAMDVVYALK.R	2	0	80-92	s6_3EF.5221.5221.3.out	480.274	-0.46	3	4.5	0.33	211.109	208.886
1273	gi|4504303|ref|NP_003530.1|	105	17	68.93	R.KTVTAMDVVYALK.R	2	0	80-92	s6_6EF.5572.5572.3.out	480.273	-0.34	3	4.43	0.31	96.3758	142.242
1274	gi|4504303|ref|NP_003530.1|	105	17	68.93	R.KTVTAMDVVYALK.R	2	0	80-92	s6_3EF.5226.5226.2.out	719.908	1.32	2	4.31	0.4	167.048	173.136
1275	gi|4504303|ref|NP_003530.1|	105	17	68.93	R.KTVTAMDVVYALK.R	2	0	80-92	ctl_1EF.5057.5057.2.out	719.906	0.34	2	3.88	0.34
1276	gi|4504303|ref|NP_003530.1|	105	17	68.93	R.KTVTAMDVVYALK.R	2	0	80-92	ctl_1EF.5055.5055.3.out	480.273	-0.4	3	3.44	0.28	79.063	58.3648
1277	gi|4504303|ref|NP_003530.1|	105	17	68.93	R.ISGLIYEETR#.G	2	0	47-56	wt_2EF.3379.3379.2.out	595.823	1.81	2	4.27	0.33	109.81	60.719
1278	gi|4504303|ref|NP_003530.1|	105	17	68.93	R.ISGLIYEETR#.G	2	0	47-56	s6_6EF.3683.3683.2.out	595.822	0.61	2	4.03	0.34	1072.67	1371.95
1279	gi|4504303|ref|NP_003530.1|	105	17	68.93	R.ISGLIYEETR#.G	2	0	47-56	ctl_1EF.3310.3310.2.out	595.821	0.12	2	4	0.32	1263.78	969.555
1280	gi|4504303|ref|NP_003530.1|	105	17	68.93	R.ISGLIYEETR#.G	2	0	47-56	s6_3EF.3471.3471.2.out	595.822	0.26	2	3.99	0.31	2207.69	2166.93
1281	gi|4504303|ref|NP_003530.1|	105	17	68.93	R.ISGLIYEETR#.G	2	0	47-56	s6_3EF.3397.3397.2.out	595.821	-0.2	2	3.99	0.3
1282	gi|4504303|ref|NP_003530.1|	105	17	68.93	R.ISGLIYEETR#.G	2	0	47-56	ctl_4EF.3505.3505.2.out	595.821	0.35	2	3.86	0.39	29.319	32.0029
1283	gi|4504303|ref|NP_003530.1|	105	17	68.93	R.ISGLIYEETR#.G	2	0	47-56	s6_3AB.2822.2822.2.out	595.821	0.21	2	3.49	0.25	8.00838	27.2905
1284	gi|4504303|ref|NP_003530.1|	105	17	68.93	R.ISGLIYEETR#.G	2	0	47-56	ctl_1AB.2937.2937.2.out	595.82	0.09	2	3.46	0.24	15.2035	24.4763
1285	gi|4504303|ref|NP_003530.1|	105	17	68.93	R.ISGLIYEETR#.G	2	0	47-56	ctl_4AB.2999.2999.2.out	595.821	0.26	2	2.77	0.16	11.6358	41.8733
1286	gi|4504303|ref|NP_003530.1|	105	17	68.93	R.ISGLIYEETR.G	2	0	47-56	s6_6EF.3685.3685.2.out	590.818	0.54	2	3.94	0.33	1072.67	1371.95
1287	gi|4504303|ref|NP_003530.1|	105	17	68.93	R.ISGLIYEETR.G	2	0	47-56	wt_5EF.3657.3657.2.out	590.817	0.39	2	3.8	0.34	36.7459	27.4895
1288	gi|4504303|ref|NP_003530.1|	105	17	68.93	R.ISGLIYEETR.G	2	0	47-56	s6_3EF.3399.3399.2.out	590.818	0.84	2	3.6	0.32	1337.36	1316.2
1289	gi|4504303|ref|NP_003530.1|	105	17	68.93	R.ISGLIYEETR.G	2	0	47-56	s6_3EF.3476.3476.2.out	590.818	0.41	2	3.58	0.32	2207.69	2166.93
1290	gi|4504303|ref|NP_003530.1|	105	17	68.93	R.ISGLIYEETR.G	2	0	47-56	ctl_1EF.3296.3296.2.out	590.817	0.11	2	3.5	0.35	1263.78	969.555
1291	gi|4504303|ref|NP_003530.1|	105	17	68.93	R.ISGLIYEETR.G	2	0	47-56	wt_2EF.3373.3373.2.out	590.818	1.04	2	3.43	0.33	109.81	60.719
1292	gi|4504303|ref|NP_003530.1|	105	17	68.93	R.ISGLIYEETR.G	2	0	47-56	ctl_4EF.3506.3506.2.out	590.816	-0.34	2	3.42	0.33	29.319	32.0029
1293	gi|4504303|ref|NP_003530.1|	105	17	68.93	R.ISGLIYEETR.G	2	0	47-56	wt_2AB.2950.2950.2.out	590.816	-0.01	2	3.22	0.26	11.4511	22.8091
1294	gi|4504303|ref|NP_003530.1|	105	17	68.93	R.ISGLIYEETR.G	2	0	47-56	ctl_1AB.2943.2943.2.out	590.816	0.26	2	3	0.3	15.2035	24.4763
1295	gi|4504303|ref|NP_003530.1|	105	17	68.93	K.TVTAMDVVYALK@.R	2	0	81-92	ctl_1EF.5400.5400.3.out	440.246	-0.31	3	4.72	0.27
1296	gi|4504303|ref|NP_003530.1|	105	17	68.93	K.TVTAMDVVYALK@.R	2	0	81-92	s6_6EF.5907.5907.3.out	440.247	-0.17	3	4.22	0.21
1297	gi|4504303|ref|NP_003530.1|	105	17	68.93	K.TVTAMDVVYALK@.R	2	0	81-92	s6_3EF.5591.5591.3.out	440.246	-0.51	3	4.12	0.21
1298	gi|4504303|ref|NP_003530.1|	105	17	68.93	K.TVTAMDVVYALK@.R	2	0	81-92	s6_6EF.5962.5962.2.out	659.866	1.45	2	3.8	0.46	1005.72	1214.3
1299	gi|4504303|ref|NP_003530.1|	105	17	68.93	K.TVTAMDVVYALK@.R	2	0	81-92	s6_6EF.5969.5969.3.out	440.246	0.06	3	3.79	0.18
1300	gi|4504303|ref|NP_003530.1|	105	17	68.93	K.TVTAMDVVYALK@.R	2	0	81-92	s6_6EF.5900.5900.2.out	659.866	0.51	2	3.73	0.41
1301	gi|4504303|ref|NP_003530.1|	105	17	68.93	K.TVTAMDVVYALK@.R	2	0	81-92	wt_5EF.5992.5992.2.out	659.865	0.32	2	3.69	0.44	63.6128	53.4658
1302	gi|4504303|ref|NP_003530.1|	105	17	68.93	K.TVTAMDVVYALK@.R	2	0	81-92	s6_3EF.5589.5589.2.out	659.866	0.51	2	3.49	0.33	2068.69	1933.26
1303	gi|4504303|ref|NP_003530.1|	105	17	68.93	K.TVTAMDVVYALK@.R	2	0	81-92	wt_2EF.5530.5530.2.out	659.866	1.46	2	3.48	0.37	45.8148	31.7548
1304	gi|4504303|ref|NP_003530.1|	105	17	68.93	K.TVTAMDVVYALK@.R	2	0	81-92	ctl_1EF.5391.5391.2.out	659.866	0.82	2	3.31	0.34	978.051	788.732
1305	gi|4504303|ref|NP_003530.1|	105	17	68.93	K.TVTAMDVVYALK@.R	2	0	81-92	ctl_4EF.5883.5883.2.out	659.864	-0.36	2	2.82	0.2	7.66634	9.24886
1306	gi|4504303|ref|NP_003530.1|	105	17	68.93	R.KTVTAM*DVVYALK.R	2	0	80-92	s6_3EF.4166.4166.2.out	727.902	-0.56	2	3.78	0.35
1307	gi|4504303|ref|NP_003530.1|	105	17	68.93	R.KTVTAM*DVVYALK.R	2	0	80-92	s6_3EF.4186.4186.3.out	485.605	-0.18	3	2.71	0.1	36.1448	37.6477
1308	gi|4504303|ref|NP_003530.1|	105	17	68.93	R.K@TVTAM*DVVYALK@.R	2	0	80-92	s6_3EF.4175.4175.2.out	735.917	-0.01	2	3.64	0.35
1309	gi|4504303|ref|NP_003530.1|	105	17	68.93	R.K@TVTAM*DVVYALK@.R	2	0	80-92	s6_6EF.4514.4514.2.out	735.917	-0.41	2	3.45	0.34
1310	gi|4504303|ref|NP_003530.1|	105	17	68.93	R.K@TVTAM*DVVYALK@.R	2	0	80-92	s6_6EF.4510.4510.3.out	490.947	-0.86	3	2.67	0.15	28.7127	36.8233
1311	gi|4504303|ref|NP_003530.1|	105	17	68.93	R.K@TVTAM*DVVYALK@.R	2	0	80-92	s6_3EF.4176.4176.3.out	490.947	-0.1	3	2.55	0.23	36.1448	37.6477
1312	gi|4504303|ref|NP_003530.1|	105	17	68.93	K.TVTAM*DVVYALK@.R	2	0	81-92	ctl_1EF.4376.4376.2.out	667.864	1.01	2	3.61	0.34	243.356	182.672
1313	gi|4504303|ref|NP_003530.1|	105	17	68.93	K.TVTAM*DVVYALK@.R	2	0	81-92	s6_3EF.4497.4497.2.out	667.863	0.54	2	3.61	0.36	658.437	667.292
1314	gi|4504303|ref|NP_003530.1|	105	17	68.93	K.TVTAM*DVVYALK@.R	2	0	81-92	s6_3EF.4444.4444.3.out	445.577	-1.17	3	3.41	0.2
1315	gi|4504303|ref|NP_003530.1|	105	17	68.93	K.TVTAM*DVVYALK@.R	2	0	81-92	ctl_1EF.4308.4308.2.out	667.863	0.64	2	3.26	0.31
1316	gi|4504303|ref|NP_003530.1|	105	17	68.93	K.TVTAM*DVVYALK@.R	2	0	81-92	s6_3EF.4512.4512.3.out	445.579	0.28	3	3.26	0.21
1317	gi|4504303|ref|NP_003530.1|	105	17	68.93	K.TVTAM*DVVYALK@.R	2	0	81-92	s6_6EF.4814.4814.3.out	445.578	-0.16	3	3.13	0.17
1318	gi|4504303|ref|NP_003530.1|	105	17	68.93	K.TVTAM*DVVYALK@.R	2	0	81-92	s6_3EF.4430.4430.2.out	667.863	0.5	2	3.02	0.36	794.453	771.778
1319	gi|4504303|ref|NP_003530.1|	105	17	68.93	K.TVTAM*DVVYALK@.R	2	0	81-92	s6_6EF.4845.4845.2.out	667.864	0.32	2	2.86	0.29
1320	gi|4504303|ref|NP_003530.1|	105	17	68.93	K.TVTAM*DVVYALK@.R	2	0	81-92	s6_6EF.4775.4775.2.out	667.867	3.38	2	2.84	0.23	488.567	598.769
1321	gi|4504303|ref|NP_003530.1|	105	17	68.93	K.TVTAM*DVVYALK@.R	2	0	81-92	s6_6EF.4744.4744.3.out	445.577	-0.69	3	2.49	0.1
1322	gi|4504303|ref|NP_003530.1|	105	17	68.93	K.TVTAMDVVYALK.R	2	0	81-92	s6_6EF.5908.5908.3.out	437.575	-0.25	3	4.26	0.29
1323	gi|4504303|ref|NP_003530.1|	105	17	68.93	K.TVTAMDVVYALK.R	2	0	81-92	ctl_1EF.5399.5399.3.out	437.575	-0.18	3	4.07	0.33
1324	gi|4504303|ref|NP_003530.1|	105	17	68.93	K.TVTAMDVVYALK.R	2	0	81-92	s6_3EF.5592.5592.3.out	437.575	-0.52	3	4.04	0.3
1325	gi|4504303|ref|NP_003530.1|	105	17	68.93	K.TVTAMDVVYALK.R	2	0	81-92	s6_6EF.5970.5970.3.out	437.575	0.28	3	3.64	0.26
1326	gi|4504303|ref|NP_003530.1|	105	17	68.93	K.TVTAMDVVYALK.R	2	0	81-92	s6_6EF.5934.5934.2.out	655.86	2.47	2	3.58	0.46	1417.86	1713.39
1327	gi|4504303|ref|NP_003530.1|	105	17	68.93	K.TVTAMDVVYALK.R	2	0	81-92	wt_5EF.5991.5991.2.out	655.859	0.38	2	3.55	0.4	63.6128	53.4658
1328	gi|4504303|ref|NP_003530.1|	105	17	68.93	K.TVTAMDVVYALK.R	2	0	81-92	ctl_1EF.5392.5392.2.out	655.858	0.41	2	3.36	0.45	978.051	788.732
1329	gi|4504303|ref|NP_003530.1|	105	17	68.93	K.TVTAMDVVYALK.R	2	0	81-92	s6_3EF.5590.5590.2.out	655.859	0.79	2	3.29	0.47	2068.69	1933.26
1330	gi|4504303|ref|NP_003530.1|	105	17	68.93	K.TVTAMDVVYALK.R	2	0	81-92	wt_2EF.5529.5529.2.out	655.858	0.35	2	3	0.44	45.8148	31.7548
1331	gi|4504303|ref|NP_003530.1|	105	17	68.93	K.TVTAMDVVYALK.R	2	0	81-92	s6_3EF.5654.5654.2.out	655.858	0.4	2	2.68	0.34
1332	gi|4504303|ref|NP_003530.1|	105	17	68.93	K.TVTAMDVVYALK.R	2	0	81-92	ctl_1AB.4818.4818.2.out	655.856	-1.06	2	1.95	0.14	6.21696	6.64895
1333	gi|4504303|ref|NP_003530.1|	105	17	68.93	R.DNIQGITK@PAIR#.R	2	0	25-36	s6_6EF.2992.2992.3.out	448.599	-0.56	3	3.59	0.3	525.478	711.173
1334	gi|4504303|ref|NP_003530.1|	105	17	68.93	R.DNIQGITK@PAIR#.R	2	0	25-36	s6_3EF.2716.2716.2.out	672.396	0.75	2	3.43	0.25	590.359	619.423
1335	gi|4504303|ref|NP_003530.1|	105	17	68.93	R.DNIQGITK@PAIR#.R	2	0	25-36	s6_6EF.2973.2973.2.out	672.395	0.47	2	3.14	0.23
1336	gi|4504303|ref|NP_003530.1|	105	17	68.93	R.DNIQGITK@PAIR#.R	2	0	25-36	s6_3EF.2751.2751.3.out	448.599	0.05	3	2.84	0.19	903.016	937.309
1337	gi|4504303|ref|NP_003530.1|	105	17	68.93	R.DNIQGITK@PAIR#.R	2	0	25-36	ctl_1EF.2629.2629.2.out	672.394	-0.63	2	2.61	0.29	190.488	135.972
1338	gi|4504303|ref|NP_003530.1|	105	17	68.93	K.RISGLIYEETR.G	2	0	46-56	s6_3EF.3634.3634.2.out	668.868	0.5	2	3.42	0.27	68.98	76.6285
1339	gi|4504303|ref|NP_003530.1|	105	17	68.93	R.DNIQGITKPAIR.R	2	0	25-36	ctl_1EF.2631.2631.2.out	663.385	0.78	2	3.37	0.18	158.032	113.158
1340	gi|4504303|ref|NP_003530.1|	105	17	68.93	R.DNIQGITKPAIR.R	2	0	25-36	s6_6EF.2976.2976.2.out	663.384	0.42	2	3.24	0.23
1341	gi|4504303|ref|NP_003530.1|	105	17	68.93	R.DNIQGITKPAIR.R	2	0	25-36	s6_6EF.2999.2999.3.out	442.592	-0.01	3	3.1	0.18	493.94	676.688
1342	gi|4504303|ref|NP_003530.1|	105	17	68.93	R.DNIQGITKPAIR.R	2	0	25-36	ctl_1EF.2627.2627.3.out	442.591	-0.75	3	2.88	0.16	213.821	180.217
1343	gi|4504303|ref|NP_003530.1|	105	17	68.93	R.DNIQGITKPAIR.R	2	0	25-36	s6_3EF.2710.2710.3.out	442.592	-0.91	3	2.75	0.09	903.016	937.309
1344	gi|4504303|ref|NP_003530.1|	105	17	68.93	R.DNIQGITKPAIR.R	2	0	25-36	s6_3EF.2711.2711.2.out	663.382	-1.09	2	2.49	0.21
1345	gi|4504303|ref|NP_003530.1|	105	17	68.93	K.TVTAM*DVVYALK.R	2	0	81-92	s6_6EF.4747.4747.3.out	442.906	-0.03	3	3.3	0.37
1346	gi|4504303|ref|NP_003530.1|	105	17	68.93	K.TVTAM*DVVYALK.R	2	0	81-92	s6_6EF.4823.4823.2.out	663.857	0.71	2	3.29	0.38	625.972	782.113
1347	gi|4504303|ref|NP_003530.1|	105	17	68.93	K.TVTAM*DVVYALK.R	2	0	81-92	s6_6EF.4754.4754.2.out	663.858	2.74	2	3.27	0.38
1348	gi|4504303|ref|NP_003530.1|	105	17	68.93	K.TVTAM*DVVYALK.R	2	0	81-92	s6_6EF.4816.4816.3.out	442.906	-0.57	3	3.22	0.38
1349	gi|4504303|ref|NP_003530.1|	105	17	68.93	K.TVTAM*DVVYALK.R	2	0	81-92	s6_3EF.4449.4449.3.out	442.907	-0.26	3	3.21	0.37
1350	gi|4504303|ref|NP_003530.1|	105	17	68.93	K.TVTAM*DVVYALK.R	2	0	81-92	s6_3EF.4434.4434.2.out	663.857	0.78	2	3.04	0.46
1351	gi|4504303|ref|NP_003530.1|	105	17	68.93	K.TVTAM*DVVYALK.R	2	0	81-92	s6_3EF.4504.4504.2.out	663.857	1.43	2	2.91	0.34	794.453	771.778
1352	gi|4504303|ref|NP_003530.1|	105	17	68.93	K.TVTAM*DVVYALK.R	2	0	81-92	ctl_1EF.4324.4324.3.out	442.907	-0.07	3	2.9	0.23
1353	gi|4504303|ref|NP_003530.1|	105	17	68.93	K.TVTAM*DVVYALK.R	2	0	81-92	s6_3EF.4518.4518.3.out	442.907	-0.03	3	2.86	0.24
1354	gi|4504303|ref|NP_003530.1|	105	17	68.93	K.TVTAM*DVVYALK.R	2	0	81-92	ctl_1EF.4334.4334.2.out	663.857	1.36	2	2.85	0.44	242.716	88.5873
1355	gi|4504303|ref|NP_003530.1|	105	17	68.93	K.TVTAM*DVVYALK.R	2	0	81-92	wt_2EF.4408.4408.2.out	663.856	0.43	2	2.34	0.27	14.0412	10.192
1356	gi|4504303|ref|NP_003530.1|	105	17	68.93	R.DAVTYTEHAK.R	2	0	69-78	s6_6EF.1855.1855.2.out	567.779	1.66	2	3.07	0.35	996.12	1247.03
1357	gi|4504303|ref|NP_003530.1|	105	17	68.93	R.DAVTYTEHAK.R	2	0	69-78	ctl_1EF.1570.1570.2.out	567.778	0.62	2	2.53	0.29	726.974	568.181
1358	gi|4504303|ref|NP_003530.1|	105	17	68.93	K.VFLENVIR#.D	2	0	61-68	s6_6EF.4970.4970.2.out	500.299	0.15	2	3	0.17	1122.21	1440.26
1359	gi|4504303|ref|NP_003530.1|	105	17	68.93	K.VFLENVIR#.D	2	0	61-68	wt_5EF.4997.4997.2.out	500.3	0.76	2	2.68	0.17	196.903	95.3997
1360	gi|4504303|ref|NP_003530.1|	105	17	68.93	K.VFLENVIR#.D	2	0	61-68	s6_3EF.4638.4638.2.out	500.299	0.71	2	2.55	0.18	2002.53	1928.5
1361	gi|4504303|ref|NP_003530.1|	105	17	68.93	R.DAVTYTEHAK@.R	2	0	69-78	s6_6EF.1848.1848.2.out	571.784	-0.04	2	2.94	0.28	837.68	1053.23
1362	gi|4504303|ref|NP_003530.1|	105	17	68.93	R.DAVTYTEHAK@.R	2	0	69-78	ctl_1EF.1571.1571.2.out	571.785	-0.11	2	2.93	0.27	726.974	568.181
1363	gi|4504303|ref|NP_003530.1|	105	17	68.93	K.VFLENVIR.D	2	0	61-68	s6_6EF.4973.4973.2.out	495.295	-0.01	2	2.67	0.17	1122.21	1440.26
1364	gi|4504303|ref|NP_003530.1|	105	17	68.93	K.VFLENVIR.D	2	0	61-68	s6_3EF.4633.4633.2.out	495.295	0.88	2	2.58	0.15	2002.53	1928.5
1365	gi|4504303|ref|NP_003530.1|	105	17	68.93	K.VFLENVIR.D	2	0	61-68	ctl_1EF.4503.4503.2.out	495.296	1.53	2	2.36	0.16	1257.6	1020.09
1366	gi|4504303|ref|NP_003530.1|	105	17	68.93	K.TVTAMDVVYALKR.Q	2	0	81-93	s6_3EF.5339.5339.3.out	489.608	-0.45	3	2.38	0.35	91.7212	84.3362
1367	gi|4504303|ref|NP_003530.1|	105	17	68.93	A.VTYTEHAK@.R	1	0	71-78	s6_6EF.1866.1866.2.out	478.753	1.56	2	2.22	0.2	23.0056	18.2286
1368	gi|4504303|ref|NP_003530.1|	105	17	68.93	R.DAVTYTEH.A	1	0	69-76	s6_6EF.1606.1606.2.out	468.211	0.32	2	1.97	0.22
1369	gi|4504303|ref|NP_003530.1|	105	17	68.93	M.SGR#GK@GGKGLGKGGAK@.R	1	0	40591	s6_6EF.6652.6652.2.out	720.951	10.25	2	1.6	0.02
1370	gi|4504311|ref|NP_003534.1|	105	17	68.93	R.K@TVTAMDVVYALK@.R	2	0	80-92	s6_3EF.5225.5225.2.out	727.922	1.06	2	4.48	0.36	167.048	173.136
1371	gi|4504311|ref|NP_003534.1|	105	17	68.93	R.K@TVTAMDVVYALK@.R	2	0	80-92	s6_6EF.5579.5579.2.out	727.92	0.49	2	4.45	0.46
1372	gi|4504311|ref|NP_003534.1|	105	17	68.93	R.K@TVTAMDVVYALK@.R	2	0	80-92	s6_6EF.5714.5714.3.out	485.616	-0.58	3	4.4	0.32
1373	gi|4504311|ref|NP_003534.1|	105	17	68.93	R.K@TVTAMDVVYALK@.R	2	0	80-92	s6_3EF.5220.5220.3.out	485.616	-0.7	3	4.02	0.3	211.109	208.886
1374	gi|4504311|ref|NP_003534.1|	105	17	68.93	R.K@TVTAMDVVYALK@.R	2	0	80-92	s6_6EF.5578.5578.3.out	485.616	-0.65	3	3.95	0.29	117.431	164.531
1375	gi|4504311|ref|NP_003534.1|	105	17	68.93	R.K@TVTAMDVVYALK@.R	2	0	80-92	ctl_1EF.5056.5056.3.out	485.616	-0.23	3	3.63	0.22	79.063	58.3648
1376	gi|4504311|ref|NP_003534.1|	105	17	68.93	R.K@TVTAMDVVYALK@.R	2	0	80-92	ctl_1EF.5066.5066.2.out	727.922	1.42	2	2.54	0.27
1377	gi|4504311|ref|NP_003534.1|	105	17	68.93	R.KTVTAMDVVYALK.R	2	0	80-92	s6_3EF.5221.5221.3.out	480.274	-0.46	3	4.5	0.33	211.109	208.886
1378	gi|4504311|ref|NP_003534.1|	105	17	68.93	R.KTVTAMDVVYALK.R	2	0	80-92	s6_6EF.5572.5572.3.out	480.273	-0.34	3	4.43	0.31	96.3758	142.242
1379	gi|4504311|ref|NP_003534.1|	105	17	68.93	R.KTVTAMDVVYALK.R	2	0	80-92	s6_3EF.5226.5226.2.out	719.908	1.32	2	4.31	0.4	167.048	173.136
1380	gi|4504311|ref|NP_003534.1|	105	17	68.93	R.KTVTAMDVVYALK.R	2	0	80-92	ctl_1EF.5057.5057.2.out	719.906	0.34	2	3.88	0.34
1381	gi|4504311|ref|NP_003534.1|	105	17	68.93	R.KTVTAMDVVYALK.R	2	0	80-92	ctl_1EF.5055.5055.3.out	480.273	-0.4	3	3.44	0.28	79.063	58.3648
1382	gi|4504311|ref|NP_003534.1|	105	17	68.93	R.ISGLIYEETR#.G	2	0	47-56	wt_2EF.3379.3379.2.out	595.823	1.81	2	4.27	0.33	109.81	60.719
1383	gi|4504311|ref|NP_003534.1|	105	17	68.93	R.ISGLIYEETR#.G	2	0	47-56	s6_6EF.3683.3683.2.out	595.822	0.61	2	4.03	0.34	1072.67	1371.95
1384	gi|4504311|ref|NP_003534.1|	105	17	68.93	R.ISGLIYEETR#.G	2	0	47-56	ctl_1EF.3310.3310.2.out	595.821	0.12	2	4	0.32	1263.78	969.555
1385	gi|4504311|ref|NP_003534.1|	105	17	68.93	R.ISGLIYEETR#.G	2	0	47-56	s6_3EF.3471.3471.2.out	595.822	0.26	2	3.99	0.31	2207.69	2166.93
1386	gi|4504311|ref|NP_003534.1|	105	17	68.93	R.ISGLIYEETR#.G	2	0	47-56	s6_3EF.3397.3397.2.out	595.821	-0.2	2	3.99	0.3
1387	gi|4504311|ref|NP_003534.1|	105	17	68.93	R.ISGLIYEETR#.G	2	0	47-56	ctl_4EF.3505.3505.2.out	595.821	0.35	2	3.86	0.39	29.319	32.0029
1388	gi|4504311|ref|NP_003534.1|	105	17	68.93	R.ISGLIYEETR#.G	2	0	47-56	s6_3AB.2822.2822.2.out	595.821	0.21	2	3.49	0.25	8.00838	27.2905
1389	gi|4504311|ref|NP_003534.1|	105	17	68.93	R.ISGLIYEETR#.G	2	0	47-56	ctl_1AB.2937.2937.2.out	595.82	0.09	2	3.46	0.24	15.2035	24.4763
1390	gi|4504311|ref|NP_003534.1|	105	17	68.93	R.ISGLIYEETR#.G	2	0	47-56	ctl_4AB.2999.2999.2.out	595.821	0.26	2	2.77	0.16	11.6358	41.8733
1391	gi|4504311|ref|NP_003534.1|	105	17	68.93	R.ISGLIYEETR.G	2	0	47-56	s6_6EF.3685.3685.2.out	590.818	0.54	2	3.94	0.33	1072.67	1371.95
1392	gi|4504311|ref|NP_003534.1|	105	17	68.93	R.ISGLIYEETR.G	2	0	47-56	wt_5EF.3657.3657.2.out	590.817	0.39	2	3.8	0.34	36.7459	27.4895
1393	gi|4504311|ref|NP_003534.1|	105	17	68.93	R.ISGLIYEETR.G	2	0	47-56	s6_3EF.3399.3399.2.out	590.818	0.84	2	3.6	0.32	1337.36	1316.2
1394	gi|4504311|ref|NP_003534.1|	105	17	68.93	R.ISGLIYEETR.G	2	0	47-56	s6_3EF.3476.3476.2.out	590.818	0.41	2	3.58	0.32	2207.69	2166.93
1395	gi|4504311|ref|NP_003534.1|	105	17	68.93	R.ISGLIYEETR.G	2	0	47-56	ctl_1EF.3296.3296.2.out	590.817	0.11	2	3.5	0.35	1263.78	969.555
1396	gi|4504311|ref|NP_003534.1|	105	17	68.93	R.ISGLIYEETR.G	2	0	47-56	wt_2EF.3373.3373.2.out	590.818	1.04	2	3.43	0.33	109.81	60.719
1397	gi|4504311|ref|NP_003534.1|	105	17	68.93	R.ISGLIYEETR.G	2	0	47-56	ctl_4EF.3506.3506.2.out	590.816	-0.34	2	3.42	0.33	29.319	32.0029
1398	gi|4504311|ref|NP_003534.1|	105	17	68.93	R.ISGLIYEETR.G	2	0	47-56	wt_2AB.2950.2950.2.out	590.816	-0.01	2	3.22	0.26	11.4511	22.8091
1399	gi|4504311|ref|NP_003534.1|	105	17	68.93	R.ISGLIYEETR.G	2	0	47-56	ctl_1AB.2943.2943.2.out	590.816	0.26	2	3	0.3	15.2035	24.4763
1400	gi|4504311|ref|NP_003534.1|	105	17	68.93	K.TVTAMDVVYALK@.R	2	0	81-92	ctl_1EF.5400.5400.3.out	440.246	-0.31	3	4.72	0.27
1401	gi|4504311|ref|NP_003534.1|	105	17	68.93	K.TVTAMDVVYALK@.R	2	0	81-92	s6_6EF.5907.5907.3.out	440.247	-0.17	3	4.22	0.21
1402	gi|4504311|ref|NP_003534.1|	105	17	68.93	K.TVTAMDVVYALK@.R	2	0	81-92	s6_3EF.5591.5591.3.out	440.246	-0.51	3	4.12	0.21
1403	gi|4504311|ref|NP_003534.1|	105	17	68.93	K.TVTAMDVVYALK@.R	2	0	81-92	s6_6EF.5962.5962.2.out	659.866	1.45	2	3.8	0.46	1005.72	1214.3
1404	gi|4504311|ref|NP_003534.1|	105	17	68.93	K.TVTAMDVVYALK@.R	2	0	81-92	s6_6EF.5969.5969.3.out	440.246	0.06	3	3.79	0.18
1405	gi|4504311|ref|NP_003534.1|	105	17	68.93	K.TVTAMDVVYALK@.R	2	0	81-92	s6_6EF.5900.5900.2.out	659.866	0.51	2	3.73	0.41
1406	gi|4504311|ref|NP_003534.1|	105	17	68.93	K.TVTAMDVVYALK@.R	2	0	81-92	wt_5EF.5992.5992.2.out	659.865	0.32	2	3.69	0.44	63.6128	53.4658
1407	gi|4504311|ref|NP_003534.1|	105	17	68.93	K.TVTAMDVVYALK@.R	2	0	81-92	s6_3EF.5589.5589.2.out	659.866	0.51	2	3.49	0.33	2068.69	1933.26
1408	gi|4504311|ref|NP_003534.1|	105	17	68.93	K.TVTAMDVVYALK@.R	2	0	81-92	wt_2EF.5530.5530.2.out	659.866	1.46	2	3.48	0.37	45.8148	31.7548
1409	gi|4504311|ref|NP_003534.1|	105	17	68.93	K.TVTAMDVVYALK@.R	2	0	81-92	ctl_1EF.5391.5391.2.out	659.866	0.82	2	3.31	0.34	978.051	788.732
1410	gi|4504311|ref|NP_003534.1|	105	17	68.93	K.TVTAMDVVYALK@.R	2	0	81-92	ctl_4EF.5883.5883.2.out	659.864	-0.36	2	2.82	0.2	7.66634	9.24886
1411	gi|4504311|ref|NP_003534.1|	105	17	68.93	R.KTVTAM*DVVYALK.R	2	0	80-92	s6_3EF.4166.4166.2.out	727.902	-0.56	2	3.78	0.35
1412	gi|4504311|ref|NP_003534.1|	105	17	68.93	R.KTVTAM*DVVYALK.R	2	0	80-92	s6_3EF.4186.4186.3.out	485.605	-0.18	3	2.71	0.1	36.1448	37.6477
1413	gi|4504311|ref|NP_003534.1|	105	17	68.93	R.K@TVTAM*DVVYALK@.R	2	0	80-92	s6_3EF.4175.4175.2.out	735.917	-0.01	2	3.64	0.35
1414	gi|4504311|ref|NP_003534.1|	105	17	68.93	R.K@TVTAM*DVVYALK@.R	2	0	80-92	s6_6EF.4514.4514.2.out	735.917	-0.41	2	3.45	0.34
1415	gi|4504311|ref|NP_003534.1|	105	17	68.93	R.K@TVTAM*DVVYALK@.R	2	0	80-92	s6_6EF.4510.4510.3.out	490.947	-0.86	3	2.67	0.15	28.7127	36.8233
1416	gi|4504311|ref|NP_003534.1|	105	17	68.93	R.K@TVTAM*DVVYALK@.R	2	0	80-92	s6_3EF.4176.4176.3.out	490.947	-0.1	3	2.55	0.23	36.1448	37.6477
1417	gi|4504311|ref|NP_003534.1|	105	17	68.93	K.TVTAM*DVVYALK@.R	2	0	81-92	ctl_1EF.4376.4376.2.out	667.864	1.01	2	3.61	0.34	243.356	182.672
1418	gi|4504311|ref|NP_003534.1|	105	17	68.93	K.TVTAM*DVVYALK@.R	2	0	81-92	s6_3EF.4497.4497.2.out	667.863	0.54	2	3.61	0.36	658.437	667.292
1419	gi|4504311|ref|NP_003534.1|	105	17	68.93	K.TVTAM*DVVYALK@.R	2	0	81-92	s6_3EF.4444.4444.3.out	445.577	-1.17	3	3.41	0.2
1420	gi|4504311|ref|NP_003534.1|	105	17	68.93	K.TVTAM*DVVYALK@.R	2	0	81-92	ctl_1EF.4308.4308.2.out	667.863	0.64	2	3.26	0.31
1421	gi|4504311|ref|NP_003534.1|	105	17	68.93	K.TVTAM*DVVYALK@.R	2	0	81-92	s6_3EF.4512.4512.3.out	445.579	0.28	3	3.26	0.21
1422	gi|4504311|ref|NP_003534.1|	105	17	68.93	K.TVTAM*DVVYALK@.R	2	0	81-92	s6_6EF.4814.4814.3.out	445.578	-0.16	3	3.13	0.17
1423	gi|4504311|ref|NP_003534.1|	105	17	68.93	K.TVTAM*DVVYALK@.R	2	0	81-92	s6_3EF.4430.4430.2.out	667.863	0.5	2	3.02	0.36	794.453	771.778
1424	gi|4504311|ref|NP_003534.1|	105	17	68.93	K.TVTAM*DVVYALK@.R	2	0	81-92	s6_6EF.4845.4845.2.out	667.864	0.32	2	2.86	0.29
1425	gi|4504311|ref|NP_003534.1|	105	17	68.93	K.TVTAM*DVVYALK@.R	2	0	81-92	s6_6EF.4775.4775.2.out	667.867	3.38	2	2.84	0.23	488.567	598.769
1426	gi|4504311|ref|NP_003534.1|	105	17	68.93	K.TVTAM*DVVYALK@.R	2	0	81-92	s6_6EF.4744.4744.3.out	445.577	-0.69	3	2.49	0.1
1427	gi|4504311|ref|NP_003534.1|	105	17	68.93	K.TVTAMDVVYALK.R	2	0	81-92	s6_6EF.5908.5908.3.out	437.575	-0.25	3	4.26	0.29
1428	gi|4504311|ref|NP_003534.1|	105	17	68.93	K.TVTAMDVVYALK.R	2	0	81-92	ctl_1EF.5399.5399.3.out	437.575	-0.18	3	4.07	0.33
1429	gi|4504311|ref|NP_003534.1|	105	17	68.93	K.TVTAMDVVYALK.R	2	0	81-92	s6_3EF.5592.5592.3.out	437.575	-0.52	3	4.04	0.3
1430	gi|4504311|ref|NP_003534.1|	105	17	68.93	K.TVTAMDVVYALK.R	2	0	81-92	s6_6EF.5970.5970.3.out	437.575	0.28	3	3.64	0.26
1431	gi|4504311|ref|NP_003534.1|	105	17	68.93	K.TVTAMDVVYALK.R	2	0	81-92	s6_6EF.5934.5934.2.out	655.86	2.47	2	3.58	0.46	1417.86	1713.39
1432	gi|4504311|ref|NP_003534.1|	105	17	68.93	K.TVTAMDVVYALK.R	2	0	81-92	wt_5EF.5991.5991.2.out	655.859	0.38	2	3.55	0.4	63.6128	53.4658
1433	gi|4504311|ref|NP_003534.1|	105	17	68.93	K.TVTAMDVVYALK.R	2	0	81-92	ctl_1EF.5392.5392.2.out	655.858	0.41	2	3.36	0.45	978.051	788.732
1434	gi|4504311|ref|NP_003534.1|	105	17	68.93	K.TVTAMDVVYALK.R	2	0	81-92	s6_3EF.5590.5590.2.out	655.859	0.79	2	3.29	0.47	2068.69	1933.26
1435	gi|4504311|ref|NP_003534.1|	105	17	68.93	K.TVTAMDVVYALK.R	2	0	81-92	wt_2EF.5529.5529.2.out	655.858	0.35	2	3	0.44	45.8148	31.7548
1436	gi|4504311|ref|NP_003534.1|	105	17	68.93	K.TVTAMDVVYALK.R	2	0	81-92	s6_3EF.5654.5654.2.out	655.858	0.4	2	2.68	0.34
1437	gi|4504311|ref|NP_003534.1|	105	17	68.93	K.TVTAMDVVYALK.R	2	0	81-92	ctl_1AB.4818.4818.2.out	655.856	-1.06	2	1.95	0.14	6.21696	6.64895
1438	gi|4504311|ref|NP_003534.1|	105	17	68.93	R.DNIQGITK@PAIR#.R	2	0	25-36	s6_6EF.2992.2992.3.out	448.599	-0.56	3	3.59	0.3	525.478	711.173
1439	gi|4504311|ref|NP_003534.1|	105	17	68.93	R.DNIQGITK@PAIR#.R	2	0	25-36	s6_3EF.2716.2716.2.out	672.396	0.75	2	3.43	0.25	590.359	619.423
1440	gi|4504311|ref|NP_003534.1|	105	17	68.93	R.DNIQGITK@PAIR#.R	2	0	25-36	s6_6EF.2973.2973.2.out	672.395	0.47	2	3.14	0.23
1441	gi|4504311|ref|NP_003534.1|	105	17	68.93	R.DNIQGITK@PAIR#.R	2	0	25-36	s6_3EF.2751.2751.3.out	448.599	0.05	3	2.84	0.19	903.016	937.309
1442	gi|4504311|ref|NP_003534.1|	105	17	68.93	R.DNIQGITK@PAIR#.R	2	0	25-36	ctl_1EF.2629.2629.2.out	672.394	-0.63	2	2.61	0.29	190.488	135.972
1443	gi|4504311|ref|NP_003534.1|	105	17	68.93	K.RISGLIYEETR.G	2	0	46-56	s6_3EF.3634.3634.2.out	668.868	0.5	2	3.42	0.27	68.98	76.6285
1444	gi|4504311|ref|NP_003534.1|	105	17	68.93	R.DNIQGITKPAIR.R	2	0	25-36	ctl_1EF.2631.2631.2.out	663.385	0.78	2	3.37	0.18	158.032	113.158
1445	gi|4504311|ref|NP_003534.1|	105	17	68.93	R.DNIQGITKPAIR.R	2	0	25-36	s6_6EF.2976.2976.2.out	663.384	0.42	2	3.24	0.23
1446	gi|4504311|ref|NP_003534.1|	105	17	68.93	R.DNIQGITKPAIR.R	2	0	25-36	s6_6EF.2999.2999.3.out	442.592	-0.01	3	3.1	0.18	493.94	676.688
1447	gi|4504311|ref|NP_003534.1|	105	17	68.93	R.DNIQGITKPAIR.R	2	0	25-36	ctl_1EF.2627.2627.3.out	442.591	-0.75	3	2.88	0.16	213.821	180.217
1448	gi|4504311|ref|NP_003534.1|	105	17	68.93	R.DNIQGITKPAIR.R	2	0	25-36	s6_3EF.2710.2710.3.out	442.592	-0.91	3	2.75	0.09	903.016	937.309
1449	gi|4504311|ref|NP_003534.1|	105	17	68.93	R.DNIQGITKPAIR.R	2	0	25-36	s6_3EF.2711.2711.2.out	663.382	-1.09	2	2.49	0.21
1450	gi|4504311|ref|NP_003534.1|	105	17	68.93	K.TVTAM*DVVYALK.R	2	0	81-92	s6_6EF.4747.4747.3.out	442.906	-0.03	3	3.3	0.37
1451	gi|4504311|ref|NP_003534.1|	105	17	68.93	K.TVTAM*DVVYALK.R	2	0	81-92	s6_6EF.4823.4823.2.out	663.857	0.71	2	3.29	0.38	625.972	782.113
1452	gi|4504311|ref|NP_003534.1|	105	17	68.93	K.TVTAM*DVVYALK.R	2	0	81-92	s6_6EF.4754.4754.2.out	663.858	2.74	2	3.27	0.38
1453	gi|4504311|ref|NP_003534.1|	105	17	68.93	K.TVTAM*DVVYALK.R	2	0	81-92	s6_6EF.4816.4816.3.out	442.906	-0.57	3	3.22	0.38
1454	gi|4504311|ref|NP_003534.1|	105	17	68.93	K.TVTAM*DVVYALK.R	2	0	81-92	s6_3EF.4449.4449.3.out	442.907	-0.26	3	3.21	0.37
1455	gi|4504311|ref|NP_003534.1|	105	17	68.93	K.TVTAM*DVVYALK.R	2	0	81-92	s6_3EF.4434.4434.2.out	663.857	0.78	2	3.04	0.46
1456	gi|4504311|ref|NP_003534.1|	105	17	68.93	K.TVTAM*DVVYALK.R	2	0	81-92	s6_3EF.4504.4504.2.out	663.857	1.43	2	2.91	0.34	794.453	771.778
1457	gi|4504311|ref|NP_003534.1|	105	17	68.93	K.TVTAM*DVVYALK.R	2	0	81-92	ctl_1EF.4324.4324.3.out	442.907	-0.07	3	2.9	0.23
1458	gi|4504311|ref|NP_003534.1|	105	17	68.93	K.TVTAM*DVVYALK.R	2	0	81-92	s6_3EF.4518.4518.3.out	442.907	-0.03	3	2.86	0.24
1459	gi|4504311|ref|NP_003534.1|	105	17	68.93	K.TVTAM*DVVYALK.R	2	0	81-92	ctl_1EF.4334.4334.2.out	663.857	1.36	2	2.85	0.44	242.716	88.5873
1460	gi|4504311|ref|NP_003534.1|	105	17	68.93	K.TVTAM*DVVYALK.R	2	0	81-92	wt_2EF.4408.4408.2.out	663.856	0.43	2	2.34	0.27	14.0412	10.192
1461	gi|4504311|ref|NP_003534.1|	105	17	68.93	R.DAVTYTEHAK.R	2	0	69-78	s6_6EF.1855.1855.2.out	567.779	1.66	2	3.07	0.35	996.12	1247.03
1462	gi|4504311|ref|NP_003534.1|	105	17	68.93	R.DAVTYTEHAK.R	2	0	69-78	ctl_1EF.1570.1570.2.out	567.778	0.62	2	2.53	0.29	726.974	568.181
1463	gi|4504311|ref|NP_003534.1|	105	17	68.93	K.VFLENVIR#.D	2	0	61-68	s6_6EF.4970.4970.2.out	500.299	0.15	2	3	0.17	1122.21	1440.26
1464	gi|4504311|ref|NP_003534.1|	105	17	68.93	K.VFLENVIR#.D	2	0	61-68	wt_5EF.4997.4997.2.out	500.3	0.76	2	2.68	0.17	196.903	95.3997
1465	gi|4504311|ref|NP_003534.1|	105	17	68.93	K.VFLENVIR#.D	2	0	61-68	s6_3EF.4638.4638.2.out	500.299	0.71	2	2.55	0.18	2002.53	1928.5
1466	gi|4504311|ref|NP_003534.1|	105	17	68.93	R.DAVTYTEHAK@.R	2	0	69-78	s6_6EF.1848.1848.2.out	571.784	-0.04	2	2.94	0.28	837.68	1053.23
1467	gi|4504311|ref|NP_003534.1|	105	17	68.93	R.DAVTYTEHAK@.R	2	0	69-78	ctl_1EF.1571.1571.2.out	571.785	-0.11	2	2.93	0.27	726.974	568.181
1468	gi|4504311|ref|NP_003534.1|	105	17	68.93	K.VFLENVIR.D	2	0	61-68	s6_6EF.4973.4973.2.out	495.295	-0.01	2	2.67	0.17	1122.21	1440.26
1469	gi|4504311|ref|NP_003534.1|	105	17	68.93	K.VFLENVIR.D	2	0	61-68	s6_3EF.4633.4633.2.out	495.295	0.88	2	2.58	0.15	2002.53	1928.5
1470	gi|4504311|ref|NP_003534.1|	105	17	68.93	K.VFLENVIR.D	2	0	61-68	ctl_1EF.4503.4503.2.out	495.296	1.53	2	2.36	0.16	1257.6	1020.09
1471	gi|4504311|ref|NP_003534.1|	105	17	68.93	K.TVTAMDVVYALKR.Q	2	0	81-93	s6_3EF.5339.5339.3.out	489.608	-0.45	3	2.38	0.35	91.7212	84.3362
1472	gi|4504311|ref|NP_003534.1|	105	17	68.93	A.VTYTEHAK@.R	1	0	71-78	s6_6EF.1866.1866.2.out	478.753	1.56	2	2.22	0.2	23.0056	18.2286
1473	gi|4504311|ref|NP_003534.1|	105	17	68.93	R.DAVTYTEH.A	1	0	69-76	s6_6EF.1606.1606.2.out	468.211	0.32	2	1.97	0.22
1474	gi|4504311|ref|NP_003534.1|	105	17	68.93	M.SGR#GK@GGKGLGKGGAK@.R	1	0	40591	s6_6EF.6652.6652.2.out	720.951	10.25	2	1.6	0.02
1475	gi|4504305|ref|NP_003531.1|	105	17	68.93	R.K@TVTAMDVVYALK@.R	2	0	80-92	s6_3EF.5225.5225.2.out	727.922	1.06	2	4.48	0.36	167.048	173.136
1476	gi|4504305|ref|NP_003531.1|	105	17	68.93	R.K@TVTAMDVVYALK@.R	2	0	80-92	s6_6EF.5579.5579.2.out	727.92	0.49	2	4.45	0.46
1477	gi|4504305|ref|NP_003531.1|	105	17	68.93	R.K@TVTAMDVVYALK@.R	2	0	80-92	s6_6EF.5714.5714.3.out	485.616	-0.58	3	4.4	0.32
1478	gi|4504305|ref|NP_003531.1|	105	17	68.93	R.K@TVTAMDVVYALK@.R	2	0	80-92	s6_3EF.5220.5220.3.out	485.616	-0.7	3	4.02	0.3	211.109	208.886
1479	gi|4504305|ref|NP_003531.1|	105	17	68.93	R.K@TVTAMDVVYALK@.R	2	0	80-92	s6_6EF.5578.5578.3.out	485.616	-0.65	3	3.95	0.29	117.431	164.531
1480	gi|4504305|ref|NP_003531.1|	105	17	68.93	R.K@TVTAMDVVYALK@.R	2	0	80-92	ctl_1EF.5056.5056.3.out	485.616	-0.23	3	3.63	0.22	79.063	58.3648
1481	gi|4504305|ref|NP_003531.1|	105	17	68.93	R.K@TVTAMDVVYALK@.R	2	0	80-92	ctl_1EF.5066.5066.2.out	727.922	1.42	2	2.54	0.27
1482	gi|4504305|ref|NP_003531.1|	105	17	68.93	R.KTVTAMDVVYALK.R	2	0	80-92	s6_3EF.5221.5221.3.out	480.274	-0.46	3	4.5	0.33	211.109	208.886
1483	gi|4504305|ref|NP_003531.1|	105	17	68.93	R.KTVTAMDVVYALK.R	2	0	80-92	s6_6EF.5572.5572.3.out	480.273	-0.34	3	4.43	0.31	96.3758	142.242
1484	gi|4504305|ref|NP_003531.1|	105	17	68.93	R.KTVTAMDVVYALK.R	2	0	80-92	s6_3EF.5226.5226.2.out	719.908	1.32	2	4.31	0.4	167.048	173.136
1485	gi|4504305|ref|NP_003531.1|	105	17	68.93	R.KTVTAMDVVYALK.R	2	0	80-92	ctl_1EF.5057.5057.2.out	719.906	0.34	2	3.88	0.34
1486	gi|4504305|ref|NP_003531.1|	105	17	68.93	R.KTVTAMDVVYALK.R	2	0	80-92	ctl_1EF.5055.5055.3.out	480.273	-0.4	3	3.44	0.28	79.063	58.3648
1487	gi|4504305|ref|NP_003531.1|	105	17	68.93	R.ISGLIYEETR#.G	2	0	47-56	wt_2EF.3379.3379.2.out	595.823	1.81	2	4.27	0.33	109.81	60.719
1488	gi|4504305|ref|NP_003531.1|	105	17	68.93	R.ISGLIYEETR#.G	2	0	47-56	s6_6EF.3683.3683.2.out	595.822	0.61	2	4.03	0.34	1072.67	1371.95
1489	gi|4504305|ref|NP_003531.1|	105	17	68.93	R.ISGLIYEETR#.G	2	0	47-56	ctl_1EF.3310.3310.2.out	595.821	0.12	2	4	0.32	1263.78	969.555
1490	gi|4504305|ref|NP_003531.1|	105	17	68.93	R.ISGLIYEETR#.G	2	0	47-56	s6_3EF.3471.3471.2.out	595.822	0.26	2	3.99	0.31	2207.69	2166.93
1491	gi|4504305|ref|NP_003531.1|	105	17	68.93	R.ISGLIYEETR#.G	2	0	47-56	s6_3EF.3397.3397.2.out	595.821	-0.2	2	3.99	0.3
1492	gi|4504305|ref|NP_003531.1|	105	17	68.93	R.ISGLIYEETR#.G	2	0	47-56	ctl_4EF.3505.3505.2.out	595.821	0.35	2	3.86	0.39	29.319	32.0029
1493	gi|4504305|ref|NP_003531.1|	105	17	68.93	R.ISGLIYEETR#.G	2	0	47-56	s6_3AB.2822.2822.2.out	595.821	0.21	2	3.49	0.25	8.00838	27.2905
1494	gi|4504305|ref|NP_003531.1|	105	17	68.93	R.ISGLIYEETR#.G	2	0	47-56	ctl_1AB.2937.2937.2.out	595.82	0.09	2	3.46	0.24	15.2035	24.4763
1495	gi|4504305|ref|NP_003531.1|	105	17	68.93	R.ISGLIYEETR#.G	2	0	47-56	ctl_4AB.2999.2999.2.out	595.821	0.26	2	2.77	0.16	11.6358	41.8733
1496	gi|4504305|ref|NP_003531.1|	105	17	68.93	R.ISGLIYEETR.G	2	0	47-56	s6_6EF.3685.3685.2.out	590.818	0.54	2	3.94	0.33	1072.67	1371.95
1497	gi|4504305|ref|NP_003531.1|	105	17	68.93	R.ISGLIYEETR.G	2	0	47-56	wt_5EF.3657.3657.2.out	590.817	0.39	2	3.8	0.34	36.7459	27.4895
1498	gi|4504305|ref|NP_003531.1|	105	17	68.93	R.ISGLIYEETR.G	2	0	47-56	s6_3EF.3399.3399.2.out	590.818	0.84	2	3.6	0.32	1337.36	1316.2
1499	gi|4504305|ref|NP_003531.1|	105	17	68.93	R.ISGLIYEETR.G	2	0	47-56	s6_3EF.3476.3476.2.out	590.818	0.41	2	3.58	0.32	2207.69	2166.93
1500	gi|4504305|ref|NP_003531.1|	105	17	68.93	R.ISGLIYEETR.G	2	0	47-56	ctl_1EF.3296.3296.2.out	590.817	0.11	2	3.5	0.35	1263.78	969.555
1501	gi|4504305|ref|NP_003531.1|	105	17	68.93	R.ISGLIYEETR.G	2	0	47-56	wt_2EF.3373.3373.2.out	590.818	1.04	2	3.43	0.33	109.81	60.719
1502	gi|4504305|ref|NP_003531.1|	105	17	68.93	R.ISGLIYEETR.G	2	0	47-56	ctl_4EF.3506.3506.2.out	590.816	-0.34	2	3.42	0.33	29.319	32.0029
1503	gi|4504305|ref|NP_003531.1|	105	17	68.93	R.ISGLIYEETR.G	2	0	47-56	wt_2AB.2950.2950.2.out	590.816	-0.01	2	3.22	0.26	11.4511	22.8091
1504	gi|4504305|ref|NP_003531.1|	105	17	68.93	R.ISGLIYEETR.G	2	0	47-56	ctl_1AB.2943.2943.2.out	590.816	0.26	2	3	0.3	15.2035	24.4763
1505	gi|4504305|ref|NP_003531.1|	105	17	68.93	K.TVTAMDVVYALK@.R	2	0	81-92	ctl_1EF.5400.5400.3.out	440.246	-0.31	3	4.72	0.27
1506	gi|4504305|ref|NP_003531.1|	105	17	68.93	K.TVTAMDVVYALK@.R	2	0	81-92	s6_6EF.5907.5907.3.out	440.247	-0.17	3	4.22	0.21
1507	gi|4504305|ref|NP_003531.1|	105	17	68.93	K.TVTAMDVVYALK@.R	2	0	81-92	s6_3EF.5591.5591.3.out	440.246	-0.51	3	4.12	0.21
1508	gi|4504305|ref|NP_003531.1|	105	17	68.93	K.TVTAMDVVYALK@.R	2	0	81-92	s6_6EF.5962.5962.2.out	659.866	1.45	2	3.8	0.46	1005.72	1214.3
1509	gi|4504305|ref|NP_003531.1|	105	17	68.93	K.TVTAMDVVYALK@.R	2	0	81-92	s6_6EF.5969.5969.3.out	440.246	0.06	3	3.79	0.18
1510	gi|4504305|ref|NP_003531.1|	105	17	68.93	K.TVTAMDVVYALK@.R	2	0	81-92	s6_6EF.5900.5900.2.out	659.866	0.51	2	3.73	0.41
1511	gi|4504305|ref|NP_003531.1|	105	17	68.93	K.TVTAMDVVYALK@.R	2	0	81-92	wt_5EF.5992.5992.2.out	659.865	0.32	2	3.69	0.44	63.6128	53.4658
1512	gi|4504305|ref|NP_003531.1|	105	17	68.93	K.TVTAMDVVYALK@.R	2	0	81-92	s6_3EF.5589.5589.2.out	659.866	0.51	2	3.49	0.33	2068.69	1933.26
1513	gi|4504305|ref|NP_003531.1|	105	17	68.93	K.TVTAMDVVYALK@.R	2	0	81-92	wt_2EF.5530.5530.2.out	659.866	1.46	2	3.48	0.37	45.8148	31.7548
1514	gi|4504305|ref|NP_003531.1|	105	17	68.93	K.TVTAMDVVYALK@.R	2	0	81-92	ctl_1EF.5391.5391.2.out	659.866	0.82	2	3.31	0.34	978.051	788.732
1515	gi|4504305|ref|NP_003531.1|	105	17	68.93	K.TVTAMDVVYALK@.R	2	0	81-92	ctl_4EF.5883.5883.2.out	659.864	-0.36	2	2.82	0.2	7.66634	9.24886
1516	gi|4504305|ref|NP_003531.1|	105	17	68.93	R.KTVTAM*DVVYALK.R	2	0	80-92	s6_3EF.4166.4166.2.out	727.902	-0.56	2	3.78	0.35
1517	gi|4504305|ref|NP_003531.1|	105	17	68.93	R.KTVTAM*DVVYALK.R	2	0	80-92	s6_3EF.4186.4186.3.out	485.605	-0.18	3	2.71	0.1	36.1448	37.6477
1518	gi|4504305|ref|NP_003531.1|	105	17	68.93	R.K@TVTAM*DVVYALK@.R	2	0	80-92	s6_3EF.4175.4175.2.out	735.917	-0.01	2	3.64	0.35
1519	gi|4504305|ref|NP_003531.1|	105	17	68.93	R.K@TVTAM*DVVYALK@.R	2	0	80-92	s6_6EF.4514.4514.2.out	735.917	-0.41	2	3.45	0.34
1520	gi|4504305|ref|NP_003531.1|	105	17	68.93	R.K@TVTAM*DVVYALK@.R	2	0	80-92	s6_6EF.4510.4510.3.out	490.947	-0.86	3	2.67	0.15	28.7127	36.8233
1521	gi|4504305|ref|NP_003531.1|	105	17	68.93	R.K@TVTAM*DVVYALK@.R	2	0	80-92	s6_3EF.4176.4176.3.out	490.947	-0.1	3	2.55	0.23	36.1448	37.6477
1522	gi|4504305|ref|NP_003531.1|	105	17	68.93	K.TVTAM*DVVYALK@.R	2	0	81-92	ctl_1EF.4376.4376.2.out	667.864	1.01	2	3.61	0.34	243.356	182.672
1523	gi|4504305|ref|NP_003531.1|	105	17	68.93	K.TVTAM*DVVYALK@.R	2	0	81-92	s6_3EF.4497.4497.2.out	667.863	0.54	2	3.61	0.36	658.437	667.292
1524	gi|4504305|ref|NP_003531.1|	105	17	68.93	K.TVTAM*DVVYALK@.R	2	0	81-92	s6_3EF.4444.4444.3.out	445.577	-1.17	3	3.41	0.2
1525	gi|4504305|ref|NP_003531.1|	105	17	68.93	K.TVTAM*DVVYALK@.R	2	0	81-92	ctl_1EF.4308.4308.2.out	667.863	0.64	2	3.26	0.31
1526	gi|4504305|ref|NP_003531.1|	105	17	68.93	K.TVTAM*DVVYALK@.R	2	0	81-92	s6_3EF.4512.4512.3.out	445.579	0.28	3	3.26	0.21
1527	gi|4504305|ref|NP_003531.1|	105	17	68.93	K.TVTAM*DVVYALK@.R	2	0	81-92	s6_6EF.4814.4814.3.out	445.578	-0.16	3	3.13	0.17
1528	gi|4504305|ref|NP_003531.1|	105	17	68.93	K.TVTAM*DVVYALK@.R	2	0	81-92	s6_3EF.4430.4430.2.out	667.863	0.5	2	3.02	0.36	794.453	771.778
1529	gi|4504305|ref|NP_003531.1|	105	17	68.93	K.TVTAM*DVVYALK@.R	2	0	81-92	s6_6EF.4845.4845.2.out	667.864	0.32	2	2.86	0.29
1530	gi|4504305|ref|NP_003531.1|	105	17	68.93	K.TVTAM*DVVYALK@.R	2	0	81-92	s6_6EF.4775.4775.2.out	667.867	3.38	2	2.84	0.23	488.567	598.769
1531	gi|4504305|ref|NP_003531.1|	105	17	68.93	K.TVTAM*DVVYALK@.R	2	0	81-92	s6_6EF.4744.4744.3.out	445.577	-0.69	3	2.49	0.1
1532	gi|4504305|ref|NP_003531.1|	105	17	68.93	K.TVTAMDVVYALK.R	2	0	81-92	s6_6EF.5908.5908.3.out	437.575	-0.25	3	4.26	0.29
1533	gi|4504305|ref|NP_003531.1|	105	17	68.93	K.TVTAMDVVYALK.R	2	0	81-92	ctl_1EF.5399.5399.3.out	437.575	-0.18	3	4.07	0.33
1534	gi|4504305|ref|NP_003531.1|	105	17	68.93	K.TVTAMDVVYALK.R	2	0	81-92	s6_3EF.5592.5592.3.out	437.575	-0.52	3	4.04	0.3
1535	gi|4504305|ref|NP_003531.1|	105	17	68.93	K.TVTAMDVVYALK.R	2	0	81-92	s6_6EF.5970.5970.3.out	437.575	0.28	3	3.64	0.26
1536	gi|4504305|ref|NP_003531.1|	105	17	68.93	K.TVTAMDVVYALK.R	2	0	81-92	s6_6EF.5934.5934.2.out	655.86	2.47	2	3.58	0.46	1417.86	1713.39
1537	gi|4504305|ref|NP_003531.1|	105	17	68.93	K.TVTAMDVVYALK.R	2	0	81-92	wt_5EF.5991.5991.2.out	655.859	0.38	2	3.55	0.4	63.6128	53.4658
1538	gi|4504305|ref|NP_003531.1|	105	17	68.93	K.TVTAMDVVYALK.R	2	0	81-92	ctl_1EF.5392.5392.2.out	655.858	0.41	2	3.36	0.45	978.051	788.732
1539	gi|4504305|ref|NP_003531.1|	105	17	68.93	K.TVTAMDVVYALK.R	2	0	81-92	s6_3EF.5590.5590.2.out	655.859	0.79	2	3.29	0.47	2068.69	1933.26
1540	gi|4504305|ref|NP_003531.1|	105	17	68.93	K.TVTAMDVVYALK.R	2	0	81-92	wt_2EF.5529.5529.2.out	655.858	0.35	2	3	0.44	45.8148	31.7548
1541	gi|4504305|ref|NP_003531.1|	105	17	68.93	K.TVTAMDVVYALK.R	2	0	81-92	s6_3EF.5654.5654.2.out	655.858	0.4	2	2.68	0.34
1542	gi|4504305|ref|NP_003531.1|	105	17	68.93	K.TVTAMDVVYALK.R	2	0	81-92	ctl_1AB.4818.4818.2.out	655.856	-1.06	2	1.95	0.14	6.21696	6.64895
1543	gi|4504305|ref|NP_003531.1|	105	17	68.93	R.DNIQGITK@PAIR#.R	2	0	25-36	s6_6EF.2992.2992.3.out	448.599	-0.56	3	3.59	0.3	525.478	711.173
1544	gi|4504305|ref|NP_003531.1|	105	17	68.93	R.DNIQGITK@PAIR#.R	2	0	25-36	s6_3EF.2716.2716.2.out	672.396	0.75	2	3.43	0.25	590.359	619.423
1545	gi|4504305|ref|NP_003531.1|	105	17	68.93	R.DNIQGITK@PAIR#.R	2	0	25-36	s6_6EF.2973.2973.2.out	672.395	0.47	2	3.14	0.23
1546	gi|4504305|ref|NP_003531.1|	105	17	68.93	R.DNIQGITK@PAIR#.R	2	0	25-36	s6_3EF.2751.2751.3.out	448.599	0.05	3	2.84	0.19	903.016	937.309
1547	gi|4504305|ref|NP_003531.1|	105	17	68.93	R.DNIQGITK@PAIR#.R	2	0	25-36	ctl_1EF.2629.2629.2.out	672.394	-0.63	2	2.61	0.29	190.488	135.972
1548	gi|4504305|ref|NP_003531.1|	105	17	68.93	K.RISGLIYEETR.G	2	0	46-56	s6_3EF.3634.3634.2.out	668.868	0.5	2	3.42	0.27	68.98	76.6285
1549	gi|4504305|ref|NP_003531.1|	105	17	68.93	R.DNIQGITKPAIR.R	2	0	25-36	ctl_1EF.2631.2631.2.out	663.385	0.78	2	3.37	0.18	158.032	113.158
1550	gi|4504305|ref|NP_003531.1|	105	17	68.93	R.DNIQGITKPAIR.R	2	0	25-36	s6_6EF.2976.2976.2.out	663.384	0.42	2	3.24	0.23
1551	gi|4504305|ref|NP_003531.1|	105	17	68.93	R.DNIQGITKPAIR.R	2	0	25-36	s6_6EF.2999.2999.3.out	442.592	-0.01	3	3.1	0.18	493.94	676.688
1552	gi|4504305|ref|NP_003531.1|	105	17	68.93	R.DNIQGITKPAIR.R	2	0	25-36	ctl_1EF.2627.2627.3.out	442.591	-0.75	3	2.88	0.16	213.821	180.217
1553	gi|4504305|ref|NP_003531.1|	105	17	68.93	R.DNIQGITKPAIR.R	2	0	25-36	s6_3EF.2710.2710.3.out	442.592	-0.91	3	2.75	0.09	903.016	937.309
1554	gi|4504305|ref|NP_003531.1|	105	17	68.93	R.DNIQGITKPAIR.R	2	0	25-36	s6_3EF.2711.2711.2.out	663.382	-1.09	2	2.49	0.21
1555	gi|4504305|ref|NP_003531.1|	105	17	68.93	K.TVTAM*DVVYALK.R	2	0	81-92	s6_6EF.4747.4747.3.out	442.906	-0.03	3	3.3	0.37
1556	gi|4504305|ref|NP_003531.1|	105	17	68.93	K.TVTAM*DVVYALK.R	2	0	81-92	s6_6EF.4823.4823.2.out	663.857	0.71	2	3.29	0.38	625.972	782.113
1557	gi|4504305|ref|NP_003531.1|	105	17	68.93	K.TVTAM*DVVYALK.R	2	0	81-92	s6_6EF.4754.4754.2.out	663.858	2.74	2	3.27	0.38
1558	gi|4504305|ref|NP_003531.1|	105	17	68.93	K.TVTAM*DVVYALK.R	2	0	81-92	s6_6EF.4816.4816.3.out	442.906	-0.57	3	3.22	0.38
1559	gi|4504305|ref|NP_003531.1|	105	17	68.93	K.TVTAM*DVVYALK.R	2	0	81-92	s6_3EF.4449.4449.3.out	442.907	-0.26	3	3.21	0.37
1560	gi|4504305|ref|NP_003531.1|	105	17	68.93	K.TVTAM*DVVYALK.R	2	0	81-92	s6_3EF.4434.4434.2.out	663.857	0.78	2	3.04	0.46
1561	gi|4504305|ref|NP_003531.1|	105	17	68.93	K.TVTAM*DVVYALK.R	2	0	81-92	s6_3EF.4504.4504.2.out	663.857	1.43	2	2.91	0.34	794.453	771.778
1562	gi|4504305|ref|NP_003531.1|	105	17	68.93	K.TVTAM*DVVYALK.R	2	0	81-92	ctl_1EF.4324.4324.3.out	442.907	-0.07	3	2.9	0.23
1563	gi|4504305|ref|NP_003531.1|	105	17	68.93	K.TVTAM*DVVYALK.R	2	0	81-92	s6_3EF.4518.4518.3.out	442.907	-0.03	3	2.86	0.24
1564	gi|4504305|ref|NP_003531.1|	105	17	68.93	K.TVTAM*DVVYALK.R	2	0	81-92	ctl_1EF.4334.4334.2.out	663.857	1.36	2	2.85	0.44	242.716	88.5873
1565	gi|4504305|ref|NP_003531.1|	105	17	68.93	K.TVTAM*DVVYALK.R	2	0	81-92	wt_2EF.4408.4408.2.out	663.856	0.43	2	2.34	0.27	14.0412	10.192
1566	gi|4504305|ref|NP_003531.1|	105	17	68.93	R.DAVTYTEHAK.R	2	0	69-78	s6_6EF.1855.1855.2.out	567.779	1.66	2	3.07	0.35	996.12	1247.03
1567	gi|4504305|ref|NP_003531.1|	105	17	68.93	R.DAVTYTEHAK.R	2	0	69-78	ctl_1EF.1570.1570.2.out	567.778	0.62	2	2.53	0.29	726.974	568.181
1568	gi|4504305|ref|NP_003531.1|	105	17	68.93	K.VFLENVIR#.D	2	0	61-68	s6_6EF.4970.4970.2.out	500.299	0.15	2	3	0.17	1122.21	1440.26
1569	gi|4504305|ref|NP_003531.1|	105	17	68.93	K.VFLENVIR#.D	2	0	61-68	wt_5EF.4997.4997.2.out	500.3	0.76	2	2.68	0.17	196.903	95.3997
1570	gi|4504305|ref|NP_003531.1|	105	17	68.93	K.VFLENVIR#.D	2	0	61-68	s6_3EF.4638.4638.2.out	500.299	0.71	2	2.55	0.18	2002.53	1928.5
1571	gi|4504305|ref|NP_003531.1|	105	17	68.93	R.DAVTYTEHAK@.R	2	0	69-78	s6_6EF.1848.1848.2.out	571.784	-0.04	2	2.94	0.28	837.68	1053.23
1572	gi|4504305|ref|NP_003531.1|	105	17	68.93	R.DAVTYTEHAK@.R	2	0	69-78	ctl_1EF.1571.1571.2.out	571.785	-0.11	2	2.93	0.27	726.974	568.181
1573	gi|4504305|ref|NP_003531.1|	105	17	68.93	K.VFLENVIR.D	2	0	61-68	s6_6EF.4973.4973.2.out	495.295	-0.01	2	2.67	0.17	1122.21	1440.26
1574	gi|4504305|ref|NP_003531.1|	105	17	68.93	K.VFLENVIR.D	2	0	61-68	s6_3EF.4633.4633.2.out	495.295	0.88	2	2.58	0.15	2002.53	1928.5
1575	gi|4504305|ref|NP_003531.1|	105	17	68.93	K.VFLENVIR.D	2	0	61-68	ctl_1EF.4503.4503.2.out	495.296	1.53	2	2.36	0.16	1257.6	1020.09
1576	gi|4504305|ref|NP_003531.1|	105	17	68.93	K.TVTAMDVVYALKR.Q	2	0	81-93	s6_3EF.5339.5339.3.out	489.608	-0.45	3	2.38	0.35	91.7212	84.3362
1577	gi|4504305|ref|NP_003531.1|	105	17	68.93	A.VTYTEHAK@.R	1	0	71-78	s6_6EF.1866.1866.2.out	478.753	1.56	2	2.22	0.2	23.0056	18.2286
1578	gi|4504305|ref|NP_003531.1|	105	17	68.93	R.DAVTYTEH.A	1	0	69-76	s6_6EF.1606.1606.2.out	468.211	0.32	2	1.97	0.22
1579	gi|4504305|ref|NP_003531.1|	105	17	68.93	M.SGR#GK@GGKGLGKGGAK@.R	1	0	40591	s6_6EF.6652.6652.2.out	720.951	10.25	2	1.6	0.02
1580	gi|4504307|ref|NP_003532.1|	105	17	68.93	R.K@TVTAMDVVYALK@.R	2	0	80-92	s6_3EF.5225.5225.2.out	727.922	1.06	2	4.48	0.36	167.048	173.136
1581	gi|4504307|ref|NP_003532.1|	105	17	68.93	R.K@TVTAMDVVYALK@.R	2	0	80-92	s6_6EF.5579.5579.2.out	727.92	0.49	2	4.45	0.46
1582	gi|4504307|ref|NP_003532.1|	105	17	68.93	R.K@TVTAMDVVYALK@.R	2	0	80-92	s6_6EF.5714.5714.3.out	485.616	-0.58	3	4.4	0.32
1583	gi|4504307|ref|NP_003532.1|	105	17	68.93	R.K@TVTAMDVVYALK@.R	2	0	80-92	s6_3EF.5220.5220.3.out	485.616	-0.7	3	4.02	0.3	211.109	208.886
1584	gi|4504307|ref|NP_003532.1|	105	17	68.93	R.K@TVTAMDVVYALK@.R	2	0	80-92	s6_6EF.5578.5578.3.out	485.616	-0.65	3	3.95	0.29	117.431	164.531
1585	gi|4504307|ref|NP_003532.1|	105	17	68.93	R.K@TVTAMDVVYALK@.R	2	0	80-92	ctl_1EF.5056.5056.3.out	485.616	-0.23	3	3.63	0.22	79.063	58.3648
1586	gi|4504307|ref|NP_003532.1|	105	17	68.93	R.K@TVTAMDVVYALK@.R	2	0	80-92	ctl_1EF.5066.5066.2.out	727.922	1.42	2	2.54	0.27
1587	gi|4504307|ref|NP_003532.1|	105	17	68.93	R.KTVTAMDVVYALK.R	2	0	80-92	s6_3EF.5221.5221.3.out	480.274	-0.46	3	4.5	0.33	211.109	208.886
1588	gi|4504307|ref|NP_003532.1|	105	17	68.93	R.KTVTAMDVVYALK.R	2	0	80-92	s6_6EF.5572.5572.3.out	480.273	-0.34	3	4.43	0.31	96.3758	142.242
1589	gi|4504307|ref|NP_003532.1|	105	17	68.93	R.KTVTAMDVVYALK.R	2	0	80-92	s6_3EF.5226.5226.2.out	719.908	1.32	2	4.31	0.4	167.048	173.136
1590	gi|4504307|ref|NP_003532.1|	105	17	68.93	R.KTVTAMDVVYALK.R	2	0	80-92	ctl_1EF.5057.5057.2.out	719.906	0.34	2	3.88	0.34
1591	gi|4504307|ref|NP_003532.1|	105	17	68.93	R.KTVTAMDVVYALK.R	2	0	80-92	ctl_1EF.5055.5055.3.out	480.273	-0.4	3	3.44	0.28	79.063	58.3648
1592	gi|4504307|ref|NP_003532.1|	105	17	68.93	R.ISGLIYEETR#.G	2	0	47-56	wt_2EF.3379.3379.2.out	595.823	1.81	2	4.27	0.33	109.81	60.719
1593	gi|4504307|ref|NP_003532.1|	105	17	68.93	R.ISGLIYEETR#.G	2	0	47-56	s6_6EF.3683.3683.2.out	595.822	0.61	2	4.03	0.34	1072.67	1371.95
1594	gi|4504307|ref|NP_003532.1|	105	17	68.93	R.ISGLIYEETR#.G	2	0	47-56	ctl_1EF.3310.3310.2.out	595.821	0.12	2	4	0.32	1263.78	969.555
1595	gi|4504307|ref|NP_003532.1|	105	17	68.93	R.ISGLIYEETR#.G	2	0	47-56	s6_3EF.3471.3471.2.out	595.822	0.26	2	3.99	0.31	2207.69	2166.93
1596	gi|4504307|ref|NP_003532.1|	105	17	68.93	R.ISGLIYEETR#.G	2	0	47-56	s6_3EF.3397.3397.2.out	595.821	-0.2	2	3.99	0.3
1597	gi|4504307|ref|NP_003532.1|	105	17	68.93	R.ISGLIYEETR#.G	2	0	47-56	ctl_4EF.3505.3505.2.out	595.821	0.35	2	3.86	0.39	29.319	32.0029
1598	gi|4504307|ref|NP_003532.1|	105	17	68.93	R.ISGLIYEETR#.G	2	0	47-56	s6_3AB.2822.2822.2.out	595.821	0.21	2	3.49	0.25	8.00838	27.2905
1599	gi|4504307|ref|NP_003532.1|	105	17	68.93	R.ISGLIYEETR#.G	2	0	47-56	ctl_1AB.2937.2937.2.out	595.82	0.09	2	3.46	0.24	15.2035	24.4763
1600	gi|4504307|ref|NP_003532.1|	105	17	68.93	R.ISGLIYEETR#.G	2	0	47-56	ctl_4AB.2999.2999.2.out	595.821	0.26	2	2.77	0.16	11.6358	41.8733
1601	gi|4504307|ref|NP_003532.1|	105	17	68.93	R.ISGLIYEETR.G	2	0	47-56	s6_6EF.3685.3685.2.out	590.818	0.54	2	3.94	0.33	1072.67	1371.95
1602	gi|4504307|ref|NP_003532.1|	105	17	68.93	R.ISGLIYEETR.G	2	0	47-56	wt_5EF.3657.3657.2.out	590.817	0.39	2	3.8	0.34	36.7459	27.4895
1603	gi|4504307|ref|NP_003532.1|	105	17	68.93	R.ISGLIYEETR.G	2	0	47-56	s6_3EF.3399.3399.2.out	590.818	0.84	2	3.6	0.32	1337.36	1316.2
1604	gi|4504307|ref|NP_003532.1|	105	17	68.93	R.ISGLIYEETR.G	2	0	47-56	s6_3EF.3476.3476.2.out	590.818	0.41	2	3.58	0.32	2207.69	2166.93
1605	gi|4504307|ref|NP_003532.1|	105	17	68.93	R.ISGLIYEETR.G	2	0	47-56	ctl_1EF.3296.3296.2.out	590.817	0.11	2	3.5	0.35	1263.78	969.555
1606	gi|4504307|ref|NP_003532.1|	105	17	68.93	R.ISGLIYEETR.G	2	0	47-56	wt_2EF.3373.3373.2.out	590.818	1.04	2	3.43	0.33	109.81	60.719
1607	gi|4504307|ref|NP_003532.1|	105	17	68.93	R.ISGLIYEETR.G	2	0	47-56	ctl_4EF.3506.3506.2.out	590.816	-0.34	2	3.42	0.33	29.319	32.0029
1608	gi|4504307|ref|NP_003532.1|	105	17	68.93	R.ISGLIYEETR.G	2	0	47-56	wt_2AB.2950.2950.2.out	590.816	-0.01	2	3.22	0.26	11.4511	22.8091
1609	gi|4504307|ref|NP_003532.1|	105	17	68.93	R.ISGLIYEETR.G	2	0	47-56	ctl_1AB.2943.2943.2.out	590.816	0.26	2	3	0.3	15.2035	24.4763
1610	gi|4504307|ref|NP_003532.1|	105	17	68.93	K.TVTAMDVVYALK@.R	2	0	81-92	ctl_1EF.5400.5400.3.out	440.246	-0.31	3	4.72	0.27
1611	gi|4504307|ref|NP_003532.1|	105	17	68.93	K.TVTAMDVVYALK@.R	2	0	81-92	s6_6EF.5907.5907.3.out	440.247	-0.17	3	4.22	0.21
1612	gi|4504307|ref|NP_003532.1|	105	17	68.93	K.TVTAMDVVYALK@.R	2	0	81-92	s6_3EF.5591.5591.3.out	440.246	-0.51	3	4.12	0.21
1613	gi|4504307|ref|NP_003532.1|	105	17	68.93	K.TVTAMDVVYALK@.R	2	0	81-92	s6_6EF.5962.5962.2.out	659.866	1.45	2	3.8	0.46	1005.72	1214.3
1614	gi|4504307|ref|NP_003532.1|	105	17	68.93	K.TVTAMDVVYALK@.R	2	0	81-92	s6_6EF.5969.5969.3.out	440.246	0.06	3	3.79	0.18
1615	gi|4504307|ref|NP_003532.1|	105	17	68.93	K.TVTAMDVVYALK@.R	2	0	81-92	s6_6EF.5900.5900.2.out	659.866	0.51	2	3.73	0.41
1616	gi|4504307|ref|NP_003532.1|	105	17	68.93	K.TVTAMDVVYALK@.R	2	0	81-92	wt_5EF.5992.5992.2.out	659.865	0.32	2	3.69	0.44	63.6128	53.4658
1617	gi|4504307|ref|NP_003532.1|	105	17	68.93	K.TVTAMDVVYALK@.R	2	0	81-92	s6_3EF.5589.5589.2.out	659.866	0.51	2	3.49	0.33	2068.69	1933.26
1618	gi|4504307|ref|NP_003532.1|	105	17	68.93	K.TVTAMDVVYALK@.R	2	0	81-92	wt_2EF.5530.5530.2.out	659.866	1.46	2	3.48	0.37	45.8148	31.7548
1619	gi|4504307|ref|NP_003532.1|	105	17	68.93	K.TVTAMDVVYALK@.R	2	0	81-92	ctl_1EF.5391.5391.2.out	659.866	0.82	2	3.31	0.34	978.051	788.732
1620	gi|4504307|ref|NP_003532.1|	105	17	68.93	K.TVTAMDVVYALK@.R	2	0	81-92	ctl_4EF.5883.5883.2.out	659.864	-0.36	2	2.82	0.2	7.66634	9.24886
1621	gi|4504307|ref|NP_003532.1|	105	17	68.93	R.KTVTAM*DVVYALK.R	2	0	80-92	s6_3EF.4166.4166.2.out	727.902	-0.56	2	3.78	0.35
1622	gi|4504307|ref|NP_003532.1|	105	17	68.93	R.KTVTAM*DVVYALK.R	2	0	80-92	s6_3EF.4186.4186.3.out	485.605	-0.18	3	2.71	0.1	36.1448	37.6477
1623	gi|4504307|ref|NP_003532.1|	105	17	68.93	R.K@TVTAM*DVVYALK@.R	2	0	80-92	s6_3EF.4175.4175.2.out	735.917	-0.01	2	3.64	0.35
1624	gi|4504307|ref|NP_003532.1|	105	17	68.93	R.K@TVTAM*DVVYALK@.R	2	0	80-92	s6_6EF.4514.4514.2.out	735.917	-0.41	2	3.45	0.34
1625	gi|4504307|ref|NP_003532.1|	105	17	68.93	R.K@TVTAM*DVVYALK@.R	2	0	80-92	s6_6EF.4510.4510.3.out	490.947	-0.86	3	2.67	0.15	28.7127	36.8233
1626	gi|4504307|ref|NP_003532.1|	105	17	68.93	R.K@TVTAM*DVVYALK@.R	2	0	80-92	s6_3EF.4176.4176.3.out	490.947	-0.1	3	2.55	0.23	36.1448	37.6477
1627	gi|4504307|ref|NP_003532.1|	105	17	68.93	K.TVTAM*DVVYALK@.R	2	0	81-92	ctl_1EF.4376.4376.2.out	667.864	1.01	2	3.61	0.34	243.356	182.672
1628	gi|4504307|ref|NP_003532.1|	105	17	68.93	K.TVTAM*DVVYALK@.R	2	0	81-92	s6_3EF.4497.4497.2.out	667.863	0.54	2	3.61	0.36	658.437	667.292
1629	gi|4504307|ref|NP_003532.1|	105	17	68.93	K.TVTAM*DVVYALK@.R	2	0	81-92	s6_3EF.4444.4444.3.out	445.577	-1.17	3	3.41	0.2
1630	gi|4504307|ref|NP_003532.1|	105	17	68.93	K.TVTAM*DVVYALK@.R	2	0	81-92	ctl_1EF.4308.4308.2.out	667.863	0.64	2	3.26	0.31
1631	gi|4504307|ref|NP_003532.1|	105	17	68.93	K.TVTAM*DVVYALK@.R	2	0	81-92	s6_3EF.4512.4512.3.out	445.579	0.28	3	3.26	0.21
1632	gi|4504307|ref|NP_003532.1|	105	17	68.93	K.TVTAM*DVVYALK@.R	2	0	81-92	s6_6EF.4814.4814.3.out	445.578	-0.16	3	3.13	0.17
1633	gi|4504307|ref|NP_003532.1|	105	17	68.93	K.TVTAM*DVVYALK@.R	2	0	81-92	s6_3EF.4430.4430.2.out	667.863	0.5	2	3.02	0.36	794.453	771.778
1634	gi|4504307|ref|NP_003532.1|	105	17	68.93	K.TVTAM*DVVYALK@.R	2	0	81-92	s6_6EF.4845.4845.2.out	667.864	0.32	2	2.86	0.29
1635	gi|4504307|ref|NP_003532.1|	105	17	68.93	K.TVTAM*DVVYALK@.R	2	0	81-92	s6_6EF.4775.4775.2.out	667.867	3.38	2	2.84	0.23	488.567	598.769
1636	gi|4504307|ref|NP_003532.1|	105	17	68.93	K.TVTAM*DVVYALK@.R	2	0	81-92	s6_6EF.4744.4744.3.out	445.577	-0.69	3	2.49	0.1
1637	gi|4504307|ref|NP_003532.1|	105	17	68.93	K.TVTAMDVVYALK.R	2	0	81-92	s6_6EF.5908.5908.3.out	437.575	-0.25	3	4.26	0.29
1638	gi|4504307|ref|NP_003532.1|	105	17	68.93	K.TVTAMDVVYALK.R	2	0	81-92	ctl_1EF.5399.5399.3.out	437.575	-0.18	3	4.07	0.33
1639	gi|4504307|ref|NP_003532.1|	105	17	68.93	K.TVTAMDVVYALK.R	2	0	81-92	s6_3EF.5592.5592.3.out	437.575	-0.52	3	4.04	0.3
1640	gi|4504307|ref|NP_003532.1|	105	17	68.93	K.TVTAMDVVYALK.R	2	0	81-92	s6_6EF.5970.5970.3.out	437.575	0.28	3	3.64	0.26
1641	gi|4504307|ref|NP_003532.1|	105	17	68.93	K.TVTAMDVVYALK.R	2	0	81-92	s6_6EF.5934.5934.2.out	655.86	2.47	2	3.58	0.46	1417.86	1713.39
1642	gi|4504307|ref|NP_003532.1|	105	17	68.93	K.TVTAMDVVYALK.R	2	0	81-92	wt_5EF.5991.5991.2.out	655.859	0.38	2	3.55	0.4	63.6128	53.4658
1643	gi|4504307|ref|NP_003532.1|	105	17	68.93	K.TVTAMDVVYALK.R	2	0	81-92	ctl_1EF.5392.5392.2.out	655.858	0.41	2	3.36	0.45	978.051	788.732
1644	gi|4504307|ref|NP_003532.1|	105	17	68.93	K.TVTAMDVVYALK.R	2	0	81-92	s6_3EF.5590.5590.2.out	655.859	0.79	2	3.29	0.47	2068.69	1933.26
1645	gi|4504307|ref|NP_003532.1|	105	17	68.93	K.TVTAMDVVYALK.R	2	0	81-92	wt_2EF.5529.5529.2.out	655.858	0.35	2	3	0.44	45.8148	31.7548
1646	gi|4504307|ref|NP_003532.1|	105	17	68.93	K.TVTAMDVVYALK.R	2	0	81-92	s6_3EF.5654.5654.2.out	655.858	0.4	2	2.68	0.34
1647	gi|4504307|ref|NP_003532.1|	105	17	68.93	K.TVTAMDVVYALK.R	2	0	81-92	ctl_1AB.4818.4818.2.out	655.856	-1.06	2	1.95	0.14	6.21696	6.64895
1648	gi|4504307|ref|NP_003532.1|	105	17	68.93	R.DNIQGITK@PAIR#.R	2	0	25-36	s6_6EF.2992.2992.3.out	448.599	-0.56	3	3.59	0.3	525.478	711.173
1649	gi|4504307|ref|NP_003532.1|	105	17	68.93	R.DNIQGITK@PAIR#.R	2	0	25-36	s6_3EF.2716.2716.2.out	672.396	0.75	2	3.43	0.25	590.359	619.423
1650	gi|4504307|ref|NP_003532.1|	105	17	68.93	R.DNIQGITK@PAIR#.R	2	0	25-36	s6_6EF.2973.2973.2.out	672.395	0.47	2	3.14	0.23
1651	gi|4504307|ref|NP_003532.1|	105	17	68.93	R.DNIQGITK@PAIR#.R	2	0	25-36	s6_3EF.2751.2751.3.out	448.599	0.05	3	2.84	0.19	903.016	937.309
1652	gi|4504307|ref|NP_003532.1|	105	17	68.93	R.DNIQGITK@PAIR#.R	2	0	25-36	ctl_1EF.2629.2629.2.out	672.394	-0.63	2	2.61	0.29	190.488	135.972
1653	gi|4504307|ref|NP_003532.1|	105	17	68.93	K.RISGLIYEETR.G	2	0	46-56	s6_3EF.3634.3634.2.out	668.868	0.5	2	3.42	0.27	68.98	76.6285
1654	gi|4504307|ref|NP_003532.1|	105	17	68.93	R.DNIQGITKPAIR.R	2	0	25-36	ctl_1EF.2631.2631.2.out	663.385	0.78	2	3.37	0.18	158.032	113.158
1655	gi|4504307|ref|NP_003532.1|	105	17	68.93	R.DNIQGITKPAIR.R	2	0	25-36	s6_6EF.2976.2976.2.out	663.384	0.42	2	3.24	0.23
1656	gi|4504307|ref|NP_003532.1|	105	17	68.93	R.DNIQGITKPAIR.R	2	0	25-36	s6_6EF.2999.2999.3.out	442.592	-0.01	3	3.1	0.18	493.94	676.688
1657	gi|4504307|ref|NP_003532.1|	105	17	68.93	R.DNIQGITKPAIR.R	2	0	25-36	ctl_1EF.2627.2627.3.out	442.591	-0.75	3	2.88	0.16	213.821	180.217
1658	gi|4504307|ref|NP_003532.1|	105	17	68.93	R.DNIQGITKPAIR.R	2	0	25-36	s6_3EF.2710.2710.3.out	442.592	-0.91	3	2.75	0.09	903.016	937.309
1659	gi|4504307|ref|NP_003532.1|	105	17	68.93	R.DNIQGITKPAIR.R	2	0	25-36	s6_3EF.2711.2711.2.out	663.382	-1.09	2	2.49	0.21
1660	gi|4504307|ref|NP_003532.1|	105	17	68.93	K.TVTAM*DVVYALK.R	2	0	81-92	s6_6EF.4747.4747.3.out	442.906	-0.03	3	3.3	0.37
1661	gi|4504307|ref|NP_003532.1|	105	17	68.93	K.TVTAM*DVVYALK.R	2	0	81-92	s6_6EF.4823.4823.2.out	663.857	0.71	2	3.29	0.38	625.972	782.113
1662	gi|4504307|ref|NP_003532.1|	105	17	68.93	K.TVTAM*DVVYALK.R	2	0	81-92	s6_6EF.4754.4754.2.out	663.858	2.74	2	3.27	0.38
1663	gi|4504307|ref|NP_003532.1|	105	17	68.93	K.TVTAM*DVVYALK.R	2	0	81-92	s6_6EF.4816.4816.3.out	442.906	-0.57	3	3.22	0.38
1664	gi|4504307|ref|NP_003532.1|	105	17	68.93	K.TVTAM*DVVYALK.R	2	0	81-92	s6_3EF.4449.4449.3.out	442.907	-0.26	3	3.21	0.37
1665	gi|4504307|ref|NP_003532.1|	105	17	68.93	K.TVTAM*DVVYALK.R	2	0	81-92	s6_3EF.4434.4434.2.out	663.857	0.78	2	3.04	0.46
1666	gi|4504307|ref|NP_003532.1|	105	17	68.93	K.TVTAM*DVVYALK.R	2	0	81-92	s6_3EF.4504.4504.2.out	663.857	1.43	2	2.91	0.34	794.453	771.778
1667	gi|4504307|ref|NP_003532.1|	105	17	68.93	K.TVTAM*DVVYALK.R	2	0	81-92	ctl_1EF.4324.4324.3.out	442.907	-0.07	3	2.9	0.23
1668	gi|4504307|ref|NP_003532.1|	105	17	68.93	K.TVTAM*DVVYALK.R	2	0	81-92	s6_3EF.4518.4518.3.out	442.907	-0.03	3	2.86	0.24
1669	gi|4504307|ref|NP_003532.1|	105	17	68.93	K.TVTAM*DVVYALK.R	2	0	81-92	ctl_1EF.4334.4334.2.out	663.857	1.36	2	2.85	0.44	242.716	88.5873
1670	gi|4504307|ref|NP_003532.1|	105	17	68.93	K.TVTAM*DVVYALK.R	2	0	81-92	wt_2EF.4408.4408.2.out	663.856	0.43	2	2.34	0.27	14.0412	10.192
1671	gi|4504307|ref|NP_003532.1|	105	17	68.93	R.DAVTYTEHAK.R	2	0	69-78	s6_6EF.1855.1855.2.out	567.779	1.66	2	3.07	0.35	996.12	1247.03
1672	gi|4504307|ref|NP_003532.1|	105	17	68.93	R.DAVTYTEHAK.R	2	0	69-78	ctl_1EF.1570.1570.2.out	567.778	0.62	2	2.53	0.29	726.974	568.181
1673	gi|4504307|ref|NP_003532.1|	105	17	68.93	K.VFLENVIR#.D	2	0	61-68	s6_6EF.4970.4970.2.out	500.299	0.15	2	3	0.17	1122.21	1440.26
1674	gi|4504307|ref|NP_003532.1|	105	17	68.93	K.VFLENVIR#.D	2	0	61-68	wt_5EF.4997.4997.2.out	500.3	0.76	2	2.68	0.17	196.903	95.3997
1675	gi|4504307|ref|NP_003532.1|	105	17	68.93	K.VFLENVIR#.D	2	0	61-68	s6_3EF.4638.4638.2.out	500.299	0.71	2	2.55	0.18	2002.53	1928.5
1676	gi|4504307|ref|NP_003532.1|	105	17	68.93	R.DAVTYTEHAK@.R	2	0	69-78	s6_6EF.1848.1848.2.out	571.784	-0.04	2	2.94	0.28	837.68	1053.23
1677	gi|4504307|ref|NP_003532.1|	105	17	68.93	R.DAVTYTEHAK@.R	2	0	69-78	ctl_1EF.1571.1571.2.out	571.785	-0.11	2	2.93	0.27	726.974	568.181
1678	gi|4504307|ref|NP_003532.1|	105	17	68.93	K.VFLENVIR.D	2	0	61-68	s6_6EF.4973.4973.2.out	495.295	-0.01	2	2.67	0.17	1122.21	1440.26
1679	gi|4504307|ref|NP_003532.1|	105	17	68.93	K.VFLENVIR.D	2	0	61-68	s6_3EF.4633.4633.2.out	495.295	0.88	2	2.58	0.15	2002.53	1928.5
1680	gi|4504307|ref|NP_003532.1|	105	17	68.93	K.VFLENVIR.D	2	0	61-68	ctl_1EF.4503.4503.2.out	495.296	1.53	2	2.36	0.16	1257.6	1020.09
1681	gi|4504307|ref|NP_003532.1|	105	17	68.93	K.TVTAMDVVYALKR.Q	2	0	81-93	s6_3EF.5339.5339.3.out	489.608	-0.45	3	2.38	0.35	91.7212	84.3362
1682	gi|4504307|ref|NP_003532.1|	105	17	68.93	A.VTYTEHAK@.R	1	0	71-78	s6_6EF.1866.1866.2.out	478.753	1.56	2	2.22	0.2	23.0056	18.2286
1683	gi|4504307|ref|NP_003532.1|	105	17	68.93	R.DAVTYTEH.A	1	0	69-76	s6_6EF.1606.1606.2.out	468.211	0.32	2	1.97	0.22
1684	gi|4504307|ref|NP_003532.1|	105	17	68.93	M.SGR#GK@GGKGLGKGGAK@.R	1	0	40591	s6_6EF.6652.6652.2.out	720.951	10.25	2	1.6	0.02
1685	gi|28173560|ref|NP_778224.1|	105	17	68.93	R.K@TVTAMDVVYALK@.R	2	0	80-92	s6_3EF.5225.5225.2.out	727.922	1.06	2	4.48	0.36	167.048	173.136
1686	gi|28173560|ref|NP_778224.1|	105	17	68.93	R.K@TVTAMDVVYALK@.R	2	0	80-92	s6_6EF.5579.5579.2.out	727.92	0.49	2	4.45	0.46
1687	gi|28173560|ref|NP_778224.1|	105	17	68.93	R.K@TVTAMDVVYALK@.R	2	0	80-92	s6_6EF.5714.5714.3.out	485.616	-0.58	3	4.4	0.32
1688	gi|28173560|ref|NP_778224.1|	105	17	68.93	R.K@TVTAMDVVYALK@.R	2	0	80-92	s6_3EF.5220.5220.3.out	485.616	-0.7	3	4.02	0.3	211.109	208.886
1689	gi|28173560|ref|NP_778224.1|	105	17	68.93	R.K@TVTAMDVVYALK@.R	2	0	80-92	s6_6EF.5578.5578.3.out	485.616	-0.65	3	3.95	0.29	117.431	164.531
1690	gi|28173560|ref|NP_778224.1|	105	17	68.93	R.K@TVTAMDVVYALK@.R	2	0	80-92	ctl_1EF.5056.5056.3.out	485.616	-0.23	3	3.63	0.22	79.063	58.3648
1691	gi|28173560|ref|NP_778224.1|	105	17	68.93	R.K@TVTAMDVVYALK@.R	2	0	80-92	ctl_1EF.5066.5066.2.out	727.922	1.42	2	2.54	0.27
1692	gi|28173560|ref|NP_778224.1|	105	17	68.93	R.KTVTAMDVVYALK.R	2	0	80-92	s6_3EF.5221.5221.3.out	480.274	-0.46	3	4.5	0.33	211.109	208.886
1693	gi|28173560|ref|NP_778224.1|	105	17	68.93	R.KTVTAMDVVYALK.R	2	0	80-92	s6_6EF.5572.5572.3.out	480.273	-0.34	3	4.43	0.31	96.3758	142.242
1694	gi|28173560|ref|NP_778224.1|	105	17	68.93	R.KTVTAMDVVYALK.R	2	0	80-92	s6_3EF.5226.5226.2.out	719.908	1.32	2	4.31	0.4	167.048	173.136
1695	gi|28173560|ref|NP_778224.1|	105	17	68.93	R.KTVTAMDVVYALK.R	2	0	80-92	ctl_1EF.5057.5057.2.out	719.906	0.34	2	3.88	0.34
1696	gi|28173560|ref|NP_778224.1|	105	17	68.93	R.KTVTAMDVVYALK.R	2	0	80-92	ctl_1EF.5055.5055.3.out	480.273	-0.4	3	3.44	0.28	79.063	58.3648
1697	gi|28173560|ref|NP_778224.1|	105	17	68.93	R.ISGLIYEETR#.G	2	0	47-56	wt_2EF.3379.3379.2.out	595.823	1.81	2	4.27	0.33	109.81	60.719
1698	gi|28173560|ref|NP_778224.1|	105	17	68.93	R.ISGLIYEETR#.G	2	0	47-56	s6_6EF.3683.3683.2.out	595.822	0.61	2	4.03	0.34	1072.67	1371.95
1699	gi|28173560|ref|NP_778224.1|	105	17	68.93	R.ISGLIYEETR#.G	2	0	47-56	ctl_1EF.3310.3310.2.out	595.821	0.12	2	4	0.32	1263.78	969.555
1700	gi|28173560|ref|NP_778224.1|	105	17	68.93	R.ISGLIYEETR#.G	2	0	47-56	s6_3EF.3471.3471.2.out	595.822	0.26	2	3.99	0.31	2207.69	2166.93
1701	gi|28173560|ref|NP_778224.1|	105	17	68.93	R.ISGLIYEETR#.G	2	0	47-56	s6_3EF.3397.3397.2.out	595.821	-0.2	2	3.99	0.3
1702	gi|28173560|ref|NP_778224.1|	105	17	68.93	R.ISGLIYEETR#.G	2	0	47-56	ctl_4EF.3505.3505.2.out	595.821	0.35	2	3.86	0.39	29.319	32.0029
1703	gi|28173560|ref|NP_778224.1|	105	17	68.93	R.ISGLIYEETR#.G	2	0	47-56	s6_3AB.2822.2822.2.out	595.821	0.21	2	3.49	0.25	8.00838	27.2905
1704	gi|28173560|ref|NP_778224.1|	105	17	68.93	R.ISGLIYEETR#.G	2	0	47-56	ctl_1AB.2937.2937.2.out	595.82	0.09	2	3.46	0.24	15.2035	24.4763
1705	gi|28173560|ref|NP_778224.1|	105	17	68.93	R.ISGLIYEETR#.G	2	0	47-56	ctl_4AB.2999.2999.2.out	595.821	0.26	2	2.77	0.16	11.6358	41.8733
1706	gi|28173560|ref|NP_778224.1|	105	17	68.93	R.ISGLIYEETR.G	2	0	47-56	s6_6EF.3685.3685.2.out	590.818	0.54	2	3.94	0.33	1072.67	1371.95
1707	gi|28173560|ref|NP_778224.1|	105	17	68.93	R.ISGLIYEETR.G	2	0	47-56	wt_5EF.3657.3657.2.out	590.817	0.39	2	3.8	0.34	36.7459	27.4895
1708	gi|28173560|ref|NP_778224.1|	105	17	68.93	R.ISGLIYEETR.G	2	0	47-56	s6_3EF.3399.3399.2.out	590.818	0.84	2	3.6	0.32	1337.36	1316.2
1709	gi|28173560|ref|NP_778224.1|	105	17	68.93	R.ISGLIYEETR.G	2	0	47-56	s6_3EF.3476.3476.2.out	590.818	0.41	2	3.58	0.32	2207.69	2166.93
1710	gi|28173560|ref|NP_778224.1|	105	17	68.93	R.ISGLIYEETR.G	2	0	47-56	ctl_1EF.3296.3296.2.out	590.817	0.11	2	3.5	0.35	1263.78	969.555
1711	gi|28173560|ref|NP_778224.1|	105	17	68.93	R.ISGLIYEETR.G	2	0	47-56	wt_2EF.3373.3373.2.out	590.818	1.04	2	3.43	0.33	109.81	60.719
1712	gi|28173560|ref|NP_778224.1|	105	17	68.93	R.ISGLIYEETR.G	2	0	47-56	ctl_4EF.3506.3506.2.out	590.816	-0.34	2	3.42	0.33	29.319	32.0029
1713	gi|28173560|ref|NP_778224.1|	105	17	68.93	R.ISGLIYEETR.G	2	0	47-56	wt_2AB.2950.2950.2.out	590.816	-0.01	2	3.22	0.26	11.4511	22.8091
1714	gi|28173560|ref|NP_778224.1|	105	17	68.93	R.ISGLIYEETR.G	2	0	47-56	ctl_1AB.2943.2943.2.out	590.816	0.26	2	3	0.3	15.2035	24.4763
1715	gi|28173560|ref|NP_778224.1|	105	17	68.93	K.TVTAMDVVYALK@.R	2	0	81-92	ctl_1EF.5400.5400.3.out	440.246	-0.31	3	4.72	0.27
1716	gi|28173560|ref|NP_778224.1|	105	17	68.93	K.TVTAMDVVYALK@.R	2	0	81-92	s6_6EF.5907.5907.3.out	440.247	-0.17	3	4.22	0.21
1717	gi|28173560|ref|NP_778224.1|	105	17	68.93	K.TVTAMDVVYALK@.R	2	0	81-92	s6_3EF.5591.5591.3.out	440.246	-0.51	3	4.12	0.21
1718	gi|28173560|ref|NP_778224.1|	105	17	68.93	K.TVTAMDVVYALK@.R	2	0	81-92	s6_6EF.5962.5962.2.out	659.866	1.45	2	3.8	0.46	1005.72	1214.3
1719	gi|28173560|ref|NP_778224.1|	105	17	68.93	K.TVTAMDVVYALK@.R	2	0	81-92	s6_6EF.5969.5969.3.out	440.246	0.06	3	3.79	0.18
1720	gi|28173560|ref|NP_778224.1|	105	17	68.93	K.TVTAMDVVYALK@.R	2	0	81-92	s6_6EF.5900.5900.2.out	659.866	0.51	2	3.73	0.41
1721	gi|28173560|ref|NP_778224.1|	105	17	68.93	K.TVTAMDVVYALK@.R	2	0	81-92	wt_5EF.5992.5992.2.out	659.865	0.32	2	3.69	0.44	63.6128	53.4658
1722	gi|28173560|ref|NP_778224.1|	105	17	68.93	K.TVTAMDVVYALK@.R	2	0	81-92	s6_3EF.5589.5589.2.out	659.866	0.51	2	3.49	0.33	2068.69	1933.26
1723	gi|28173560|ref|NP_778224.1|	105	17	68.93	K.TVTAMDVVYALK@.R	2	0	81-92	wt_2EF.5530.5530.2.out	659.866	1.46	2	3.48	0.37	45.8148	31.7548
1724	gi|28173560|ref|NP_778224.1|	105	17	68.93	K.TVTAMDVVYALK@.R	2	0	81-92	ctl_1EF.5391.5391.2.out	659.866	0.82	2	3.31	0.34	978.051	788.732
1725	gi|28173560|ref|NP_778224.1|	105	17	68.93	K.TVTAMDVVYALK@.R	2	0	81-92	ctl_4EF.5883.5883.2.out	659.864	-0.36	2	2.82	0.2	7.66634	9.24886
1726	gi|28173560|ref|NP_778224.1|	105	17	68.93	R.KTVTAM*DVVYALK.R	2	0	80-92	s6_3EF.4166.4166.2.out	727.902	-0.56	2	3.78	0.35
1727	gi|28173560|ref|NP_778224.1|	105	17	68.93	R.KTVTAM*DVVYALK.R	2	0	80-92	s6_3EF.4186.4186.3.out	485.605	-0.18	3	2.71	0.1	36.1448	37.6477
1728	gi|28173560|ref|NP_778224.1|	105	17	68.93	R.K@TVTAM*DVVYALK@.R	2	0	80-92	s6_3EF.4175.4175.2.out	735.917	-0.01	2	3.64	0.35
1729	gi|28173560|ref|NP_778224.1|	105	17	68.93	R.K@TVTAM*DVVYALK@.R	2	0	80-92	s6_6EF.4514.4514.2.out	735.917	-0.41	2	3.45	0.34
1730	gi|28173560|ref|NP_778224.1|	105	17	68.93	R.K@TVTAM*DVVYALK@.R	2	0	80-92	s6_6EF.4510.4510.3.out	490.947	-0.86	3	2.67	0.15	28.7127	36.8233
1731	gi|28173560|ref|NP_778224.1|	105	17	68.93	R.K@TVTAM*DVVYALK@.R	2	0	80-92	s6_3EF.4176.4176.3.out	490.947	-0.1	3	2.55	0.23	36.1448	37.6477
1732	gi|28173560|ref|NP_778224.1|	105	17	68.93	K.TVTAM*DVVYALK@.R	2	0	81-92	ctl_1EF.4376.4376.2.out	667.864	1.01	2	3.61	0.34	243.356	182.672
1733	gi|28173560|ref|NP_778224.1|	105	17	68.93	K.TVTAM*DVVYALK@.R	2	0	81-92	s6_3EF.4497.4497.2.out	667.863	0.54	2	3.61	0.36	658.437	667.292
1734	gi|28173560|ref|NP_778224.1|	105	17	68.93	K.TVTAM*DVVYALK@.R	2	0	81-92	s6_3EF.4444.4444.3.out	445.577	-1.17	3	3.41	0.2
1735	gi|28173560|ref|NP_778224.1|	105	17	68.93	K.TVTAM*DVVYALK@.R	2	0	81-92	ctl_1EF.4308.4308.2.out	667.863	0.64	2	3.26	0.31
1736	gi|28173560|ref|NP_778224.1|	105	17	68.93	K.TVTAM*DVVYALK@.R	2	0	81-92	s6_3EF.4512.4512.3.out	445.579	0.28	3	3.26	0.21
1737	gi|28173560|ref|NP_778224.1|	105	17	68.93	K.TVTAM*DVVYALK@.R	2	0	81-92	s6_6EF.4814.4814.3.out	445.578	-0.16	3	3.13	0.17
1738	gi|28173560|ref|NP_778224.1|	105	17	68.93	K.TVTAM*DVVYALK@.R	2	0	81-92	s6_3EF.4430.4430.2.out	667.863	0.5	2	3.02	0.36	794.453	771.778
1739	gi|28173560|ref|NP_778224.1|	105	17	68.93	K.TVTAM*DVVYALK@.R	2	0	81-92	s6_6EF.4845.4845.2.out	667.864	0.32	2	2.86	0.29
1740	gi|28173560|ref|NP_778224.1|	105	17	68.93	K.TVTAM*DVVYALK@.R	2	0	81-92	s6_6EF.4775.4775.2.out	667.867	3.38	2	2.84	0.23	488.567	598.769
1741	gi|28173560|ref|NP_778224.1|	105	17	68.93	K.TVTAM*DVVYALK@.R	2	0	81-92	s6_6EF.4744.4744.3.out	445.577	-0.69	3	2.49	0.1
1742	gi|28173560|ref|NP_778224.1|	105	17	68.93	K.TVTAMDVVYALK.R	2	0	81-92	s6_6EF.5908.5908.3.out	437.575	-0.25	3	4.26	0.29
1743	gi|28173560|ref|NP_778224.1|	105	17	68.93	K.TVTAMDVVYALK.R	2	0	81-92	ctl_1EF.5399.5399.3.out	437.575	-0.18	3	4.07	0.33
1744	gi|28173560|ref|NP_778224.1|	105	17	68.93	K.TVTAMDVVYALK.R	2	0	81-92	s6_3EF.5592.5592.3.out	437.575	-0.52	3	4.04	0.3
1745	gi|28173560|ref|NP_778224.1|	105	17	68.93	K.TVTAMDVVYALK.R	2	0	81-92	s6_6EF.5970.5970.3.out	437.575	0.28	3	3.64	0.26
1746	gi|28173560|ref|NP_778224.1|	105	17	68.93	K.TVTAMDVVYALK.R	2	0	81-92	s6_6EF.5934.5934.2.out	655.86	2.47	2	3.58	0.46	1417.86	1713.39
1747	gi|28173560|ref|NP_778224.1|	105	17	68.93	K.TVTAMDVVYALK.R	2	0	81-92	wt_5EF.5991.5991.2.out	655.859	0.38	2	3.55	0.4	63.6128	53.4658
1748	gi|28173560|ref|NP_778224.1|	105	17	68.93	K.TVTAMDVVYALK.R	2	0	81-92	ctl_1EF.5392.5392.2.out	655.858	0.41	2	3.36	0.45	978.051	788.732
1749	gi|28173560|ref|NP_778224.1|	105	17	68.93	K.TVTAMDVVYALK.R	2	0	81-92	s6_3EF.5590.5590.2.out	655.859	0.79	2	3.29	0.47	2068.69	1933.26
1750	gi|28173560|ref|NP_778224.1|	105	17	68.93	K.TVTAMDVVYALK.R	2	0	81-92	wt_2EF.5529.5529.2.out	655.858	0.35	2	3	0.44	45.8148	31.7548
1751	gi|28173560|ref|NP_778224.1|	105	17	68.93	K.TVTAMDVVYALK.R	2	0	81-92	s6_3EF.5654.5654.2.out	655.858	0.4	2	2.68	0.34
1752	gi|28173560|ref|NP_778224.1|	105	17	68.93	K.TVTAMDVVYALK.R	2	0	81-92	ctl_1AB.4818.4818.2.out	655.856	-1.06	2	1.95	0.14	6.21696	6.64895
1753	gi|28173560|ref|NP_778224.1|	105	17	68.93	R.DNIQGITK@PAIR#.R	2	0	25-36	s6_6EF.2992.2992.3.out	448.599	-0.56	3	3.59	0.3	525.478	711.173
1754	gi|28173560|ref|NP_778224.1|	105	17	68.93	R.DNIQGITK@PAIR#.R	2	0	25-36	s6_3EF.2716.2716.2.out	672.396	0.75	2	3.43	0.25	590.359	619.423
1755	gi|28173560|ref|NP_778224.1|	105	17	68.93	R.DNIQGITK@PAIR#.R	2	0	25-36	s6_6EF.2973.2973.2.out	672.395	0.47	2	3.14	0.23
1756	gi|28173560|ref|NP_778224.1|	105	17	68.93	R.DNIQGITK@PAIR#.R	2	0	25-36	s6_3EF.2751.2751.3.out	448.599	0.05	3	2.84	0.19	903.016	937.309
1757	gi|28173560|ref|NP_778224.1|	105	17	68.93	R.DNIQGITK@PAIR#.R	2	0	25-36	ctl_1EF.2629.2629.2.out	672.394	-0.63	2	2.61	0.29	190.488	135.972
1758	gi|28173560|ref|NP_778224.1|	105	17	68.93	K.RISGLIYEETR.G	2	0	46-56	s6_3EF.3634.3634.2.out	668.868	0.5	2	3.42	0.27	68.98	76.6285
1759	gi|28173560|ref|NP_778224.1|	105	17	68.93	R.DNIQGITKPAIR.R	2	0	25-36	ctl_1EF.2631.2631.2.out	663.385	0.78	2	3.37	0.18	158.032	113.158
1760	gi|28173560|ref|NP_778224.1|	105	17	68.93	R.DNIQGITKPAIR.R	2	0	25-36	s6_6EF.2976.2976.2.out	663.384	0.42	2	3.24	0.23
1761	gi|28173560|ref|NP_778224.1|	105	17	68.93	R.DNIQGITKPAIR.R	2	0	25-36	s6_6EF.2999.2999.3.out	442.592	-0.01	3	3.1	0.18	493.94	676.688
1762	gi|28173560|ref|NP_778224.1|	105	17	68.93	R.DNIQGITKPAIR.R	2	0	25-36	ctl_1EF.2627.2627.3.out	442.591	-0.75	3	2.88	0.16	213.821	180.217
1763	gi|28173560|ref|NP_778224.1|	105	17	68.93	R.DNIQGITKPAIR.R	2	0	25-36	s6_3EF.2710.2710.3.out	442.592	-0.91	3	2.75	0.09	903.016	937.309
1764	gi|28173560|ref|NP_778224.1|	105	17	68.93	R.DNIQGITKPAIR.R	2	0	25-36	s6_3EF.2711.2711.2.out	663.382	-1.09	2	2.49	0.21
1765	gi|28173560|ref|NP_778224.1|	105	17	68.93	K.TVTAM*DVVYALK.R	2	0	81-92	s6_6EF.4747.4747.3.out	442.906	-0.03	3	3.3	0.37
1766	gi|28173560|ref|NP_778224.1|	105	17	68.93	K.TVTAM*DVVYALK.R	2	0	81-92	s6_6EF.4823.4823.2.out	663.857	0.71	2	3.29	0.38	625.972	782.113
1767	gi|28173560|ref|NP_778224.1|	105	17	68.93	K.TVTAM*DVVYALK.R	2	0	81-92	s6_6EF.4754.4754.2.out	663.858	2.74	2	3.27	0.38
1768	gi|28173560|ref|NP_778224.1|	105	17	68.93	K.TVTAM*DVVYALK.R	2	0	81-92	s6_6EF.4816.4816.3.out	442.906	-0.57	3	3.22	0.38
1769	gi|28173560|ref|NP_778224.1|	105	17	68.93	K.TVTAM*DVVYALK.R	2	0	81-92	s6_3EF.4449.4449.3.out	442.907	-0.26	3	3.21	0.37
1770	gi|28173560|ref|NP_778224.1|	105	17	68.93	K.TVTAM*DVVYALK.R	2	0	81-92	s6_3EF.4434.4434.2.out	663.857	0.78	2	3.04	0.46
1771	gi|28173560|ref|NP_778224.1|	105	17	68.93	K.TVTAM*DVVYALK.R	2	0	81-92	s6_3EF.4504.4504.2.out	663.857	1.43	2	2.91	0.34	794.453	771.778
1772	gi|28173560|ref|NP_778224.1|	105	17	68.93	K.TVTAM*DVVYALK.R	2	0	81-92	ctl_1EF.4324.4324.3.out	442.907	-0.07	3	2.9	0.23
1773	gi|28173560|ref|NP_778224.1|	105	17	68.93	K.TVTAM*DVVYALK.R	2	0	81-92	s6_3EF.4518.4518.3.out	442.907	-0.03	3	2.86	0.24
1774	gi|28173560|ref|NP_778224.1|	105	17	68.93	K.TVTAM*DVVYALK.R	2	0	81-92	ctl_1EF.4334.4334.2.out	663.857	1.36	2	2.85	0.44	242.716	88.5873
1775	gi|28173560|ref|NP_778224.1|	105	17	68.93	K.TVTAM*DVVYALK.R	2	0	81-92	wt_2EF.4408.4408.2.out	663.856	0.43	2	2.34	0.27	14.0412	10.192
1776	gi|28173560|ref|NP_778224.1|	105	17	68.93	R.DAVTYTEHAK.R	2	0	69-78	s6_6EF.1855.1855.2.out	567.779	1.66	2	3.07	0.35	996.12	1247.03
1777	gi|28173560|ref|NP_778224.1|	105	17	68.93	R.DAVTYTEHAK.R	2	0	69-78	ctl_1EF.1570.1570.2.out	567.778	0.62	2	2.53	0.29	726.974	568.181
1778	gi|28173560|ref|NP_778224.1|	105	17	68.93	K.VFLENVIR#.D	2	0	61-68	s6_6EF.4970.4970.2.out	500.299	0.15	2	3	0.17	1122.21	1440.26
1779	gi|28173560|ref|NP_778224.1|	105	17	68.93	K.VFLENVIR#.D	2	0	61-68	wt_5EF.4997.4997.2.out	500.3	0.76	2	2.68	0.17	196.903	95.3997
1780	gi|28173560|ref|NP_778224.1|	105	17	68.93	K.VFLENVIR#.D	2	0	61-68	s6_3EF.4638.4638.2.out	500.299	0.71	2	2.55	0.18	2002.53	1928.5
1781	gi|28173560|ref|NP_778224.1|	105	17	68.93	R.DAVTYTEHAK@.R	2	0	69-78	s6_6EF.1848.1848.2.out	571.784	-0.04	2	2.94	0.28	837.68	1053.23
1782	gi|28173560|ref|NP_778224.1|	105	17	68.93	R.DAVTYTEHAK@.R	2	0	69-78	ctl_1EF.1571.1571.2.out	571.785	-0.11	2	2.93	0.27	726.974	568.181
1783	gi|28173560|ref|NP_778224.1|	105	17	68.93	K.VFLENVIR.D	2	0	61-68	s6_6EF.4973.4973.2.out	495.295	-0.01	2	2.67	0.17	1122.21	1440.26
1784	gi|28173560|ref|NP_778224.1|	105	17	68.93	K.VFLENVIR.D	2	0	61-68	s6_3EF.4633.4633.2.out	495.295	0.88	2	2.58	0.15	2002.53	1928.5
1785	gi|28173560|ref|NP_778224.1|	105	17	68.93	K.VFLENVIR.D	2	0	61-68	ctl_1EF.4503.4503.2.out	495.296	1.53	2	2.36	0.16	1257.6	1020.09
1786	gi|28173560|ref|NP_778224.1|	105	17	68.93	K.TVTAMDVVYALKR.Q	2	0	81-93	s6_3EF.5339.5339.3.out	489.608	-0.45	3	2.38	0.35	91.7212	84.3362
1787	gi|28173560|ref|NP_778224.1|	105	17	68.93	A.VTYTEHAK@.R	1	0	71-78	s6_6EF.1866.1866.2.out	478.753	1.56	2	2.22	0.2	23.0056	18.2286
1788	gi|28173560|ref|NP_778224.1|	105	17	68.93	R.DAVTYTEH.A	1	0	69-76	s6_6EF.1606.1606.2.out	468.211	0.32	2	1.97	0.22
1789	gi|28173560|ref|NP_778224.1|	105	17	68.93	M.SGR#GK@GGKGLGKGGAK@.R	1	0	40591	s6_6EF.6652.6652.2.out	720.951	10.25	2	1.6	0.02
1790	gi|4504309|ref|NP_003533.1|	105	17	68.93	R.K@TVTAMDVVYALK@.R	2	0	80-92	s6_3EF.5225.5225.2.out	727.922	1.06	2	4.48	0.36	167.048	173.136
1791	gi|4504309|ref|NP_003533.1|	105	17	68.93	R.K@TVTAMDVVYALK@.R	2	0	80-92	s6_6EF.5579.5579.2.out	727.92	0.49	2	4.45	0.46
1792	gi|4504309|ref|NP_003533.1|	105	17	68.93	R.K@TVTAMDVVYALK@.R	2	0	80-92	s6_6EF.5714.5714.3.out	485.616	-0.58	3	4.4	0.32
1793	gi|4504309|ref|NP_003533.1|	105	17	68.93	R.K@TVTAMDVVYALK@.R	2	0	80-92	s6_3EF.5220.5220.3.out	485.616	-0.7	3	4.02	0.3	211.109	208.886
1794	gi|4504309|ref|NP_003533.1|	105	17	68.93	R.K@TVTAMDVVYALK@.R	2	0	80-92	s6_6EF.5578.5578.3.out	485.616	-0.65	3	3.95	0.29	117.431	164.531
1795	gi|4504309|ref|NP_003533.1|	105	17	68.93	R.K@TVTAMDVVYALK@.R	2	0	80-92	ctl_1EF.5056.5056.3.out	485.616	-0.23	3	3.63	0.22	79.063	58.3648
1796	gi|4504309|ref|NP_003533.1|	105	17	68.93	R.K@TVTAMDVVYALK@.R	2	0	80-92	ctl_1EF.5066.5066.2.out	727.922	1.42	2	2.54	0.27
1797	gi|4504309|ref|NP_003533.1|	105	17	68.93	R.KTVTAMDVVYALK.R	2	0	80-92	s6_3EF.5221.5221.3.out	480.274	-0.46	3	4.5	0.33	211.109	208.886
1798	gi|4504309|ref|NP_003533.1|	105	17	68.93	R.KTVTAMDVVYALK.R	2	0	80-92	s6_6EF.5572.5572.3.out	480.273	-0.34	3	4.43	0.31	96.3758	142.242
1799	gi|4504309|ref|NP_003533.1|	105	17	68.93	R.KTVTAMDVVYALK.R	2	0	80-92	s6_3EF.5226.5226.2.out	719.908	1.32	2	4.31	0.4	167.048	173.136
1800	gi|4504309|ref|NP_003533.1|	105	17	68.93	R.KTVTAMDVVYALK.R	2	0	80-92	ctl_1EF.5057.5057.2.out	719.906	0.34	2	3.88	0.34
1801	gi|4504309|ref|NP_003533.1|	105	17	68.93	R.KTVTAMDVVYALK.R	2	0	80-92	ctl_1EF.5055.5055.3.out	480.273	-0.4	3	3.44	0.28	79.063	58.3648
1802	gi|4504309|ref|NP_003533.1|	105	17	68.93	R.ISGLIYEETR#.G	2	0	47-56	wt_2EF.3379.3379.2.out	595.823	1.81	2	4.27	0.33	109.81	60.719
1803	gi|4504309|ref|NP_003533.1|	105	17	68.93	R.ISGLIYEETR#.G	2	0	47-56	s6_6EF.3683.3683.2.out	595.822	0.61	2	4.03	0.34	1072.67	1371.95
1804	gi|4504309|ref|NP_003533.1|	105	17	68.93	R.ISGLIYEETR#.G	2	0	47-56	ctl_1EF.3310.3310.2.out	595.821	0.12	2	4	0.32	1263.78	969.555
1805	gi|4504309|ref|NP_003533.1|	105	17	68.93	R.ISGLIYEETR#.G	2	0	47-56	s6_3EF.3471.3471.2.out	595.822	0.26	2	3.99	0.31	2207.69	2166.93
1806	gi|4504309|ref|NP_003533.1|	105	17	68.93	R.ISGLIYEETR#.G	2	0	47-56	s6_3EF.3397.3397.2.out	595.821	-0.2	2	3.99	0.3
1807	gi|4504309|ref|NP_003533.1|	105	17	68.93	R.ISGLIYEETR#.G	2	0	47-56	ctl_4EF.3505.3505.2.out	595.821	0.35	2	3.86	0.39	29.319	32.0029
1808	gi|4504309|ref|NP_003533.1|	105	17	68.93	R.ISGLIYEETR#.G	2	0	47-56	s6_3AB.2822.2822.2.out	595.821	0.21	2	3.49	0.25	8.00838	27.2905
1809	gi|4504309|ref|NP_003533.1|	105	17	68.93	R.ISGLIYEETR#.G	2	0	47-56	ctl_1AB.2937.2937.2.out	595.82	0.09	2	3.46	0.24	15.2035	24.4763
1810	gi|4504309|ref|NP_003533.1|	105	17	68.93	R.ISGLIYEETR#.G	2	0	47-56	ctl_4AB.2999.2999.2.out	595.821	0.26	2	2.77	0.16	11.6358	41.8733
1811	gi|4504309|ref|NP_003533.1|	105	17	68.93	R.ISGLIYEETR.G	2	0	47-56	s6_6EF.3685.3685.2.out	590.818	0.54	2	3.94	0.33	1072.67	1371.95
1812	gi|4504309|ref|NP_003533.1|	105	17	68.93	R.ISGLIYEETR.G	2	0	47-56	wt_5EF.3657.3657.2.out	590.817	0.39	2	3.8	0.34	36.7459	27.4895
1813	gi|4504309|ref|NP_003533.1|	105	17	68.93	R.ISGLIYEETR.G	2	0	47-56	s6_3EF.3399.3399.2.out	590.818	0.84	2	3.6	0.32	1337.36	1316.2
1814	gi|4504309|ref|NP_003533.1|	105	17	68.93	R.ISGLIYEETR.G	2	0	47-56	s6_3EF.3476.3476.2.out	590.818	0.41	2	3.58	0.32	2207.69	2166.93
1815	gi|4504309|ref|NP_003533.1|	105	17	68.93	R.ISGLIYEETR.G	2	0	47-56	ctl_1EF.3296.3296.2.out	590.817	0.11	2	3.5	0.35	1263.78	969.555
1816	gi|4504309|ref|NP_003533.1|	105	17	68.93	R.ISGLIYEETR.G	2	0	47-56	wt_2EF.3373.3373.2.out	590.818	1.04	2	3.43	0.33	109.81	60.719
1817	gi|4504309|ref|NP_003533.1|	105	17	68.93	R.ISGLIYEETR.G	2	0	47-56	ctl_4EF.3506.3506.2.out	590.816	-0.34	2	3.42	0.33	29.319	32.0029
1818	gi|4504309|ref|NP_003533.1|	105	17	68.93	R.ISGLIYEETR.G	2	0	47-56	wt_2AB.2950.2950.2.out	590.816	-0.01	2	3.22	0.26	11.4511	22.8091
1819	gi|4504309|ref|NP_003533.1|	105	17	68.93	R.ISGLIYEETR.G	2	0	47-56	ctl_1AB.2943.2943.2.out	590.816	0.26	2	3	0.3	15.2035	24.4763
1820	gi|4504309|ref|NP_003533.1|	105	17	68.93	K.TVTAMDVVYALK@.R	2	0	81-92	ctl_1EF.5400.5400.3.out	440.246	-0.31	3	4.72	0.27
1821	gi|4504309|ref|NP_003533.1|	105	17	68.93	K.TVTAMDVVYALK@.R	2	0	81-92	s6_6EF.5907.5907.3.out	440.247	-0.17	3	4.22	0.21
1822	gi|4504309|ref|NP_003533.1|	105	17	68.93	K.TVTAMDVVYALK@.R	2	0	81-92	s6_3EF.5591.5591.3.out	440.246	-0.51	3	4.12	0.21
1823	gi|4504309|ref|NP_003533.1|	105	17	68.93	K.TVTAMDVVYALK@.R	2	0	81-92	s6_6EF.5962.5962.2.out	659.866	1.45	2	3.8	0.46	1005.72	1214.3
1824	gi|4504309|ref|NP_003533.1|	105	17	68.93	K.TVTAMDVVYALK@.R	2	0	81-92	s6_6EF.5969.5969.3.out	440.246	0.06	3	3.79	0.18
1825	gi|4504309|ref|NP_003533.1|	105	17	68.93	K.TVTAMDVVYALK@.R	2	0	81-92	s6_6EF.5900.5900.2.out	659.866	0.51	2	3.73	0.41
1826	gi|4504309|ref|NP_003533.1|	105	17	68.93	K.TVTAMDVVYALK@.R	2	0	81-92	wt_5EF.5992.5992.2.out	659.865	0.32	2	3.69	0.44	63.6128	53.4658
1827	gi|4504309|ref|NP_003533.1|	105	17	68.93	K.TVTAMDVVYALK@.R	2	0	81-92	s6_3EF.5589.5589.2.out	659.866	0.51	2	3.49	0.33	2068.69	1933.26
1828	gi|4504309|ref|NP_003533.1|	105	17	68.93	K.TVTAMDVVYALK@.R	2	0	81-92	wt_2EF.5530.5530.2.out	659.866	1.46	2	3.48	0.37	45.8148	31.7548
1829	gi|4504309|ref|NP_003533.1|	105	17	68.93	K.TVTAMDVVYALK@.R	2	0	81-92	ctl_1EF.5391.5391.2.out	659.866	0.82	2	3.31	0.34	978.051	788.732
1830	gi|4504309|ref|NP_003533.1|	105	17	68.93	K.TVTAMDVVYALK@.R	2	0	81-92	ctl_4EF.5883.5883.2.out	659.864	-0.36	2	2.82	0.2	7.66634	9.24886
1831	gi|4504309|ref|NP_003533.1|	105	17	68.93	R.KTVTAM*DVVYALK.R	2	0	80-92	s6_3EF.4166.4166.2.out	727.902	-0.56	2	3.78	0.35
1832	gi|4504309|ref|NP_003533.1|	105	17	68.93	R.KTVTAM*DVVYALK.R	2	0	80-92	s6_3EF.4186.4186.3.out	485.605	-0.18	3	2.71	0.1	36.1448	37.6477
1833	gi|4504309|ref|NP_003533.1|	105	17	68.93	R.K@TVTAM*DVVYALK@.R	2	0	80-92	s6_3EF.4175.4175.2.out	735.917	-0.01	2	3.64	0.35
1834	gi|4504309|ref|NP_003533.1|	105	17	68.93	R.K@TVTAM*DVVYALK@.R	2	0	80-92	s6_6EF.4514.4514.2.out	735.917	-0.41	2	3.45	0.34
1835	gi|4504309|ref|NP_003533.1|	105	17	68.93	R.K@TVTAM*DVVYALK@.R	2	0	80-92	s6_6EF.4510.4510.3.out	490.947	-0.86	3	2.67	0.15	28.7127	36.8233
1836	gi|4504309|ref|NP_003533.1|	105	17	68.93	R.K@TVTAM*DVVYALK@.R	2	0	80-92	s6_3EF.4176.4176.3.out	490.947	-0.1	3	2.55	0.23	36.1448	37.6477
1837	gi|4504309|ref|NP_003533.1|	105	17	68.93	K.TVTAM*DVVYALK@.R	2	0	81-92	ctl_1EF.4376.4376.2.out	667.864	1.01	2	3.61	0.34	243.356	182.672
1838	gi|4504309|ref|NP_003533.1|	105	17	68.93	K.TVTAM*DVVYALK@.R	2	0	81-92	s6_3EF.4497.4497.2.out	667.863	0.54	2	3.61	0.36	658.437	667.292
1839	gi|4504309|ref|NP_003533.1|	105	17	68.93	K.TVTAM*DVVYALK@.R	2	0	81-92	s6_3EF.4444.4444.3.out	445.577	-1.17	3	3.41	0.2
1840	gi|4504309|ref|NP_003533.1|	105	17	68.93	K.TVTAM*DVVYALK@.R	2	0	81-92	ctl_1EF.4308.4308.2.out	667.863	0.64	2	3.26	0.31
1841	gi|4504309|ref|NP_003533.1|	105	17	68.93	K.TVTAM*DVVYALK@.R	2	0	81-92	s6_3EF.4512.4512.3.out	445.579	0.28	3	3.26	0.21
1842	gi|4504309|ref|NP_003533.1|	105	17	68.93	K.TVTAM*DVVYALK@.R	2	0	81-92	s6_6EF.4814.4814.3.out	445.578	-0.16	3	3.13	0.17
1843	gi|4504309|ref|NP_003533.1|	105	17	68.93	K.TVTAM*DVVYALK@.R	2	0	81-92	s6_3EF.4430.4430.2.out	667.863	0.5	2	3.02	0.36	794.453	771.778
1844	gi|4504309|ref|NP_003533.1|	105	17	68.93	K.TVTAM*DVVYALK@.R	2	0	81-92	s6_6EF.4845.4845.2.out	667.864	0.32	2	2.86	0.29
1845	gi|4504309|ref|NP_003533.1|	105	17	68.93	K.TVTAM*DVVYALK@.R	2	0	81-92	s6_6EF.4775.4775.2.out	667.867	3.38	2	2.84	0.23	488.567	598.769
1846	gi|4504309|ref|NP_003533.1|	105	17	68.93	K.TVTAM*DVVYALK@.R	2	0	81-92	s6_6EF.4744.4744.3.out	445.577	-0.69	3	2.49	0.1
1847	gi|4504309|ref|NP_003533.1|	105	17	68.93	K.TVTAMDVVYALK.R	2	0	81-92	s6_6EF.5908.5908.3.out	437.575	-0.25	3	4.26	0.29
1848	gi|4504309|ref|NP_003533.1|	105	17	68.93	K.TVTAMDVVYALK.R	2	0	81-92	ctl_1EF.5399.5399.3.out	437.575	-0.18	3	4.07	0.33
1849	gi|4504309|ref|NP_003533.1|	105	17	68.93	K.TVTAMDVVYALK.R	2	0	81-92	s6_3EF.5592.5592.3.out	437.575	-0.52	3	4.04	0.3
1850	gi|4504309|ref|NP_003533.1|	105	17	68.93	K.TVTAMDVVYALK.R	2	0	81-92	s6_6EF.5970.5970.3.out	437.575	0.28	3	3.64	0.26
1851	gi|4504309|ref|NP_003533.1|	105	17	68.93	K.TVTAMDVVYALK.R	2	0	81-92	s6_6EF.5934.5934.2.out	655.86	2.47	2	3.58	0.46	1417.86	1713.39
1852	gi|4504309|ref|NP_003533.1|	105	17	68.93	K.TVTAMDVVYALK.R	2	0	81-92	wt_5EF.5991.5991.2.out	655.859	0.38	2	3.55	0.4	63.6128	53.4658
1853	gi|4504309|ref|NP_003533.1|	105	17	68.93	K.TVTAMDVVYALK.R	2	0	81-92	ctl_1EF.5392.5392.2.out	655.858	0.41	2	3.36	0.45	978.051	788.732
1854	gi|4504309|ref|NP_003533.1|	105	17	68.93	K.TVTAMDVVYALK.R	2	0	81-92	s6_3EF.5590.5590.2.out	655.859	0.79	2	3.29	0.47	2068.69	1933.26
1855	gi|4504309|ref|NP_003533.1|	105	17	68.93	K.TVTAMDVVYALK.R	2	0	81-92	wt_2EF.5529.5529.2.out	655.858	0.35	2	3	0.44	45.8148	31.7548
1856	gi|4504309|ref|NP_003533.1|	105	17	68.93	K.TVTAMDVVYALK.R	2	0	81-92	s6_3EF.5654.5654.2.out	655.858	0.4	2	2.68	0.34
1857	gi|4504309|ref|NP_003533.1|	105	17	68.93	K.TVTAMDVVYALK.R	2	0	81-92	ctl_1AB.4818.4818.2.out	655.856	-1.06	2	1.95	0.14	6.21696	6.64895
1858	gi|4504309|ref|NP_003533.1|	105	17	68.93	R.DNIQGITK@PAIR#.R	2	0	25-36	s6_6EF.2992.2992.3.out	448.599	-0.56	3	3.59	0.3	525.478	711.173
1859	gi|4504309|ref|NP_003533.1|	105	17	68.93	R.DNIQGITK@PAIR#.R	2	0	25-36	s6_3EF.2716.2716.2.out	672.396	0.75	2	3.43	0.25	590.359	619.423
1860	gi|4504309|ref|NP_003533.1|	105	17	68.93	R.DNIQGITK@PAIR#.R	2	0	25-36	s6_6EF.2973.2973.2.out	672.395	0.47	2	3.14	0.23
1861	gi|4504309|ref|NP_003533.1|	105	17	68.93	R.DNIQGITK@PAIR#.R	2	0	25-36	s6_3EF.2751.2751.3.out	448.599	0.05	3	2.84	0.19	903.016	937.309
1862	gi|4504309|ref|NP_003533.1|	105	17	68.93	R.DNIQGITK@PAIR#.R	2	0	25-36	ctl_1EF.2629.2629.2.out	672.394	-0.63	2	2.61	0.29	190.488	135.972
1863	gi|4504309|ref|NP_003533.1|	105	17	68.93	K.RISGLIYEETR.G	2	0	46-56	s6_3EF.3634.3634.2.out	668.868	0.5	2	3.42	0.27	68.98	76.6285
1864	gi|4504309|ref|NP_003533.1|	105	17	68.93	R.DNIQGITKPAIR.R	2	0	25-36	ctl_1EF.2631.2631.2.out	663.385	0.78	2	3.37	0.18	158.032	113.158
1865	gi|4504309|ref|NP_003533.1|	105	17	68.93	R.DNIQGITKPAIR.R	2	0	25-36	s6_6EF.2976.2976.2.out	663.384	0.42	2	3.24	0.23
1866	gi|4504309|ref|NP_003533.1|	105	17	68.93	R.DNIQGITKPAIR.R	2	0	25-36	s6_6EF.2999.2999.3.out	442.592	-0.01	3	3.1	0.18	493.94	676.688
1867	gi|4504309|ref|NP_003533.1|	105	17	68.93	R.DNIQGITKPAIR.R	2	0	25-36	ctl_1EF.2627.2627.3.out	442.591	-0.75	3	2.88	0.16	213.821	180.217
1868	gi|4504309|ref|NP_003533.1|	105	17	68.93	R.DNIQGITKPAIR.R	2	0	25-36	s6_3EF.2710.2710.3.out	442.592	-0.91	3	2.75	0.09	903.016	937.309
1869	gi|4504309|ref|NP_003533.1|	105	17	68.93	R.DNIQGITKPAIR.R	2	0	25-36	s6_3EF.2711.2711.2.out	663.382	-1.09	2	2.49	0.21
1870	gi|4504309|ref|NP_003533.1|	105	17	68.93	K.TVTAM*DVVYALK.R	2	0	81-92	s6_6EF.4747.4747.3.out	442.906	-0.03	3	3.3	0.37
1871	gi|4504309|ref|NP_003533.1|	105	17	68.93	K.TVTAM*DVVYALK.R	2	0	81-92	s6_6EF.4823.4823.2.out	663.857	0.71	2	3.29	0.38	625.972	782.113
1872	gi|4504309|ref|NP_003533.1|	105	17	68.93	K.TVTAM*DVVYALK.R	2	0	81-92	s6_6EF.4754.4754.2.out	663.858	2.74	2	3.27	0.38
1873	gi|4504309|ref|NP_003533.1|	105	17	68.93	K.TVTAM*DVVYALK.R	2	0	81-92	s6_6EF.4816.4816.3.out	442.906	-0.57	3	3.22	0.38
1874	gi|4504309|ref|NP_003533.1|	105	17	68.93	K.TVTAM*DVVYALK.R	2	0	81-92	s6_3EF.4449.4449.3.out	442.907	-0.26	3	3.21	0.37
1875	gi|4504309|ref|NP_003533.1|	105	17	68.93	K.TVTAM*DVVYALK.R	2	0	81-92	s6_3EF.4434.4434.2.out	663.857	0.78	2	3.04	0.46
1876	gi|4504309|ref|NP_003533.1|	105	17	68.93	K.TVTAM*DVVYALK.R	2	0	81-92	s6_3EF.4504.4504.2.out	663.857	1.43	2	2.91	0.34	794.453	771.778
1877	gi|4504309|ref|NP_003533.1|	105	17	68.93	K.TVTAM*DVVYALK.R	2	0	81-92	ctl_1EF.4324.4324.3.out	442.907	-0.07	3	2.9	0.23
1878	gi|4504309|ref|NP_003533.1|	105	17	68.93	K.TVTAM*DVVYALK.R	2	0	81-92	s6_3EF.4518.4518.3.out	442.907	-0.03	3	2.86	0.24
1879	gi|4504309|ref|NP_003533.1|	105	17	68.93	K.TVTAM*DVVYALK.R	2	0	81-92	ctl_1EF.4334.4334.2.out	663.857	1.36	2	2.85	0.44	242.716	88.5873
1880	gi|4504309|ref|NP_003533.1|	105	17	68.93	K.TVTAM*DVVYALK.R	2	0	81-92	wt_2EF.4408.4408.2.out	663.856	0.43	2	2.34	0.27	14.0412	10.192
1881	gi|4504309|ref|NP_003533.1|	105	17	68.93	R.DAVTYTEHAK.R	2	0	69-78	s6_6EF.1855.1855.2.out	567.779	1.66	2	3.07	0.35	996.12	1247.03
1882	gi|4504309|ref|NP_003533.1|	105	17	68.93	R.DAVTYTEHAK.R	2	0	69-78	ctl_1EF.1570.1570.2.out	567.778	0.62	2	2.53	0.29	726.974	568.181
1883	gi|4504309|ref|NP_003533.1|	105	17	68.93	K.VFLENVIR#.D	2	0	61-68	s6_6EF.4970.4970.2.out	500.299	0.15	2	3	0.17	1122.21	1440.26
1884	gi|4504309|ref|NP_003533.1|	105	17	68.93	K.VFLENVIR#.D	2	0	61-68	wt_5EF.4997.4997.2.out	500.3	0.76	2	2.68	0.17	196.903	95.3997
1885	gi|4504309|ref|NP_003533.1|	105	17	68.93	K.VFLENVIR#.D	2	0	61-68	s6_3EF.4638.4638.2.out	500.299	0.71	2	2.55	0.18	2002.53	1928.5
1886	gi|4504309|ref|NP_003533.1|	105	17	68.93	R.DAVTYTEHAK@.R	2	0	69-78	s6_6EF.1848.1848.2.out	571.784	-0.04	2	2.94	0.28	837.68	1053.23
1887	gi|4504309|ref|NP_003533.1|	105	17	68.93	R.DAVTYTEHAK@.R	2	0	69-78	ctl_1EF.1571.1571.2.out	571.785	-0.11	2	2.93	0.27	726.974	568.181
1888	gi|4504309|ref|NP_003533.1|	105	17	68.93	K.VFLENVIR.D	2	0	61-68	s6_6EF.4973.4973.2.out	495.295	-0.01	2	2.67	0.17	1122.21	1440.26
1889	gi|4504309|ref|NP_003533.1|	105	17	68.93	K.VFLENVIR.D	2	0	61-68	s6_3EF.4633.4633.2.out	495.295	0.88	2	2.58	0.15	2002.53	1928.5
1890	gi|4504309|ref|NP_003533.1|	105	17	68.93	K.VFLENVIR.D	2	0	61-68	ctl_1EF.4503.4503.2.out	495.296	1.53	2	2.36	0.16	1257.6	1020.09
1891	gi|4504309|ref|NP_003533.1|	105	17	68.93	K.TVTAMDVVYALKR.Q	2	0	81-93	s6_3EF.5339.5339.3.out	489.608	-0.45	3	2.38	0.35	91.7212	84.3362
1892	gi|4504309|ref|NP_003533.1|	105	17	68.93	A.VTYTEHAK@.R	1	0	71-78	s6_6EF.1866.1866.2.out	478.753	1.56	2	2.22	0.2	23.0056	18.2286
1893	gi|4504309|ref|NP_003533.1|	105	17	68.93	R.DAVTYTEH.A	1	0	69-76	s6_6EF.1606.1606.2.out	468.211	0.32	2	1.97	0.22
1894	gi|4504309|ref|NP_003533.1|	105	17	68.93	M.SGR#GK@GGKGLGKGGAK@.R	1	0	40591	s6_6EF.6652.6652.2.out	720.951	10.25	2	1.6	0.02
1895	gi|4504313|ref|NP_003535.1|	105	17	68.93	R.K@TVTAMDVVYALK@.R	2	0	80-92	s6_3EF.5225.5225.2.out	727.922	1.06	2	4.48	0.36	167.048	173.136
1896	gi|4504313|ref|NP_003535.1|	105	17	68.93	R.K@TVTAMDVVYALK@.R	2	0	80-92	s6_6EF.5579.5579.2.out	727.92	0.49	2	4.45	0.46
1897	gi|4504313|ref|NP_003535.1|	105	17	68.93	R.K@TVTAMDVVYALK@.R	2	0	80-92	s6_6EF.5714.5714.3.out	485.616	-0.58	3	4.4	0.32
1898	gi|4504313|ref|NP_003535.1|	105	17	68.93	R.K@TVTAMDVVYALK@.R	2	0	80-92	s6_3EF.5220.5220.3.out	485.616	-0.7	3	4.02	0.3	211.109	208.886
1899	gi|4504313|ref|NP_003535.1|	105	17	68.93	R.K@TVTAMDVVYALK@.R	2	0	80-92	s6_6EF.5578.5578.3.out	485.616	-0.65	3	3.95	0.29	117.431	164.531
1900	gi|4504313|ref|NP_003535.1|	105	17	68.93	R.K@TVTAMDVVYALK@.R	2	0	80-92	ctl_1EF.5056.5056.3.out	485.616	-0.23	3	3.63	0.22	79.063	58.3648
1901	gi|4504313|ref|NP_003535.1|	105	17	68.93	R.K@TVTAMDVVYALK@.R	2	0	80-92	ctl_1EF.5066.5066.2.out	727.922	1.42	2	2.54	0.27
1902	gi|4504313|ref|NP_003535.1|	105	17	68.93	R.KTVTAMDVVYALK.R	2	0	80-92	s6_3EF.5221.5221.3.out	480.274	-0.46	3	4.5	0.33	211.109	208.886
1903	gi|4504313|ref|NP_003535.1|	105	17	68.93	R.KTVTAMDVVYALK.R	2	0	80-92	s6_6EF.5572.5572.3.out	480.273	-0.34	3	4.43	0.31	96.3758	142.242
1904	gi|4504313|ref|NP_003535.1|	105	17	68.93	R.KTVTAMDVVYALK.R	2	0	80-92	s6_3EF.5226.5226.2.out	719.908	1.32	2	4.31	0.4	167.048	173.136
1905	gi|4504313|ref|NP_003535.1|	105	17	68.93	R.KTVTAMDVVYALK.R	2	0	80-92	ctl_1EF.5057.5057.2.out	719.906	0.34	2	3.88	0.34
1906	gi|4504313|ref|NP_003535.1|	105	17	68.93	R.KTVTAMDVVYALK.R	2	0	80-92	ctl_1EF.5055.5055.3.out	480.273	-0.4	3	3.44	0.28	79.063	58.3648
1907	gi|4504313|ref|NP_003535.1|	105	17	68.93	R.ISGLIYEETR#.G	2	0	47-56	wt_2EF.3379.3379.2.out	595.823	1.81	2	4.27	0.33	109.81	60.719
1908	gi|4504313|ref|NP_003535.1|	105	17	68.93	R.ISGLIYEETR#.G	2	0	47-56	s6_6EF.3683.3683.2.out	595.822	0.61	2	4.03	0.34	1072.67	1371.95
1909	gi|4504313|ref|NP_003535.1|	105	17	68.93	R.ISGLIYEETR#.G	2	0	47-56	ctl_1EF.3310.3310.2.out	595.821	0.12	2	4	0.32	1263.78	969.555
1910	gi|4504313|ref|NP_003535.1|	105	17	68.93	R.ISGLIYEETR#.G	2	0	47-56	s6_3EF.3471.3471.2.out	595.822	0.26	2	3.99	0.31	2207.69	2166.93
1911	gi|4504313|ref|NP_003535.1|	105	17	68.93	R.ISGLIYEETR#.G	2	0	47-56	s6_3EF.3397.3397.2.out	595.821	-0.2	2	3.99	0.3
1912	gi|4504313|ref|NP_003535.1|	105	17	68.93	R.ISGLIYEETR#.G	2	0	47-56	ctl_4EF.3505.3505.2.out	595.821	0.35	2	3.86	0.39	29.319	32.0029
1913	gi|4504313|ref|NP_003535.1|	105	17	68.93	R.ISGLIYEETR#.G	2	0	47-56	s6_3AB.2822.2822.2.out	595.821	0.21	2	3.49	0.25	8.00838	27.2905
1914	gi|4504313|ref|NP_003535.1|	105	17	68.93	R.ISGLIYEETR#.G	2	0	47-56	ctl_1AB.2937.2937.2.out	595.82	0.09	2	3.46	0.24	15.2035	24.4763
1915	gi|4504313|ref|NP_003535.1|	105	17	68.93	R.ISGLIYEETR#.G	2	0	47-56	ctl_4AB.2999.2999.2.out	595.821	0.26	2	2.77	0.16	11.6358	41.8733
1916	gi|4504313|ref|NP_003535.1|	105	17	68.93	R.ISGLIYEETR.G	2	0	47-56	s6_6EF.3685.3685.2.out	590.818	0.54	2	3.94	0.33	1072.67	1371.95
1917	gi|4504313|ref|NP_003535.1|	105	17	68.93	R.ISGLIYEETR.G	2	0	47-56	wt_5EF.3657.3657.2.out	590.817	0.39	2	3.8	0.34	36.7459	27.4895
1918	gi|4504313|ref|NP_003535.1|	105	17	68.93	R.ISGLIYEETR.G	2	0	47-56	s6_3EF.3399.3399.2.out	590.818	0.84	2	3.6	0.32	1337.36	1316.2
1919	gi|4504313|ref|NP_003535.1|	105	17	68.93	R.ISGLIYEETR.G	2	0	47-56	s6_3EF.3476.3476.2.out	590.818	0.41	2	3.58	0.32	2207.69	2166.93
1920	gi|4504313|ref|NP_003535.1|	105	17	68.93	R.ISGLIYEETR.G	2	0	47-56	ctl_1EF.3296.3296.2.out	590.817	0.11	2	3.5	0.35	1263.78	969.555
1921	gi|4504313|ref|NP_003535.1|	105	17	68.93	R.ISGLIYEETR.G	2	0	47-56	wt_2EF.3373.3373.2.out	590.818	1.04	2	3.43	0.33	109.81	60.719
1922	gi|4504313|ref|NP_003535.1|	105	17	68.93	R.ISGLIYEETR.G	2	0	47-56	ctl_4EF.3506.3506.2.out	590.816	-0.34	2	3.42	0.33	29.319	32.0029
1923	gi|4504313|ref|NP_003535.1|	105	17	68.93	R.ISGLIYEETR.G	2	0	47-56	wt_2AB.2950.2950.2.out	590.816	-0.01	2	3.22	0.26	11.4511	22.8091
1924	gi|4504313|ref|NP_003535.1|	105	17	68.93	R.ISGLIYEETR.G	2	0	47-56	ctl_1AB.2943.2943.2.out	590.816	0.26	2	3	0.3	15.2035	24.4763
1925	gi|4504313|ref|NP_003535.1|	105	17	68.93	K.TVTAMDVVYALK@.R	2	0	81-92	ctl_1EF.5400.5400.3.out	440.246	-0.31	3	4.72	0.27
1926	gi|4504313|ref|NP_003535.1|	105	17	68.93	K.TVTAMDVVYALK@.R	2	0	81-92	s6_6EF.5907.5907.3.out	440.247	-0.17	3	4.22	0.21
1927	gi|4504313|ref|NP_003535.1|	105	17	68.93	K.TVTAMDVVYALK@.R	2	0	81-92	s6_3EF.5591.5591.3.out	440.246	-0.51	3	4.12	0.21
1928	gi|4504313|ref|NP_003535.1|	105	17	68.93	K.TVTAMDVVYALK@.R	2	0	81-92	s6_6EF.5962.5962.2.out	659.866	1.45	2	3.8	0.46	1005.72	1214.3
1929	gi|4504313|ref|NP_003535.1|	105	17	68.93	K.TVTAMDVVYALK@.R	2	0	81-92	s6_6EF.5969.5969.3.out	440.246	0.06	3	3.79	0.18
1930	gi|4504313|ref|NP_003535.1|	105	17	68.93	K.TVTAMDVVYALK@.R	2	0	81-92	s6_6EF.5900.5900.2.out	659.866	0.51	2	3.73	0.41
1931	gi|4504313|ref|NP_003535.1|	105	17	68.93	K.TVTAMDVVYALK@.R	2	0	81-92	wt_5EF.5992.5992.2.out	659.865	0.32	2	3.69	0.44	63.6128	53.4658
1932	gi|4504313|ref|NP_003535.1|	105	17	68.93	K.TVTAMDVVYALK@.R	2	0	81-92	s6_3EF.5589.5589.2.out	659.866	0.51	2	3.49	0.33	2068.69	1933.26
1933	gi|4504313|ref|NP_003535.1|	105	17	68.93	K.TVTAMDVVYALK@.R	2	0	81-92	wt_2EF.5530.5530.2.out	659.866	1.46	2	3.48	0.37	45.8148	31.7548
1934	gi|4504313|ref|NP_003535.1|	105	17	68.93	K.TVTAMDVVYALK@.R	2	0	81-92	ctl_1EF.5391.5391.2.out	659.866	0.82	2	3.31	0.34	978.051	788.732
1935	gi|4504313|ref|NP_003535.1|	105	17	68.93	K.TVTAMDVVYALK@.R	2	0	81-92	ctl_4EF.5883.5883.2.out	659.864	-0.36	2	2.82	0.2	7.66634	9.24886
1936	gi|4504313|ref|NP_003535.1|	105	17	68.93	R.KTVTAM*DVVYALK.R	2	0	80-92	s6_3EF.4166.4166.2.out	727.902	-0.56	2	3.78	0.35
1937	gi|4504313|ref|NP_003535.1|	105	17	68.93	R.KTVTAM*DVVYALK.R	2	0	80-92	s6_3EF.4186.4186.3.out	485.605	-0.18	3	2.71	0.1	36.1448	37.6477
1938	gi|4504313|ref|NP_003535.1|	105	17	68.93	R.K@TVTAM*DVVYALK@.R	2	0	80-92	s6_3EF.4175.4175.2.out	735.917	-0.01	2	3.64	0.35
1939	gi|4504313|ref|NP_003535.1|	105	17	68.93	R.K@TVTAM*DVVYALK@.R	2	0	80-92	s6_6EF.4514.4514.2.out	735.917	-0.41	2	3.45	0.34
1940	gi|4504313|ref|NP_003535.1|	105	17	68.93	R.K@TVTAM*DVVYALK@.R	2	0	80-92	s6_6EF.4510.4510.3.out	490.947	-0.86	3	2.67	0.15	28.7127	36.8233
1941	gi|4504313|ref|NP_003535.1|	105	17	68.93	R.K@TVTAM*DVVYALK@.R	2	0	80-92	s6_3EF.4176.4176.3.out	490.947	-0.1	3	2.55	0.23	36.1448	37.6477
1942	gi|4504313|ref|NP_003535.1|	105	17	68.93	K.TVTAM*DVVYALK@.R	2	0	81-92	ctl_1EF.4376.4376.2.out	667.864	1.01	2	3.61	0.34	243.356	182.672
1943	gi|4504313|ref|NP_003535.1|	105	17	68.93	K.TVTAM*DVVYALK@.R	2	0	81-92	s6_3EF.4497.4497.2.out	667.863	0.54	2	3.61	0.36	658.437	667.292
1944	gi|4504313|ref|NP_003535.1|	105	17	68.93	K.TVTAM*DVVYALK@.R	2	0	81-92	s6_3EF.4444.4444.3.out	445.577	-1.17	3	3.41	0.2
1945	gi|4504313|ref|NP_003535.1|	105	17	68.93	K.TVTAM*DVVYALK@.R	2	0	81-92	ctl_1EF.4308.4308.2.out	667.863	0.64	2	3.26	0.31
1946	gi|4504313|ref|NP_003535.1|	105	17	68.93	K.TVTAM*DVVYALK@.R	2	0	81-92	s6_3EF.4512.4512.3.out	445.579	0.28	3	3.26	0.21
1947	gi|4504313|ref|NP_003535.1|	105	17	68.93	K.TVTAM*DVVYALK@.R	2	0	81-92	s6_6EF.4814.4814.3.out	445.578	-0.16	3	3.13	0.17
1948	gi|4504313|ref|NP_003535.1|	105	17	68.93	K.TVTAM*DVVYALK@.R	2	0	81-92	s6_3EF.4430.4430.2.out	667.863	0.5	2	3.02	0.36	794.453	771.778
1949	gi|4504313|ref|NP_003535.1|	105	17	68.93	K.TVTAM*DVVYALK@.R	2	0	81-92	s6_6EF.4845.4845.2.out	667.864	0.32	2	2.86	0.29
1950	gi|4504313|ref|NP_003535.1|	105	17	68.93	K.TVTAM*DVVYALK@.R	2	0	81-92	s6_6EF.4775.4775.2.out	667.867	3.38	2	2.84	0.23	488.567	598.769
1951	gi|4504313|ref|NP_003535.1|	105	17	68.93	K.TVTAM*DVVYALK@.R	2	0	81-92	s6_6EF.4744.4744.3.out	445.577	-0.69	3	2.49	0.1
1952	gi|4504313|ref|NP_003535.1|	105	17	68.93	K.TVTAMDVVYALK.R	2	0	81-92	s6_6EF.5908.5908.3.out	437.575	-0.25	3	4.26	0.29
1953	gi|4504313|ref|NP_003535.1|	105	17	68.93	K.TVTAMDVVYALK.R	2	0	81-92	ctl_1EF.5399.5399.3.out	437.575	-0.18	3	4.07	0.33
1954	gi|4504313|ref|NP_003535.1|	105	17	68.93	K.TVTAMDVVYALK.R	2	0	81-92	s6_3EF.5592.5592.3.out	437.575	-0.52	3	4.04	0.3
1955	gi|4504313|ref|NP_003535.1|	105	17	68.93	K.TVTAMDVVYALK.R	2	0	81-92	s6_6EF.5970.5970.3.out	437.575	0.28	3	3.64	0.26
1956	gi|4504313|ref|NP_003535.1|	105	17	68.93	K.TVTAMDVVYALK.R	2	0	81-92	s6_6EF.5934.5934.2.out	655.86	2.47	2	3.58	0.46	1417.86	1713.39
1957	gi|4504313|ref|NP_003535.1|	105	17	68.93	K.TVTAMDVVYALK.R	2	0	81-92	wt_5EF.5991.5991.2.out	655.859	0.38	2	3.55	0.4	63.6128	53.4658
1958	gi|4504313|ref|NP_003535.1|	105	17	68.93	K.TVTAMDVVYALK.R	2	0	81-92	ctl_1EF.5392.5392.2.out	655.858	0.41	2	3.36	0.45	978.051	788.732
1959	gi|4504313|ref|NP_003535.1|	105	17	68.93	K.TVTAMDVVYALK.R	2	0	81-92	s6_3EF.5590.5590.2.out	655.859	0.79	2	3.29	0.47	2068.69	1933.26
1960	gi|4504313|ref|NP_003535.1|	105	17	68.93	K.TVTAMDVVYALK.R	2	0	81-92	wt_2EF.5529.5529.2.out	655.858	0.35	2	3	0.44	45.8148	31.7548
1961	gi|4504313|ref|NP_003535.1|	105	17	68.93	K.TVTAMDVVYALK.R	2	0	81-92	s6_3EF.5654.5654.2.out	655.858	0.4	2	2.68	0.34
1962	gi|4504313|ref|NP_003535.1|	105	17	68.93	K.TVTAMDVVYALK.R	2	0	81-92	ctl_1AB.4818.4818.2.out	655.856	-1.06	2	1.95	0.14	6.21696	6.64895
1963	gi|4504313|ref|NP_003535.1|	105	17	68.93	R.DNIQGITK@PAIR#.R	2	0	25-36	s6_6EF.2992.2992.3.out	448.599	-0.56	3	3.59	0.3	525.478	711.173
1964	gi|4504313|ref|NP_003535.1|	105	17	68.93	R.DNIQGITK@PAIR#.R	2	0	25-36	s6_3EF.2716.2716.2.out	672.396	0.75	2	3.43	0.25	590.359	619.423
1965	gi|4504313|ref|NP_003535.1|	105	17	68.93	R.DNIQGITK@PAIR#.R	2	0	25-36	s6_6EF.2973.2973.2.out	672.395	0.47	2	3.14	0.23
1966	gi|4504313|ref|NP_003535.1|	105	17	68.93	R.DNIQGITK@PAIR#.R	2	0	25-36	s6_3EF.2751.2751.3.out	448.599	0.05	3	2.84	0.19	903.016	937.309
1967	gi|4504313|ref|NP_003535.1|	105	17	68.93	R.DNIQGITK@PAIR#.R	2	0	25-36	ctl_1EF.2629.2629.2.out	672.394	-0.63	2	2.61	0.29	190.488	135.972
1968	gi|4504313|ref|NP_003535.1|	105	17	68.93	K.RISGLIYEETR.G	2	0	46-56	s6_3EF.3634.3634.2.out	668.868	0.5	2	3.42	0.27	68.98	76.6285
1969	gi|4504313|ref|NP_003535.1|	105	17	68.93	R.DNIQGITKPAIR.R	2	0	25-36	ctl_1EF.2631.2631.2.out	663.385	0.78	2	3.37	0.18	158.032	113.158
1970	gi|4504313|ref|NP_003535.1|	105	17	68.93	R.DNIQGITKPAIR.R	2	0	25-36	s6_6EF.2976.2976.2.out	663.384	0.42	2	3.24	0.23
1971	gi|4504313|ref|NP_003535.1|	105	17	68.93	R.DNIQGITKPAIR.R	2	0	25-36	s6_6EF.2999.2999.3.out	442.592	-0.01	3	3.1	0.18	493.94	676.688
1972	gi|4504313|ref|NP_003535.1|	105	17	68.93	R.DNIQGITKPAIR.R	2	0	25-36	ctl_1EF.2627.2627.3.out	442.591	-0.75	3	2.88	0.16	213.821	180.217
1973	gi|4504313|ref|NP_003535.1|	105	17	68.93	R.DNIQGITKPAIR.R	2	0	25-36	s6_3EF.2710.2710.3.out	442.592	-0.91	3	2.75	0.09	903.016	937.309
1974	gi|4504313|ref|NP_003535.1|	105	17	68.93	R.DNIQGITKPAIR.R	2	0	25-36	s6_3EF.2711.2711.2.out	663.382	-1.09	2	2.49	0.21
1975	gi|4504313|ref|NP_003535.1|	105	17	68.93	K.TVTAM*DVVYALK.R	2	0	81-92	s6_6EF.4747.4747.3.out	442.906	-0.03	3	3.3	0.37
1976	gi|4504313|ref|NP_003535.1|	105	17	68.93	K.TVTAM*DVVYALK.R	2	0	81-92	s6_6EF.4823.4823.2.out	663.857	0.71	2	3.29	0.38	625.972	782.113
1977	gi|4504313|ref|NP_003535.1|	105	17	68.93	K.TVTAM*DVVYALK.R	2	0	81-92	s6_6EF.4754.4754.2.out	663.858	2.74	2	3.27	0.38
1978	gi|4504313|ref|NP_003535.1|	105	17	68.93	K.TVTAM*DVVYALK.R	2	0	81-92	s6_6EF.4816.4816.3.out	442.906	-0.57	3	3.22	0.38
1979	gi|4504313|ref|NP_003535.1|	105	17	68.93	K.TVTAM*DVVYALK.R	2	0	81-92	s6_3EF.4449.4449.3.out	442.907	-0.26	3	3.21	0.37
1980	gi|4504313|ref|NP_003535.1|	105	17	68.93	K.TVTAM*DVVYALK.R	2	0	81-92	s6_3EF.4434.4434.2.out	663.857	0.78	2	3.04	0.46
1981	gi|4504313|ref|NP_003535.1|	105	17	68.93	K.TVTAM*DVVYALK.R	2	0	81-92	s6_3EF.4504.4504.2.out	663.857	1.43	2	2.91	0.34	794.453	771.778
1982	gi|4504313|ref|NP_003535.1|	105	17	68.93	K.TVTAM*DVVYALK.R	2	0	81-92	ctl_1EF.4324.4324.3.out	442.907	-0.07	3	2.9	0.23
1983	gi|4504313|ref|NP_003535.1|	105	17	68.93	K.TVTAM*DVVYALK.R	2	0	81-92	s6_3EF.4518.4518.3.out	442.907	-0.03	3	2.86	0.24
1984	gi|4504313|ref|NP_003535.1|	105	17	68.93	K.TVTAM*DVVYALK.R	2	0	81-92	ctl_1EF.4334.4334.2.out	663.857	1.36	2	2.85	0.44	242.716	88.5873
1985	gi|4504313|ref|NP_003535.1|	105	17	68.93	K.TVTAM*DVVYALK.R	2	0	81-92	wt_2EF.4408.4408.2.out	663.856	0.43	2	2.34	0.27	14.0412	10.192
1986	gi|4504313|ref|NP_003535.1|	105	17	68.93	R.DAVTYTEHAK.R	2	0	69-78	s6_6EF.1855.1855.2.out	567.779	1.66	2	3.07	0.35	996.12	1247.03
1987	gi|4504313|ref|NP_003535.1|	105	17	68.93	R.DAVTYTEHAK.R	2	0	69-78	ctl_1EF.1570.1570.2.out	567.778	0.62	2	2.53	0.29	726.974	568.181
1988	gi|4504313|ref|NP_003535.1|	105	17	68.93	K.VFLENVIR#.D	2	0	61-68	s6_6EF.4970.4970.2.out	500.299	0.15	2	3	0.17	1122.21	1440.26
1989	gi|4504313|ref|NP_003535.1|	105	17	68.93	K.VFLENVIR#.D	2	0	61-68	wt_5EF.4997.4997.2.out	500.3	0.76	2	2.68	0.17	196.903	95.3997
1990	gi|4504313|ref|NP_003535.1|	105	17	68.93	K.VFLENVIR#.D	2	0	61-68	s6_3EF.4638.4638.2.out	500.299	0.71	2	2.55	0.18	2002.53	1928.5
1991	gi|4504313|ref|NP_003535.1|	105	17	68.93	R.DAVTYTEHAK@.R	2	0	69-78	s6_6EF.1848.1848.2.out	571.784	-0.04	2	2.94	0.28	837.68	1053.23
1992	gi|4504313|ref|NP_003535.1|	105	17	68.93	R.DAVTYTEHAK@.R	2	0	69-78	ctl_1EF.1571.1571.2.out	571.785	-0.11	2	2.93	0.27	726.974	568.181
1993	gi|4504313|ref|NP_003535.1|	105	17	68.93	K.VFLENVIR.D	2	0	61-68	s6_6EF.4973.4973.2.out	495.295	-0.01	2	2.67	0.17	1122.21	1440.26
1994	gi|4504313|ref|NP_003535.1|	105	17	68.93	K.VFLENVIR.D	2	0	61-68	s6_3EF.4633.4633.2.out	495.295	0.88	2	2.58	0.15	2002.53	1928.5
1995	gi|4504313|ref|NP_003535.1|	105	17	68.93	K.VFLENVIR.D	2	0	61-68	ctl_1EF.4503.4503.2.out	495.296	1.53	2	2.36	0.16	1257.6	1020.09
1996	gi|4504313|ref|NP_003535.1|	105	17	68.93	K.TVTAMDVVYALKR.Q	2	0	81-93	s6_3EF.5339.5339.3.out	489.608	-0.45	3	2.38	0.35	91.7212	84.3362
1997	gi|4504313|ref|NP_003535.1|	105	17	68.93	A.VTYTEHAK@.R	1	0	71-78	s6_6EF.1866.1866.2.out	478.753	1.56	2	2.22	0.2	23.0056	18.2286
[truncated: 69,397 more rows]
