# Supplementary material for: Coaggregation of RNA-Binding Proteins in a Model of TDP-43 Proteinopathy with Selective RGG Motif Methylation and a Role for RRM1 Ubiquitination
Source: PLoS One. 2012 Jun 21;7(6):e38658. doi: 10.1371/journal.pone.0038658 (PMC3380899; doi:10.1371/journal.pone.0038658)
Supplement: Table S5 — Comparison of pseudo-GG peptide MS/MS spectra obtained by LC-MS/MS of IAA-alkylated GST-TDP-43 and bona fide TDP-43 or TDP-S6 GG peptide spectra. Sequest matched ions are shown on MS/MS spectra for pseudo-GG peptides obtained for purified GST-TDP-43. Where available to the right, representative lysine-GG peptide spectra sequenced from the urea-solubilized detergent insoluble fraction of TDP-S6 overexpressing HEK-293 cells (K102-GG, K114-GG, K145-GG, and K181-GG) are also shown to the right. The K145-GG peptide mascot spectrum and matched ions table are also inset to the right. (XLS) [file pone.0038658.s009.xls]

## Sheet: S5.External_Std_GG
	Table S5. 14 Pseudo-GG Peptide Spectra Obtained from LC-MS/MS of Iodoacetamide-alkylated GST-TDP-43.
	Sequest matched ions are shown on MS/MS spectra for pseudo-GG peptides obtained for purified GST-TDP-43. Where available to the right, representative KGG peptide spectra sequenced from the urea fraction of TDP-S6 overexpressing HEK-293 cells (K102GG, K114GG, K145GG, and K181GG) are also shown to the right. The K145GG peptide mascot spectrum and matched ions table are also inset to the right.
	differential-mass1=+15.99 differential-mass2=+114.04
	K84+114 (MetOx)
	Seq # b y +1
	--- -- ------ ------ --
	*K 1 243.1 - 12
	*M 2 390.2 1169.5 11
	D 3 505.2 1022.4 10
	E 4 634.2 907.4 9
	T 5 735.3 778.4 8
	D 6 850.3 677.3 7
	A 7 921.3 562.3 6
	S 8 1008.4 491.3 5
	S 9 1095.4 404.2 4
	A 10 1166.4 317.2 3
	V 11 1265.5 246.2 2
	K 12 - 147.1 1
	K84+114
	Seq # b y +1
	--- -- ------ ------ --
	*K 1 243.1 - 12
	M 2 374.2 1153.5 11
	D 3 489.2 1022.4 10
	E 4 618.2 907.4 9
	T 5 719.3 778.4 8
	D 6 834.3 677.3 7
	A 7 905.4 562.3 6
	S 8 992.4 491.3 5
	S 9 1079.4 404.2 4
	A 10 1150.5 317.2 3
	V 11 1249.5 246.2 2
	K 12 - 147.1 1
	K95+114 (MetOx)
	Seq # b y +1
	--- -- ------ ------ --
	*M 1 148.0 - 13
	D 2 263.1 1363.6 12
	E 3 392.1 1248.6 11
	T 4 493.1 1119.6 10
	D 5 608.2 1018.5 9
	A 6 679.2 903.5 8
	S 7 766.2 832.5 7
	S 8 853.3 745.4 6
	A 9 924.3 658.4 5
	V 10 1023.4 587.4 4
	*K 11 1265.5 488.3 3
	V 12 1364.6 246.2 2
	K 13 - 147.1 1
	K95+114
	Seq # b y +1
	--- -- ------ ------ --
	K 1 129.1 - 14
	M 2 260.1 1494.7 13
	D 3 375.2 1363.6 12
	E 4 504.2 1248.6 11
	T 5 605.3 1119.6 10
	D 6 720.3 1018.5 9
	A 7 791.3 903.5 8
	S 8 878.3 832.5 7
	S 9 965.4 745.4 6
	A 10 1036.4 658.4 5
	V 11 1135.5 587.4 4
	*K 12 1377.6 488.3 3
	V 13 1476.7 246.2 2
	K 14 - 147.1 1
	K102+114
	Seq # b y +1
	--- -- ------ ------ --
	A 1 72.0 - 16
	V 2 171.1 1811.0 15
	Q 3 299.2 1712.0 14
	*K 4 541.3 1583.9 13
	T 5 642.3 1341.8 12
	S 6 729.4 1240.7 11
	D 7 844.4 1153.7 10
	L 8 957.5 1038.7 9
	I 9 1070.6 925.6 8
	V 10 1169.6 812.5 7
	L 11 1282.7 713.4 6
	G 12 1339.7 600.3 5
	L 13 1452.8 543.3 4
	P 14 1549.9 430.2 3
	W 15 1736.0 333.2 2
	K 16 - 147.1 1
	K114+114
	Seq # b y +1
	--- -- ------ ------ --
	T 1 102.0 - 19
	S 2 189.1 2170.2 18
	D 3 304.1 2083.1 17
	L 4 417.2 1968.1 16
	I 5 530.3 1855.0 15
	V 6 629.3 1741.9 14
	L 7 742.4 1642.9 13
	G 8 799.4 1529.8 12
	L 9 912.5 1472.8 11
	P 10 1009.6 1359.7 10
	W 11 1195.7 1262.6 9
	*K 12 1437.8 1076.5 8
	T 13 1538.8 834.4 7
	T 14 1639.9 733.4 6
	E 15 1768.9 632.3 5
	Q 16 1897.0 503.3 4
	D 17 2012.0 375.2 3
	L 18 2125.1 260.2 2
	K 19 - 147.1 1
	K121+114 (MetOx)
	Seq # b y +1	Seq # b y +2
	--- -- ------ ------ --	--- -- ------ ------ --
	T 1 102.0 - 22	T 1 51.5 - 22
	T 2 203.1 2621.3 21	T 2 102.1 1311.1 21
	E 3 332.1 2520.2 20	E 3 166.6 1260.6 20
	Q 4 460.2 2391.2 19	Q 4 230.6 1196.1 19
	D 5 575.2 2263.1 18	D 5 288.1 1132.1 18
	L 6 688.3 2148.1 17	L 6 344.7 1074.5 17
	*K 7 930.4 2035.0 16	*K 7 465.7 1018.0 16
	E 8 1059.5 1792.9 15	E 8 530.2 896.9 15
	Y 9 1222.5 1663.8 14	Y 9 611.8 832.4 14
	F 10 1369.6 1500.8 13	F 10 685.3 750.9 13
	S 11 1456.6 1353.7 12	S 11 728.8 677.3 12
	T 12 1557.7 1266.7 11	T 12 779.4 633.8 11
	F 13 1704.8 1165.6 10	F 13 852.9 583.3 10
	G 14 1761.8 1018.5 9	G 14 881.4 509.8 9
	E 15 1890.8 961.5 8	E 15 945.9 481.3 8
	V 16 1989.9 832.5 7	V 16 995.5 416.7 7
	L 17 2103.0 733.4 6	L 17 1052.0 367.2 6
	*M 18 2250.0 620.3 5	*M 18 1125.5 310.7 5
	V 19 2349.1 473.3 4	V 19 1175.0 237.1 4
	Q 20 2477.1 374.2 3	Q 20 1239.1 187.6 3
	V 21 2576.2 246.2 2	V 21 1288.6 123.6 2
	K 22 - 147.1 1	K 22 - 74.1 1
	K121+114
	Seq # b y +1	Seq # b y +2
	--- -- ------ ------ --	--- -- ------ ------ --
	T 1 102.0 - 22	T 1 51.5 - 22
	T 2 203.1 2605.3 21	T 2 102.1 1303.1 21
	E 3 332.1 2504.2 20	E 3 166.6 1252.6 20
	Q 4 460.2 2375.2 19	Q 4 230.6 1188.1 19
	D 5 575.2 2247.1 18	D 5 288.1 1124.1 18
	L 6 688.3 2132.1 17	L 6 344.7 1066.5 17
	*K 7 930.4 2019.0 16	*K 7 465.7 1010.0 16
	E 8 1059.5 1776.9 15	E 8 530.2 888.9 15
	Y 9 1222.5 1647.8 14	Y 9 611.8 824.4 14
	F 10 1369.6 1484.8 13	F 10 685.3 742.9 13
	S 11 1456.6 1337.7 12	S 11 728.8 669.4 12
	T 12 1557.7 1250.7 11	T 12 779.4 625.8 11
	F 13 1704.8 1149.6 10	F 13 852.9 575.3 10
	G 14 1761.8 1002.5 9	G 14 881.4 501.8 9
	E 15 1890.8 945.5 8	E 15 945.9 473.3 8
	V 16 1989.9 816.5 7	V 16 995.5 408.7 7
	L 17 2103.0 717.4 6	L 17 1052.0 359.2 6
	M 18 2234.0 604.3 5	M 18 1117.5 302.7 5
	V 19 2333.1 473.3 4	V 19 1167.0 237.1 4
	Q 20 2461.1 374.2 3	Q 20 1231.1 187.6 3
	V 21 2560.2 246.2 2	V 21 1280.6 123.6 2
	K 22 - 147.1 1	K 22 - 74.1 1
	K136+114 (MetOx)
	Seq # b y +1
	--- -- ------ ------ --
	E 1 130.0 - 16
	Y 2 293.1 1906.0 15
	F 3 440.2 1742.9 14
	S 4 527.2 1595.8 13
	T 5 628.3 1508.8 12
	F 6 775.3 1407.7 11
	G 7 832.3 1260.7 10
	E 8 961.4 1203.7 9
	V 9 1060.5 1074.6 8
	L 10 1173.5 975.5 7
	*M 11 1320.6 862.5 6
	V 12 1419.6 715.4 5
	Q 13 1547.7 616.4 4
	V 14 1646.8 488.3 3
	*K 15 1888.9 389.2 2
	K 16 - 147.1 1
																													Mascot All Matched Ions for K145GG
	K145+114																												#	a	a++	a*	a*++	b	b++	b*	b*++	Seq.	y	y++	y*	y*++	#
																													1	74.06	37.5337			102.055	51.5311			T					11
																													2	131.082	66.0444			159.076	80.0418			G	1205.62	603.312	1188.59	594.799	10
	Seq # b y +1																												3	268.14	134.574			296.135	148.571			H	1148.6	574.802	1131.57	566.288	9
	--- -- ------ ------ --																												4	355.172	178.09			383.167	192.087			S	1011.54	506.272	994.51	497.759	8
	T 1 102.0 - 11																												5	597.31	299.159	580.284	290.646	625.305	313.156	608.279	304.643	K	924.505	462.756	907.479	454.243	7
	G 2 159.1 1205.6 10																												6	654.332	327.67	637.305	319.156	682.327	341.667	665.3	333.154	G	682.367	341.687	665.341	333.174	6
	H 3 296.1 1148.6 9																												7	801.4	401.204	784.374	392.69	829.395	415.201	812.369	406.688	F	625.346	313.176	608.319	304.663	5
	S 4 383.2 1011.5 8																												8	858.422	429.714	841.395	421.201	886.417	443.712	869.39	435.199	G	478.277	239.642	461.251	231.129	4
	*K 5 625.3 924.5 7																												9	1005.49	503.249	988.463	494.735	1033.48	517.246	1016.46	508.733	F	421.256	211.131	404.229	202.618	3
	G 6 682.3 682.3 6																												10	1104.56	552.783	1087.53	544.27	1132.55	566.78	1115.53	558.267	V	274.187	137.597	257.161	129.084	2
	F 7 829.4 625.3 5																												11									R	175.119	88.0631	158.092	79.5498	1
	G 8 886.4 478.3 4
	F 9 1033.5 421.2 3
	V 10 1132.5 274.2 2
	R 11 - 175.1 1
	K160+114 (MetOx)
	Seq # b y +1
	--- -- ------ ------ --
	F 1 148.1 - 14
	T 2 249.1 1728.8 13
	E 3 378.2 1627.7 12
	Y 4 541.2 1498.7 11
	E 5 670.3 1335.6 10
	T 6 771.3 1206.6 9
	Q 7 899.4 1105.6 8
	V 8 998.4 977.5 7
	*K 9 1240.6 878.4 6
	V 10 1339.6 636.3 5
	*M 11 1486.7 537.2 4
	S 12 1573.7 390.2 3
	Q 13 1701.8 303.2 2
	R 14 - 175.1 1
	K160+114
	Seq # b y +1
	--- -- ------ ------ --
	F 1 148.1 - 14
	T 2 249.1 1712.8 13
	E 3 378.2 1611.8 12
	Y 4 541.2 1482.7 11
	E 5 670.3 1319.7 10
	T 6 771.3 1190.6 9
	Q 7 899.4 1089.6 8
	V 8 998.4 961.5 7
	*K 9 1240.6 862.4 6
	V 10 1339.6 620.3 5
	M 11 1470.7 521.2 4
	S 12 1557.7 390.2 3
	Q 13 1685.8 303.2 2
	R 14 - 175.1 1
	K181+114
	Seq # b y +1
	--- -- ------ ------ --
	L 1 114.1 - 13
	P 2 211.1 1512.7 12
	N 3 325.2 1415.7 11
	S 4 412.2 1301.6 10
	*K 5 654.3 1214.6 9
	Q 6 782.4 972.5 8
	S 7 869.4 844.4 7
	Q 8 997.5 757.4 6
	D 9 1112.5 629.3 5
	E 10 1241.6 514.3 4
	P 11 1338.6 385.2 3
	L 12 1451.7 288.2 2
	R 13 - 175.1 1
	K224+114 (MetOx)
	Seq # b y +1
	--- -- ------ ------ --
	E 1 130.0 - 19
	F 2 277.1 2323.1 18
	F 3 424.2 2176.0 17
	S 4 511.2 2029.0 16
	Q 5 639.3 1941.9 15
	Y 6 802.3 1813.9 14
	G 7 859.4 1650.8 13
	D 8 974.4 1593.8 12
	V 9 1073.5 1478.8 11
	*M 10 1220.5 1379.7 10
	D 11 1335.5 1232.7 9
	V 12 1434.6 1117.6 8
	F 13 1581.6 1018.6 7
	I 14 1694.7 871.5 6
	P 15 1791.8 758.4 5
	*K 16 2033.9 661.4 4
	P 17 2131.0 419.2 3
	F 18 2278.0 322.2 2
	R 19 - 175.1 1
